# Supplementary material for: Influence of Different Nanomaterials on Growth and Mycotoxin Production of Penicillium verrucosum
Source: PLoS One. 2016 Mar 14;11(3):e0150855. doi: 10.1371/journal.pone.0150855 (PMC4790900; doi:10.1371/journal.pone.0150855)
Supplement: S1 Data — Stability of the nanoparticles in MEA (liquid) medium over a time of 7 days. (XLSX) [file pone.0150855.s001.xlsx]

## Sheet: Meso 10 MG
sample	1.3	1.3	1.3	1.3	1.3	1.3	1.3	1.3	1.3	1.3	1.3	1.3	1.3	1.3	1.3	1.3	1.3	1.3		sample	2.1	2.1	2.1	2.1	2.1	2.1	2.1	2.1	2.1	2.1	2.1	2.1	2.1	2.1	2.1	2.1	2.1	2.1			Difference
name	Mesosilver 10 ppm_MG	Mesosilver 10 ppm_MG	Mesosilver 10 ppm_MG	Mesosilver 10 ppm_MG	Mesosilver 10 ppm_MG	Mesosilver 10 ppm_MG	Mesosilver 10 ppm_MG	Mesosilver 10 ppm_MG	Mesosilver 10 ppm_MG	Mesosilver 10 ppm_MG	Mesosilver 10 ppm_MG	Mesosilver 10 ppm_MG	Mesosilver 10 ppm_MG	Mesosilver 10 ppm_MG	Mesosilver 10 ppm_MG	Mesosilver 10 ppm_MG	Mesosilver 10 ppm_MG	Mesosilver 10 ppm_MG		name	Reference Mesosilver	Reference Mesosilver	Reference Mesosilver	Reference Mesosilver	Reference Mesosilver	Reference Mesosilver	Reference Mesosilver	Reference Mesosilver	Reference Mesosilver	Reference Mesosilver	Reference Mesosilver	Reference Mesosilver	Reference Mesosilver	Reference Mesosilver	Reference Mesosilver	Reference Mesosilver	Reference Mesosilver	Reference Mesosilver		name	Mesosilver 10 ppm_MG	Mesosilver 10 ppm_MG	Mesosilver 10 ppm_MG	Mesosilver 10 ppm_MG	Mesosilver 10 ppm_MG	Mesosilver 10 ppm_MG	Mesosilver 10 ppm_MG	Mesosilver 10 ppm_MG	Mesosilver 10 ppm_MG
time	0h	0h	0h	1h	1h	1h	4h	4h	4h	24h	24h	24h	48h	48h	48h	168h	168h	168h		time	0h	0h	0h	1h	1h	1h	4h	4h	4h	24h	24h	24h	48h	48h	48h	168h	168h	168h		time	0h	0h	0h	1h	1h	1h	4h	4h	4h
measurement date	20.07.2015	20.07.2015	20.07.2015	20.07.2015	20.07.2015	20.07.2015	20.07.2015	20.07.2015	20.07.2015	21.07.2015	21.07.2015	21.07.2015	22.07.2015	22.07.2015	22.07.2015	27.07.2015	27.07.2015	27.07.2015		measurement date	20.07.2015	20.07.2015	20.07.2015	20.07.2015	20.07.2015	20.07.2015	20.07.2015	20.07.2015	20.07.2015	21.07.2015	21.07.2015	21.07.2015	22.07.2015	22.07.2015	22.07.2015	27.07.2015	27.07.2015	27.07.2015
measurement time	07:01:26	07:03:12	07:04:58	07:54:51	07:56:37	07:58:22	10:43:03	10:44:49	10:46:34	06:46:21	06:48:06	06:49:52	06:46:12	06:47:57	06:49:43	06:47:23	06:49:09	06:50:54		measurement time	08:40:19	08:42:04	08:43:49	09:29:43	09:31:29	09:33:14	12:34:31	12:36:16	12:38:01	08:28:11	08:29:56	08:31:42	08:27:45	08:29:30	08:31:15	08:22:38	08:24:23	08:26:09
wavelength / nm	absorption / -	absorption / -	absorption / -	absorption / -	absorption / -	absorption / -	absorption / -	absorption / -	absorption / -	absorption / -	absorption / -	absorption / -	absorption / -	absorption / -	absorption / -	absorption / -	absorption / -	absorption / -		wavelength / nm	absorption / -	absorption / -	absorption / -	absorption / -	absorption / -	absorption / -	absorption / -	absorption / -	absorption / -	absorption / -	absorption / -	absorption / -	absorption / -	absorption / -	absorption / -	absorption / -	absorption / -	absorption / -		wavelength / nm	absorption / -	absorption / -	absorption / -	absorption / -	absorption / -	absorption / -	absorption / -	absorption / -	absorption / -
300	1.445	1.44	1.435	1.435	1.443	1.438	1.44	1.444	1.439	1.445	1.447	1.443	1.426	1.413	1.416	1.562	1.474	1.477		300	1.286	1.296	1.284	1.284	1.296	1.282	1.276	1.285	1.271	1.28	1.287	1.277	1.249	1.254	1.25	1.308	1.312	1.326		300	0.159	0.144	0.151	0.151	0.147	0.156	0.164	0.159	0.168
301	1.415	1.412	1.409	1.406	1.414	1.408	1.411	1.417	1.412	1.416	1.417	1.419	1.401	1.386	1.388	1.535	1.445	1.445		301	1.262	1.269	1.261	1.259	1.274	1.257	1.252	1.263	1.248	1.255	1.262	1.253	1.222	1.231	1.225	1.288	1.287	1.3		301	0.153	0.143	0.148	0.147	0.14	0.151	0.159	0.154	0.164
302	1.383	1.382	1.382	1.377	1.383	1.38	1.381	1.387	1.383	1.388	1.392	1.393	1.371	1.357	1.357	1.502	1.416	1.421		302	1.236	1.248	1.235	1.234	1.249	1.232	1.228	1.237	1.224	1.232	1.237	1.231	1.198	1.21	1.205	1.259	1.264	1.277		302	0.147	0.134	0.147	0.143	0.134	0.148	0.153	0.15	0.159
303	1.351	1.349	1.345	1.342	1.35	1.347	1.349	1.354	1.348	1.352	1.354	1.353	1.334	1.322	1.322	1.463	1.379	1.381		303	1.206	1.216	1.206	1.205	1.221	1.203	1.199	1.206	1.195	1.201	1.208	1.199	1.168	1.177	1.173	1.229	1.233	1.246		303	0.145	0.133	0.139	0.137	0.129	0.144	0.15	0.148	0.153
304	1.314	1.313	1.309	1.308	1.313	1.311	1.313	1.317	1.312	1.318	1.32	1.321	1.299	1.287	1.286	1.426	1.343	1.346		304	1.177	1.184	1.176	1.175	1.189	1.171	1.169	1.174	1.164	1.171	1.178	1.169	1.138	1.145	1.141	1.197	1.199	1.214		304	0.137	0.129	0.133	0.133	0.124	0.14	0.144	0.143	0.148
305	1.282	1.279	1.277	1.274	1.279	1.279	1.279	1.281	1.28	1.284	1.283	1.284	1.266	1.251	1.252	1.388	1.306	1.312		305	1.148	1.156	1.147	1.148	1.16	1.144	1.139	1.148	1.137	1.141	1.148	1.139	1.11	1.116	1.112	1.168	1.173	1.184		305	0.134	0.123	0.13	0.126	0.119	0.135	0.14	0.133	0.143
306	1.249	1.247	1.243	1.24	1.248	1.245	1.246	1.252	1.247	1.249	1.253	1.252	1.231	1.22	1.22	1.353	1.275	1.277		306	1.12	1.127	1.118	1.12	1.134	1.118	1.113	1.121	1.105	1.114	1.12	1.114	1.081	1.088	1.085	1.137	1.142	1.155		306	0.129	0.12	0.125	0.12	0.114	0.127	0.133	0.131	0.142
307	1.216	1.215	1.212	1.207	1.214	1.212	1.213	1.217	1.214	1.215	1.217	1.217	1.195	1.183	1.184	1.315	1.239	1.244		307	1.089	1.096	1.088	1.087	1.099	1.083	1.081	1.087	1.078	1.081	1.087	1.079	1.046	1.056	1.049	1.108	1.111	1.122		307	0.127	0.119	0.124	0.12	0.115	0.129	0.132	0.13	0.136
308	1.179	1.177	1.173	1.171	1.177	1.177	1.176	1.182	1.179	1.181	1.182	1.182	1.157	1.147	1.147	1.277	1.202	1.205		308	1.058	1.067	1.057	1.057	1.069	1.055	1.052	1.059	1.047	1.051	1.06	1.05	1.017	1.026	1.021	1.073	1.077	1.087		308	0.121	0.11	0.116	0.114	0.108	0.122	0.124	0.123	0.132
309	1.149	1.147	1.144	1.142	1.149	1.144	1.146	1.151	1.148	1.15	1.152	1.149	1.13	1.119	1.119	1.243	1.172	1.176		309	1.032	1.041	1.031	1.032	1.043	1.028	1.025	1.033	1.023	1.026	1.032	1.024	0.994	1.002	0.997	1.049	1.051	1.063		309	0.117	0.106	0.113	0.11	0.106	0.116	0.121	0.118	0.125
310	1.12	1.119	1.117	1.114	1.119	1.117	1.119	1.123	1.12	1.124	1.125	1.125	1.1	1.089	1.089	1.216	1.145	1.148		310	1.008	1.016	1.009	1.007	1.021	1.004	1.002	1.011	0.999	1.004	1.011	1.003	0.97	0.975	0.972	1.022	1.026	1.036		310	0.112	0.103	0.108	0.107	0.098	0.113	0.117	0.112	0.121
311	1.096	1.097	1.095	1.092	1.096	1.095	1.095	1.101	1.099	1.099	1.098	1.099	1.076	1.068	1.065	1.186	1.12	1.124		311	0.988	0.996	0.989	0.987	0.999	0.985	0.982	0.989	0.98	0.984	0.99	0.981	0.948	0.955	0.95	1.002	1.004	1.015		311	0.108	0.101	0.106	0.105	0.097	0.11	0.113	0.112	0.119
312	1.076	1.074	1.067	1.065	1.075	1.073	1.074	1.079	1.076	1.078	1.079	1.079	1.054	1.044	1.046	1.166	1.099	1.101		312	0.968	0.976	0.969	0.969	0.98	0.967	0.962	0.971	0.961	0.964	0.972	0.966	0.93	0.937	0.933	0.983	0.986	0.996		312	0.108	0.098	0.098	0.096	0.095	0.106	0.112	0.108	0.115
313	1.049	1.048	1.047	1.044	1.05	1.047	1.049	1.053	1.047	1.05	1.053	1.052	1.033	1.018	1.018	1.142	1.076	1.08		313	0.95	0.96	0.95	0.95	0.962	0.947	0.945	0.95	0.942	0.944	0.953	0.945	0.911	0.918	0.914	0.964	0.969	0.978		313	0.099	0.088	0.097	0.094	0.088	0.1	0.104	0.103	0.105
314	1.031	1.029	1.027	1.024	1.032	1.029	1.028	1.035	1.029	1.032	1.032	1.031	1.008	0.999	1.001	1.123	1.05	1.062		314	0.934	0.94	0.934	0.931	0.944	0.93	0.926	0.934	0.925	0.928	0.933	0.927	0.893	0.9	0.895	0.946	0.949	0.96		314	0.097	0.089	0.093	0.093	0.088	0.099	0.102	0.101	0.104
315	1.014	1.01	1.01	1.01	1.009	1.011	1.007	1.013	1.007	1.014	1.014	1.014	1.063	1.055	1.057	1.095	1.035	1.036		315	0.92	0.926	0.915	0.912	0.93	0.912	0.909	0.916	0.906	0.916	0.915	0.902	0.952	0.961	0.955	0.929	0.93	0.944		315	0.094	0.084	0.095	0.098	0.079	0.099	0.098	0.097	0.101
316	0.993	0.992	0.993	0.991	0.996	0.995	0.988	0.993	0.992	0.995	0.995	0.993	1.045	1.032	1.036	1.078	1.014	1.017		316	0.901	0.909	0.898	0.898	0.912	0.897	0.893	0.9	0.887	0.897	0.898	0.891	0.932	0.939	0.937	0.911	0.916	0.922		316	0.092	0.083	0.095	0.093	0.084	0.098	0.095	0.093	0.105
317	0.984	0.978	0.978	0.979	0.978	0.98	0.979	0.981	0.979	0.98	0.982	0.984	1.03	1.017	1.021	1.063	1.001	1.002		317	0.889	0.895	0.889	0.888	0.896	0.885	0.881	0.884	0.876	0.885	0.893	0.879	0.92	0.925	0.921	0.9	0.903	0.91		317	0.095	0.083	0.089	0.091	0.082	0.095	0.098	0.097	0.103
318	0.969	0.97	0.968	0.964	0.966	0.967	0.968	0.97	0.968	0.968	0.97	0.971	1.021	1.008	1.012	1.049	0.988	0.987		318	0.881	0.885	0.874	0.877	0.887	0.874	0.865	0.875	0.867	0.873	0.879	0.867	0.915	0.921	0.912	0.887	0.892	0.896		318	0.088	0.085	0.094	0.087	0.079	0.093	0.103	0.095	0.101
319	0.953	0.953	0.951	0.946	0.952	0.952	0.952	0.953	0.954	0.953	0.955	0.955	1.003	0.997	0.996	1.032	0.971	0.975		319	0.866	0.869	0.861	0.861	0.873	0.858	0.857	0.862	0.852	0.858	0.862	0.852	0.898	0.907	0.896	0.875	0.874	0.879		319	0.087	0.084	0.09	0.085	0.079	0.094	0.095	0.091	0.102
320	0.939	0.941	0.944	0.936	0.942	0.939	0.941	0.942	0.943	0.943	0.943	0.943	0.995	0.986	0.984	1.026	0.963	0.967		320	0.854	0.859	0.849	0.852	0.863	0.849	0.842	0.852	0.841	0.848	0.853	0.844	0.886	0.892	0.889	0.865	0.866	0.876		320	0.085	0.082	0.095	0.084	0.079	0.09	0.099	0.09	0.102
321	0.927	0.928	0.928	0.927	0.929	0.929	0.927	0.932	0.928	0.935	0.935	0.935	0.988	0.979	0.98	1.013	0.953	0.956		321	0.841	0.846	0.84	0.838	0.853	0.836	0.832	0.842	0.827	0.838	0.842	0.831	0.882	0.883	0.879	0.852	0.855	0.861		321	0.086	0.082	0.088	0.089	0.076	0.093	0.095	0.09	0.101
322	0.923	0.92	0.921	0.92	0.922	0.922	0.92	0.923	0.921	0.928	0.923	0.925	0.977	0.971	0.97	1.005	0.947	0.945		322	0.831	0.838	0.833	0.83	0.846	0.829	0.827	0.835	0.822	0.828	0.833	0.825	0.868	0.873	0.869	0.845	0.848	0.856		322	0.092	0.082	0.088	0.09	0.076	0.093	0.093	0.088	0.099
323	0.915	0.912	0.915	0.911	0.915	0.913	0.916	0.917	0.915	0.919	0.917	0.918	0.972	0.959	0.963	0.993	0.94	0.937		323	0.824	0.829	0.823	0.822	0.837	0.821	0.817	0.823	0.815	0.817	0.823	0.815	0.862	0.865	0.86	0.832	0.834	0.842		323	0.091	0.083	0.092	0.089	0.078	0.092	0.099	0.094	0.1
324	0.906	0.903	0.906	0.905	0.904	0.906	0.907	0.906	0.906	0.913	0.91	0.913	0.963	0.956	0.954	0.989	0.931	0.931		324	0.813	0.819	0.814	0.811	0.824	0.809	0.808	0.813	0.806	0.811	0.815	0.805	0.851	0.86	0.854	0.825	0.83	0.834		324	0.093	0.084	0.092	0.094	0.08	0.097	0.099	0.093	0.1
325	0.9	0.895	0.897	0.893	0.9	0.897	0.896	0.901	0.898	0.904	0.904	0.905	0.872	0.859	0.863	0.977	0.92	0.923		325	0.804	0.807	0.804	0.801	0.815	0.801	0.8	0.804	0.794	0.802	0.807	0.798	0.757	0.76	0.757	0.814	0.819	0.822		325	0.096	0.088	0.093	0.092	0.085	0.096	0.096	0.097	0.104
326	0.887	0.887	0.889	0.885	0.889	0.888	0.889	0.891	0.889	0.899	0.897	0.9	0.863	0.856	0.853	0.97	0.913	0.916		326	0.792	0.798	0.794	0.789	0.803	0.79	0.789	0.794	0.787	0.792	0.799	0.789	0.747	0.75	0.747	0.803	0.806	0.813		326	0.095	0.089	0.095	0.096	0.086	0.098	0.1	0.097	0.102
327	0.884	0.881	0.881	0.876	0.881	0.88	0.882	0.884	0.885	0.888	0.89	0.887	0.855	0.845	0.848	0.962	0.907	0.908		327	0.786	0.792	0.783	0.784	0.795	0.784	0.78	0.784	0.778	0.782	0.788	0.776	0.738	0.741	0.737	0.795	0.796	0.807		327	0.098	0.089	0.098	0.092	0.086	0.096	0.102	0.1	0.107
328	0.873	0.868	0.87	0.871	0.876	0.874	0.875	0.877	0.877	0.882	0.884	0.884	0.851	0.839	0.838	0.954	0.9	0.901		328	0.772	0.78	0.775	0.773	0.786	0.77	0.77	0.776	0.767	0.773	0.775	0.772	0.726	0.73	0.726	0.783	0.785	0.794		328	0.101	0.088	0.095	0.098	0.09	0.104	0.105	0.101	0.11
329	0.866	0.864	0.864	0.863	0.867	0.866	0.868	0.87	0.868	0.878	0.874	0.874	0.842	0.828	0.833	0.942	0.888	0.892		329	0.763	0.769	0.762	0.761	0.772	0.759	0.757	0.765	0.757	0.759	0.767	0.76	0.715	0.719	0.716	0.771	0.771	0.779		329	0.103	0.095	0.102	0.102	0.095	0.107	0.111	0.105	0.111
330	0.862	0.856	0.86	0.855	0.861	0.86	0.863	0.864	0.862	0.865	0.866	0.864	0.834	0.823	0.823	0.935	0.881	0.888		330	0.753	0.758	0.753	0.752	0.761	0.75	0.742	0.752	0.74	0.748	0.752	0.74	0.703	0.706	0.697	0.762	0.764	0.77		330	0.109	0.098	0.107	0.103	0.1	0.11	0.121	0.112	0.122
331	0.848	0.848	0.847	0.849	0.851	0.852	0.854	0.854	0.853	0.862	0.86	0.861	0.827	0.815	0.818	0.925	0.874	0.876		331	0.734	0.737	0.733	0.73	0.744	0.732	0.731	0.736	0.727	0.73	0.738	0.727	0.685	0.69	0.686	0.74	0.744	0.751		331	0.114	0.111	0.114	0.119	0.107	0.12	0.123	0.118	0.126
332	0.842	0.84	0.84	0.84	0.845	0.843	0.848	0.85	0.847	0.854	0.853	0.855	0.818	0.809	0.813	0.918	0.866	0.87		332	0.722	0.727	0.721	0.721	0.733	0.718	0.719	0.723	0.715	0.72	0.729	0.719	0.673	0.678	0.675	0.731	0.731	0.74		332	0.12	0.113	0.119	0.119	0.112	0.125	0.129	0.127	0.132
333	0.834	0.832	0.832	0.835	0.836	0.837	0.841	0.84	0.841	0.848	0.845	0.85	0.812	0.802	0.805	0.912	0.86	0.862		333	0.709	0.714	0.71	0.711	0.72	0.708	0.705	0.712	0.704	0.706	0.714	0.707	0.661	0.664	0.662	0.717	0.721	0.727		333	0.125	0.118	0.122	0.124	0.116	0.129	0.136	0.128	0.137
334	0.827	0.825	0.825	0.827	0.829	0.829	0.835	0.835	0.836	0.843	0.841	0.842	0.806	0.797	0.798	0.908	0.855	0.856		334	0.698	0.7	0.697	0.695	0.708	0.695	0.695	0.7	0.692	0.696	0.703	0.694	0.65	0.654	0.65	0.706	0.71	0.717		334	0.129	0.125	0.128	0.132	0.121	0.134	0.14	0.135	0.144
335	0.82	0.82	0.82	0.821	0.823	0.823	0.829	0.83	0.829	0.837	0.834	0.837	0.8	0.79	0.792	0.9	0.85	0.853		335	0.685	0.689	0.686	0.684	0.696	0.684	0.682	0.687	0.68	0.684	0.691	0.686	0.637	0.642	0.637	0.695	0.696	0.703		335	0.135	0.131	0.134	0.137	0.127	0.139	0.147	0.143	0.149
336	0.817	0.807	0.807	0.817	0.819	0.818	0.827	0.826	0.825	0.831	0.83	0.833	0.793	0.784	0.786	0.887	0.839	0.844		336	0.674	0.679	0.676	0.674	0.684	0.673	0.672	0.678	0.669	0.675	0.679	0.671	0.627	0.63	0.627	0.679	0.683	0.691		336	0.143	0.128	0.131	0.143	0.135	0.145	0.155	0.148	0.156
337	0.801	0.8	0.801	0.803	0.805	0.805	0.812	0.812	0.812	0.819	0.818	0.819	0.787	0.77	0.774	0.882	0.832	0.835		337	0.661	0.666	0.662	0.661	0.673	0.66	0.656	0.663	0.654	0.661	0.667	0.66	0.612	0.616	0.612	0.668	0.671	0.678		337	0.14	0.134	0.139	0.142	0.132	0.145	0.156	0.149	0.158
338	0.796	0.795	0.797	0.796	0.799	0.799	0.807	0.809	0.81	0.812	0.813	0.813	0.775	0.766	0.768	0.875	0.823	0.824		338	0.65	0.653	0.649	0.649	0.66	0.649	0.647	0.653	0.645	0.649	0.655	0.647	0.601	0.605	0.603	0.657	0.661	0.666		338	0.146	0.142	0.148	0.147	0.139	0.15	0.16	0.156	0.165
339	0.79	0.787	0.789	0.791	0.794	0.794	0.801	0.802	0.804	0.809	0.806	0.808	0.769	0.76	0.764	0.87	0.817	0.82		339	0.639	0.643	0.637	0.637	0.648	0.637	0.636	0.64	0.635	0.637	0.644	0.638	0.589	0.594	0.589	0.648	0.65	0.655		339	0.151	0.144	0.152	0.154	0.146	0.157	0.165	0.162	0.169
340	0.785	0.783	0.785	0.787	0.79	0.79	0.8	0.8	0.798	0.805	0.803	0.806	0.765	0.757	0.759	0.866	0.815	0.816		340	0.631	0.634	0.629	0.626	0.641	0.629	0.627	0.632	0.627	0.63	0.636	0.63	0.582	0.585	0.583	0.639	0.64	0.647		340	0.154	0.149	0.156	0.161	0.149	0.161	0.173	0.168	0.171
341	0.782	0.778	0.778	0.782	0.782	0.784	0.794	0.795	0.794	0.798	0.796	0.797	0.76	0.75	0.752	0.852	0.806	0.811		341	0.617	0.622	0.617	0.616	0.628	0.616	0.616	0.619	0.614	0.614	0.62	0.613	0.567	0.571	0.566	0.625	0.626	0.631		341	0.165	0.156	0.161	0.166	0.154	0.168	0.178	0.176	0.18
342	0.773	0.772	0.772	0.776	0.777	0.778	0.787	0.789	0.787	0.793	0.791	0.795	0.756	0.745	0.749	0.848	0.803	0.806		342	0.606	0.61	0.605	0.604	0.615	0.604	0.603	0.607	0.602	0.605	0.611	0.604	0.558	0.56	0.556	0.613	0.616	0.624		342	0.167	0.162	0.167	0.172	0.162	0.174	0.184	0.182	0.185
343	0.768	0.765	0.767	0.772	0.773	0.774	0.784	0.783	0.784	0.791	0.788	0.791	0.751	0.742	0.745	0.843	0.797	0.802		343	0.596	0.6	0.595	0.595	0.606	0.594	0.593	0.598	0.592	0.594	0.6	0.594	0.549	0.551	0.547	0.605	0.607	0.611		343	0.172	0.165	0.172	0.177	0.167	0.18	0.191	0.185	0.192
344	0.767	0.764	0.765	0.766	0.769	0.769	0.782	0.78	0.781	0.788	0.785	0.788	0.748	0.738	0.743	0.838	0.793	0.798		344	0.589	0.591	0.588	0.587	0.596	0.587	0.586	0.59	0.584	0.587	0.594	0.588	0.539	0.544	0.541	0.597	0.599	0.605		344	0.178	0.173	0.177	0.179	0.173	0.182	0.196	0.19	0.197
345	0.763	0.759	0.764	0.764	0.765	0.766	0.778	0.776	0.776	0.785	0.784	0.784	0.746	0.736	0.739	0.835	0.79	0.794		345	0.582	0.584	0.58	0.577	0.59	0.578	0.578	0.581	0.577	0.581	0.588	0.58	0.534	0.537	0.531	0.589	0.59	0.597		345	0.181	0.175	0.184	0.187	0.175	0.188	0.2	0.195	0.199
346	0.763	0.759	0.76	0.762	0.765	0.765	0.776	0.776	0.778	0.783	0.78	0.782	0.742	0.733	0.736	0.83	0.787	0.791		346	0.577	0.578	0.575	0.573	0.585	0.574	0.574	0.579	0.572	0.574	0.578	0.573	0.525	0.527	0.525	0.581	0.582	0.587		346	0.186	0.181	0.185	0.189	0.18	0.191	0.202	0.197	0.206
347	0.756	0.753	0.754	0.757	0.76	0.759	0.769	0.771	0.772	0.777	0.774	0.777	0.739	0.727	0.731	0.825	0.782	0.787		347	0.563	0.566	0.561	0.564	0.573	0.562	0.561	0.566	0.562	0.562	0.569	0.561	0.514	0.517	0.514	0.57	0.572	0.577		347	0.193	0.187	0.193	0.193	0.187	0.197	0.208	0.205	0.21
348	0.751	0.748	0.75	0.752	0.754	0.756	0.767	0.767	0.767	0.772	0.769	0.771	0.732	0.723	0.728	0.82	0.78	0.782		348	0.553	0.556	0.552	0.551	0.561	0.551	0.551	0.555	0.55	0.549	0.556	0.55	0.502	0.506	0.503	0.559	0.561	0.565		348	0.198	0.192	0.198	0.201	0.193	0.205	0.216	0.212	0.217
349	0.746	0.744	0.745	0.746	0.748	0.748	0.762	0.762	0.763	0.769	0.766	0.77	0.729	0.72	0.724	0.816	0.774	0.777		349	0.541	0.543	0.541	0.539	0.548	0.54	0.539	0.542	0.537	0.541	0.545	0.541	0.492	0.495	0.492	0.548	0.55	0.554		349	0.205	0.201	0.204	0.207	0.2	0.208	0.223	0.22	0.226
350	0.74	0.737	0.74	0.742	0.744	0.744	0.758	0.757	0.758	0.766	0.763	0.764	0.726	0.715	0.719	0.808	0.767	0.772		350	0.529	0.534	0.529	0.528	0.539	0.528	0.527	0.531	0.525	0.53	0.536	0.528	0.481	0.484	0.48	0.535	0.537	0.542		350	0.211	0.203	0.211	0.214	0.205	0.216	0.231	0.226	0.233
351	0.737	0.734	0.736	0.738	0.738	0.74	0.753	0.753	0.755	0.761	0.757	0.761	0.721	0.709	0.715	0.805	0.766	0.769		351	0.517	0.52	0.517	0.516	0.526	0.515	0.515	0.519	0.514	0.518	0.522	0.517	0.468	0.471	0.468	0.523	0.526	0.53		351	0.22	0.214	0.219	0.222	0.212	0.225	0.238	0.234	0.241
352	0.731	0.728	0.73	0.734	0.734	0.735	0.75	0.748	0.75	0.757	0.752	0.757	0.715	0.707	0.711	0.798	0.76	0.763		352	0.505	0.507	0.505	0.503	0.513	0.504	0.503	0.506	0.502	0.504	0.509	0.504	0.456	0.458	0.456	0.511	0.512	0.517		352	0.226	0.221	0.225	0.231	0.221	0.231	0.247	0.242	0.248
353	0.726	0.724	0.726	0.727	0.727	0.731	0.746	0.744	0.743	0.753	0.75	0.753	0.713	0.703	0.706	0.791	0.752	0.759		353	0.493	0.494	0.492	0.491	0.5	0.491	0.491	0.495	0.49	0.491	0.496	0.491	0.443	0.447	0.442	0.496	0.498	0.504		353	0.233	0.23	0.234	0.236	0.227	0.24	0.255	0.249	0.253
354	0.723	0.722	0.722	0.725	0.725	0.728	0.743	0.741	0.742	0.75	0.745	0.749	0.708	0.698	0.704	0.789	0.751	0.757		354	0.482	0.486	0.482	0.481	0.49	0.481	0.479	0.484	0.479	0.481	0.486	0.479	0.433	0.435	0.431	0.488	0.488	0.493		354	0.241	0.236	0.24	0.244	0.235	0.247	0.264	0.257	0.263
355	0.718	0.715	0.717	0.72	0.72	0.722	0.738	0.737	0.738	0.748	0.742	0.746	0.705	0.696	0.701	0.785	0.747	0.752		355	0.468	0.471	0.468	0.465	0.478	0.466	0.467	0.47	0.465	0.468	0.474	0.467	0.42	0.422	0.42	0.474	0.476	0.483		355	0.25	0.244	0.249	0.255	0.242	0.256	0.271	0.267	0.273
356	0.716	0.712	0.715	0.717	0.717	0.718	0.735	0.732	0.734	0.744	0.739	0.743	0.703	0.693	0.697	0.782	0.742	0.749		356	0.455	0.459	0.454	0.456	0.464	0.455	0.454	0.458	0.453	0.456	0.46	0.455	0.407	0.41	0.407	0.461	0.464	0.469		356	0.261	0.253	0.261	0.261	0.253	0.263	0.281	0.274	0.281
357	0.714	0.71	0.712	0.717	0.716	0.717	0.733	0.732	0.734	0.74	0.736	0.741	0.701	0.688	0.694	0.777	0.74	0.747		357	0.447	0.448	0.447	0.445	0.454	0.445	0.445	0.448	0.443	0.445	0.451	0.445	0.396	0.4	0.397	0.45	0.453	0.458		357	0.267	0.262	0.265	0.272	0.262	0.272	0.288	0.284	0.291
358	0.712	0.706	0.709	0.712	0.711	0.713	0.73	0.727	0.731	0.737	0.733	0.738	0.696	0.687	0.691	0.772	0.736	0.743		358	0.433	0.437	0.433	0.434	0.442	0.433	0.433	0.436	0.432	0.434	0.438	0.434	0.386	0.388	0.385	0.44	0.441	0.446		358	0.279	0.269	0.276	0.278	0.269	0.28	0.297	0.291	0.299
359	0.708	0.703	0.705	0.706	0.707	0.71	0.726	0.725	0.727	0.735	0.731	0.735	0.695	0.684	0.689	0.771	0.735	0.741		359	0.422	0.425	0.421	0.42	0.429	0.42	0.421	0.424	0.418	0.423	0.426	0.422	0.373	0.376	0.374	0.428	0.43	0.434		359	0.286	0.278	0.284	0.286	0.278	0.29	0.305	0.301	0.309
360	0.705	0.703	0.705	0.706	0.705	0.707	0.726	0.724	0.726	0.732	0.727	0.733	0.693	0.683	0.687	0.767	0.732	0.738		360	0.415	0.417	0.414	0.412	0.422	0.412	0.412	0.415	0.411	0.411	0.418	0.411	0.366	0.367	0.365	0.419	0.419	0.424		360	0.29	0.286	0.291	0.294	0.283	0.295	0.314	0.309	0.315
361	0.704	0.699	0.704	0.704	0.706	0.706	0.723	0.722	0.723	0.732	0.728	0.731	0.69	0.681	0.686	0.764	0.729	0.735		361	0.404	0.406	0.405	0.404	0.411	0.402	0.402	0.405	0.401	0.403	0.408	0.403	0.355	0.357	0.353	0.408	0.409	0.413		361	0.3	0.293	0.299	0.3	0.295	0.304	0.321	0.317	0.322
362	0.704	0.7	0.702	0.704	0.703	0.705	0.723	0.718	0.723	0.731	0.726	0.73	0.69	0.678	0.684	0.762	0.728	0.733		362	0.396	0.398	0.397	0.395	0.405	0.396	0.395	0.399	0.396	0.395	0.403	0.395	0.348	0.348	0.347	0.401	0.402	0.406		362	0.308	0.302	0.305	0.309	0.298	0.309	0.328	0.319	0.327
363	0.703	0.697	0.7	0.7	0.701	0.704	0.72	0.719	0.72	0.73	0.725	0.729	0.688	0.677	0.683	0.759	0.726	0.733		363	0.386	0.388	0.386	0.385	0.394	0.384	0.385	0.387	0.384	0.385	0.39	0.386	0.337	0.338	0.337	0.39	0.392	0.395		363	0.317	0.309	0.314	0.315	0.307	0.32	0.335	0.332	0.336
364	0.699	0.695	0.698	0.701	0.701	0.702	0.718	0.716	0.72	0.729	0.723	0.729	0.687	0.675	0.681	0.758	0.722	0.732		364	0.377	0.378	0.376	0.375	0.384	0.375	0.376	0.378	0.374	0.375	0.382	0.377	0.328	0.33	0.329	0.38	0.381	0.386		364	0.322	0.317	0.322	0.326	0.317	0.327	0.342	0.338	0.346
365	0.7	0.696	0.7	0.699	0.7	0.701	0.718	0.718	0.72	0.727	0.721	0.725	0.686	0.676	0.681	0.755	0.723	0.731		365	0.371	0.373	0.37	0.368	0.378	0.369	0.37	0.373	0.368	0.369	0.373	0.369	0.321	0.323	0.32	0.372	0.374	0.378		365	0.329	0.323	0.33	0.331	0.322	0.332	0.348	0.345	0.352
366	0.7	0.696	0.699	0.701	0.7	0.701	0.72	0.718	0.72	0.728	0.721	0.727	0.685	0.674	0.679	0.756	0.724	0.731		366	0.364	0.365	0.364	0.363	0.37	0.362	0.364	0.367	0.362	0.363	0.368	0.363	0.315	0.315	0.314	0.368	0.368	0.373		366	0.336	0.331	0.335	0.338	0.33	0.339	0.356	0.351	0.358
367	0.698	0.696	0.698	0.699	0.697	0.701	0.719	0.713	0.716	0.725	0.723	0.726	0.686	0.675	0.681	0.753	0.722	0.729		367	0.354	0.357	0.355	0.354	0.361	0.355	0.355	0.357	0.353	0.355	0.361	0.356	0.307	0.309	0.308	0.359	0.36	0.364		367	0.344	0.339	0.343	0.345	0.336	0.346	0.364	0.356	0.363
368	0.7	0.695	0.698	0.7	0.699	0.7	0.718	0.716	0.718	0.727	0.722	0.726	0.685	0.675	0.681	0.753	0.721	0.728		368	0.35	0.351	0.349	0.348	0.357	0.348	0.349	0.352	0.346	0.35	0.355	0.35	0.302	0.303	0.301	0.352	0.354	0.356		368	0.35	0.344	0.349	0.352	0.342	0.352	0.369	0.364	0.372
369	0.698	0.694	0.699	0.699	0.697	0.701	0.718	0.714	0.718	0.728	0.721	0.725	0.685	0.675	0.681	0.752	0.721	0.728		369	0.343	0.343	0.341	0.34	0.348	0.34	0.341	0.343	0.34	0.342	0.347	0.341	0.297	0.297	0.295	0.347	0.348	0.35		369	0.355	0.351	0.358	0.359	0.349	0.361	0.377	0.371	0.378
370	0.701	0.697	0.7	0.7	0.698	0.701	0.717	0.714	0.718	0.727	0.719	0.727	0.687	0.675	0.682	0.75	0.72	0.726		370	0.334	0.336	0.334	0.333	0.342	0.331	0.334	0.337	0.333	0.335	0.341	0.336	0.289	0.289	0.288	0.338	0.338	0.342		370	0.367	0.361	0.366	0.367	0.356	0.37	0.383	0.377	0.385
371	0.701	0.697	0.7	0.699	0.699	0.702	0.718	0.714	0.717	0.723	0.717	0.721	0.686	0.675	0.681	0.748	0.717	0.724		371	0.327	0.329	0.328	0.327	0.336	0.327	0.328	0.331	0.328	0.326	0.332	0.327	0.284	0.284	0.284	0.33	0.331	0.335		371	0.374	0.368	0.372	0.372	0.363	0.375	0.39	0.383	0.389
372	0.699	0.693	0.697	0.696	0.695	0.698	0.713	0.709	0.715	0.721	0.716	0.721	0.687	0.676	0.683	0.745	0.713	0.722		372	0.316	0.318	0.316	0.315	0.324	0.315	0.315	0.318	0.316	0.316	0.319	0.316	0.275	0.276	0.274	0.319	0.321	0.324		372	0.383	0.375	0.381	0.381	0.371	0.383	0.398	0.391	0.399
373	0.7	0.695	0.699	0.697	0.696	0.699	0.715	0.71	0.715	0.723	0.716	0.722	0.685	0.674	0.682	0.742	0.713	0.722		373	0.309	0.311	0.308	0.307	0.316	0.308	0.308	0.31	0.307	0.309	0.311	0.308	0.266	0.266	0.264	0.311	0.311	0.315		373	0.391	0.384	0.391	0.39	0.38	0.391	0.407	0.4	0.408
374	0.702	0.696	0.701	0.697	0.697	0.699	0.715	0.71	0.716	0.722	0.716	0.721	0.686	0.674	0.682	0.742	0.714	0.723		374	0.302	0.303	0.301	0.3	0.31	0.3	0.299	0.303	0.299	0.3	0.304	0.299	0.259	0.26	0.258	0.304	0.304	0.308		374	0.4	0.393	0.4	0.397	0.387	0.399	0.416	0.407	0.417
375	0.704	0.698	0.701	0.699	0.698	0.701	0.714	0.711	0.717	0.722	0.716	0.722	0.686	0.674	0.682	0.743	0.714	0.722		375	0.294	0.296	0.294	0.293	0.3	0.292	0.292	0.295	0.292	0.293	0.296	0.292	0.252	0.252	0.251	0.295	0.296	0.299		375	0.41	0.402	0.407	0.406	0.398	0.409	0.422	0.416	0.425
376	0.706	0.698	0.703	0.699	0.698	0.702	0.714	0.711	0.716	0.723	0.716	0.723	0.687	0.675	0.683	0.743	0.714	0.72		376	0.288	0.29	0.288	0.286	0.294	0.286	0.287	0.288	0.286	0.288	0.291	0.288	0.246	0.246	0.245	0.289	0.29	0.293		376	0.418	0.408	0.415	0.413	0.404	0.416	0.427	0.423	0.43
377	0.706	0.701	0.704	0.7	0.699	0.703	0.716	0.712	0.717	0.724	0.716	0.724	0.687	0.676	0.683	0.741	0.711	0.721		377	0.282	0.283	0.281	0.28	0.288	0.281	0.281	0.282	0.279	0.281	0.284	0.28	0.239	0.241	0.238	0.283	0.284	0.287		377	0.424	0.418	0.423	0.42	0.411	0.422	0.435	0.43	0.438
378	0.707	0.702	0.706	0.702	0.698	0.703	0.717	0.712	0.716	0.724	0.717	0.724	0.686	0.677	0.684	0.742	0.714	0.721		378	0.276	0.276	0.275	0.274	0.281	0.273	0.274	0.276	0.273	0.275	0.278	0.274	0.233	0.234	0.232	0.276	0.278	0.281		378	0.431	0.426	0.431	0.428	0.417	0.43	0.443	0.436	0.443
379	0.709	0.703	0.706	0.701	0.7	0.704	0.717	0.712	0.717	0.724	0.717	0.724	0.685	0.676	0.684	0.742	0.713	0.722		379	0.269	0.271	0.269	0.268	0.276	0.268	0.269	0.271	0.268	0.271	0.272	0.27	0.228	0.228	0.227	0.272	0.273	0.276		379	0.44	0.432	0.437	0.433	0.424	0.436	0.448	0.441	0.449
380	0.712	0.704	0.709	0.704	0.701	0.706	0.718	0.713	0.718	0.723	0.717	0.724	0.686	0.676	0.684	0.739	0.712	0.72		380	0.264	0.264	0.264	0.262	0.269	0.262	0.263	0.265	0.261	0.263	0.266	0.262	0.221	0.222	0.22	0.264	0.266	0.268		380	0.448	0.44	0.445	0.442	0.432	0.444	0.455	0.448	0.457
381	0.713	0.707	0.711	0.705	0.703	0.707	0.717	0.714	0.719	0.724	0.718	0.724	0.687	0.676	0.683	0.74	0.712	0.721		381	0.258	0.259	0.258	0.257	0.264	0.257	0.256	0.258	0.255	0.257	0.26	0.256	0.215	0.216	0.213	0.259	0.26	0.263		381	0.455	0.448	0.453	0.448	0.439	0.45	0.461	0.456	0.464
382	0.714	0.708	0.711	0.705	0.704	0.707	0.718	0.714	0.718	0.723	0.718	0.724	0.687	0.676	0.684	0.739	0.713	0.72		382	0.253	0.254	0.253	0.251	0.259	0.252	0.252	0.253	0.252	0.252	0.256	0.252	0.211	0.211	0.21	0.255	0.255	0.258		382	0.461	0.454	0.458	0.454	0.445	0.455	0.466	0.461	0.466
383	0.714	0.71	0.713	0.705	0.704	0.708	0.718	0.713	0.719	0.724	0.717	0.724	0.688	0.676	0.685	0.738	0.712	0.72		383	0.249	0.25	0.249	0.247	0.255	0.247	0.247	0.249	0.247	0.247	0.251	0.247	0.207	0.208	0.206	0.25	0.25	0.252		383	0.465	0.46	0.464	0.458	0.449	0.461	0.471	0.464	0.472
384	0.718	0.711	0.715	0.708	0.707	0.71	0.719	0.714	0.72	0.725	0.719	0.725	0.687	0.677	0.684	0.738	0.712	0.72		384	0.245	0.246	0.244	0.243	0.251	0.243	0.242	0.244	0.242	0.243	0.246	0.242	0.202	0.202	0.201	0.244	0.245	0.247		384	0.473	0.465	0.471	0.465	0.456	0.467	0.477	0.47	0.478
385	0.717	0.711	0.715	0.708	0.706	0.71	0.719	0.714	0.719	0.724	0.717	0.724	0.688	0.677	0.683	0.737	0.71	0.719		385	0.239	0.241	0.239	0.237	0.245	0.237	0.238	0.239	0.237	0.238	0.241	0.237	0.197	0.198	0.196	0.24	0.241	0.243		385	0.478	0.47	0.476	0.471	0.461	0.473	0.481	0.475	0.482
386	0.719	0.713	0.717	0.708	0.706	0.71	0.718	0.714	0.719	0.724	0.717	0.724	0.687	0.676	0.684	0.735	0.709	0.719		386	0.235	0.237	0.235	0.233	0.241	0.234	0.233	0.235	0.233	0.234	0.237	0.234	0.194	0.193	0.192	0.235	0.235	0.238		386	0.484	0.476	0.482	0.475	0.465	0.476	0.485	0.479	0.486
387	0.72	0.713	0.718	0.709	0.707	0.712	0.719	0.714	0.72	0.724	0.716	0.724	0.686	0.676	0.685	0.736	0.711	0.719		387	0.232	0.233	0.232	0.23	0.238	0.23	0.23	0.232	0.23	0.231	0.234	0.23	0.19	0.19	0.189	0.232	0.233	0.235		387	0.488	0.48	0.486	0.479	0.469	0.482	0.489	0.482	0.49
388	0.72	0.714	0.717	0.709	0.706	0.71	0.719	0.714	0.718	0.724	0.717	0.723	0.687	0.676	0.684	0.735	0.709	0.718		388	0.229	0.23	0.228	0.227	0.234	0.227	0.227	0.228	0.226	0.228	0.231	0.227	0.187	0.189	0.186	0.229	0.23	0.232		388	0.491	0.484	0.489	0.482	0.472	0.483	0.492	0.486	0.492
389	0.721	0.715	0.719	0.711	0.707	0.713	0.718	0.715	0.72	0.723	0.717	0.724	0.686	0.676	0.683	0.734	0.708	0.717		389	0.226	0.228	0.226	0.225	0.232	0.225	0.225	0.227	0.225	0.225	0.228	0.225	0.185	0.185	0.183	0.226	0.226	0.229		389	0.495	0.487	0.493	0.486	0.475	0.488	0.493	0.488	0.495
390	0.722	0.716	0.719	0.711	0.708	0.712	0.719	0.714	0.719	0.722	0.716	0.722	0.686	0.676	0.683	0.733	0.707	0.716		390	0.223	0.223	0.223	0.222	0.228	0.222	0.22	0.223	0.221	0.221	0.224	0.22	0.181	0.182	0.179	0.224	0.223	0.225		390	0.499	0.493	0.496	0.489	0.48	0.49	0.499	0.491	0.498
391	0.723	0.716	0.719	0.71	0.708	0.712	0.718	0.713	0.718	0.722	0.715	0.723	0.684	0.674	0.682	0.732	0.707	0.716		391	0.219	0.22	0.219	0.218	0.224	0.217	0.217	0.219	0.216	0.218	0.22	0.217	0.177	0.177	0.176	0.218	0.219	0.221		391	0.504	0.496	0.5	0.492	0.484	0.495	0.501	0.494	0.502
392	0.723	0.716	0.72	0.71	0.709	0.713	0.718	0.714	0.719	0.722	0.715	0.722	0.684	0.673	0.681	0.73	0.705	0.714		392	0.216	0.216	0.215	0.214	0.22	0.214	0.214	0.215	0.213	0.214	0.216	0.213	0.173	0.173	0.172	0.214	0.214	0.218		392	0.507	0.5	0.505	0.496	0.489	0.499	0.504	0.499	0.506
393	0.724	0.718	0.721	0.711	0.71	0.713	0.717	0.714	0.718	0.72	0.714	0.721	0.683	0.672	0.68	0.728	0.705	0.713		393	0.212	0.212	0.211	0.21	0.218	0.21	0.209	0.211	0.21	0.209	0.213	0.209	0.169	0.169	0.168	0.21	0.21	0.212		393	0.512	0.506	0.51	0.501	0.492	0.503	0.508	0.503	0.508
394	0.723	0.716	0.72	0.71	0.707	0.712	0.716	0.712	0.717	0.719	0.712	0.719	0.682	0.672	0.68	0.728	0.704	0.713		394	0.206	0.207	0.206	0.204	0.212	0.205	0.204	0.205	0.204	0.204	0.207	0.203	0.165	0.165	0.163	0.206	0.207	0.209		394	0.517	0.509	0.514	0.506	0.495	0.507	0.512	0.507	0.513
395	0.725	0.717	0.721	0.71	0.708	0.712	0.715	0.711	0.716	0.72	0.712	0.72	0.681	0.67	0.678	0.727	0.704	0.712		395	0.202	0.203	0.202	0.2	0.208	0.201	0.2	0.203	0.2	0.202	0.204	0.201	0.161	0.161	0.159	0.202	0.202	0.204		395	0.523	0.514	0.519	0.51	0.5	0.511	0.515	0.508	0.516
396	0.725	0.718	0.721	0.711	0.708	0.712	0.714	0.711	0.715	0.718	0.712	0.718	0.68	0.669	0.677	0.724	0.701	0.71		396	0.198	0.199	0.197	0.196	0.203	0.196	0.196	0.198	0.195	0.196	0.199	0.195	0.156	0.156	0.154	0.197	0.196	0.199		396	0.527	0.519	0.524	0.515	0.505	0.516	0.518	0.513	0.52
397	0.725	0.719	0.722	0.711	0.708	0.713	0.714	0.71	0.715	0.717	0.71	0.716	0.678	0.668	0.676	0.723	0.7	0.708		397	0.195	0.195	0.195	0.193	0.2	0.193	0.193	0.194	0.192	0.192	0.194	0.191	0.151	0.151	0.15	0.193	0.193	0.195		397	0.53	0.524	0.527	0.518	0.508	0.52	0.521	0.516	0.523
398	0.726	0.718	0.722	0.71	0.707	0.713	0.713	0.708	0.713	0.715	0.709	0.716	0.677	0.667	0.675	0.721	0.699	0.707		398	0.19	0.191	0.19	0.189	0.195	0.189	0.188	0.19	0.188	0.188	0.19	0.188	0.147	0.148	0.145	0.189	0.19	0.191		398	0.536	0.527	0.532	0.521	0.512	0.524	0.525	0.518	0.525
399	0.725	0.717	0.721	0.708	0.707	0.711	0.711	0.708	0.712	0.714	0.708	0.714	0.674	0.664	0.672	0.718	0.695	0.705		399	0.186	0.187	0.186	0.184	0.191	0.184	0.183	0.185	0.184	0.184	0.187	0.184	0.144	0.143	0.142	0.185	0.185	0.187		399	0.539	0.53	0.535	0.524	0.516	0.527	0.528	0.523	0.528
400	0.725	0.716	0.721	0.708	0.706	0.71	0.71	0.705	0.711	0.712	0.706	0.713	0.673	0.662	0.672	0.716	0.694	0.704		400	0.182	0.183	0.182	0.181	0.188	0.181	0.18	0.182	0.18	0.18	0.183	0.18	0.14	0.14	0.138	0.181	0.181	0.183		400	0.543	0.533	0.539	0.527	0.518	0.529	0.53	0.523	0.531
401	0.724	0.716	0.72	0.706	0.705	0.709	0.707	0.704	0.709	0.709	0.704	0.71	0.671	0.661	0.669	0.714	0.692	0.701		401	0.179	0.179	0.178	0.177	0.183	0.177	0.176	0.178	0.176	0.176	0.179	0.175	0.136	0.136	0.134	0.177	0.177	0.179		401	0.545	0.537	0.542	0.529	0.522	0.532	0.531	0.526	0.533
402	0.723	0.715	0.719	0.706	0.703	0.708	0.706	0.702	0.706	0.708	0.702	0.709	0.669	0.66	0.668	0.712	0.69	0.698		402	0.175	0.176	0.174	0.174	0.18	0.173	0.173	0.174	0.173	0.173	0.175	0.172	0.132	0.132	0.131	0.173	0.173	0.175		402	0.548	0.539	0.545	0.532	0.523	0.535	0.533	0.528	0.533
403	0.721	0.714	0.717	0.704	0.702	0.707	0.704	0.701	0.705	0.705	0.699	0.706	0.667	0.657	0.665	0.709	0.688	0.697		403	0.171	0.172	0.171	0.169	0.176	0.169	0.169	0.171	0.169	0.169	0.171	0.168	0.129	0.129	0.127	0.169	0.169	0.171		403	0.55	0.542	0.546	0.535	0.526	0.538	0.535	0.53	0.536
404	0.72	0.712	0.716	0.703	0.701	0.706	0.702	0.7	0.703	0.703	0.698	0.704	0.665	0.656	0.664	0.707	0.686	0.694		404	0.168	0.169	0.168	0.166	0.173	0.166	0.166	0.167	0.166	0.166	0.168	0.165	0.126	0.126	0.124	0.166	0.166	0.169		404	0.552	0.543	0.548	0.537	0.528	0.54	0.536	0.533	0.537
405	0.719	0.71	0.714	0.702	0.699	0.704	0.7	0.697	0.702	0.701	0.696	0.703	0.664	0.654	0.662	0.704	0.684	0.693		405	0.165	0.165	0.165	0.164	0.17	0.163	0.163	0.165	0.163	0.162	0.165	0.162	0.124	0.124	0.122	0.163	0.164	0.165		405	0.554	0.545	0.549	0.538	0.529	0.541	0.537	0.532	0.539
406	0.717	0.71	0.712	0.699	0.696	0.701	0.697	0.694	0.698	0.696	0.691	0.697	0.661	0.652	0.66	0.699	0.679	0.689		406	0.161	0.162	0.161	0.159	0.166	0.159	0.159	0.161	0.158	0.157	0.159	0.156	0.12	0.12	0.118	0.157	0.157	0.159		406	0.556	0.548	0.551	0.54	0.53	0.542	0.538	0.533	0.54
407	0.713	0.707	0.709	0.695	0.693	0.698	0.692	0.689	0.694	0.697	0.692	0.698	0.661	0.652	0.659	0.698	0.679	0.686		407	0.156	0.159	0.156	0.154	0.16	0.154	0.156	0.155	0.154	0.157	0.157	0.156	0.117	0.119	0.117	0.157	0.158	0.159		407	0.557	0.548	0.553	0.541	0.533	0.544	0.536	0.534	0.54
408	0.714	0.706	0.71	0.696	0.695	0.699	0.694	0.691	0.696	0.695	0.689	0.695	0.657	0.648	0.656	0.695	0.676	0.684		408	0.157	0.156	0.156	0.155	0.161	0.155	0.153	0.156	0.154	0.153	0.156	0.153	0.116	0.114	0.113	0.153	0.152	0.155		408	0.557	0.55	0.554	0.541	0.534	0.544	0.541	0.535	0.542
409	0.712	0.704	0.707	0.693	0.691	0.696	0.691	0.688	0.692	0.692	0.687	0.693	0.655	0.646	0.654	0.692	0.673	0.682		409	0.152	0.153	0.151	0.15	0.157	0.15	0.149	0.151	0.15	0.151	0.152	0.149	0.112	0.113	0.111	0.15	0.151	0.152		409	0.56	0.551	0.556	0.543	0.534	0.546	0.542	0.537	0.542
410	0.711	0.703	0.706	0.692	0.691	0.695	0.69	0.687	0.691	0.69	0.685	0.691	0.655	0.646	0.654	0.691	0.672	0.68		410	0.151	0.152	0.151	0.149	0.155	0.149	0.149	0.15	0.149	0.148	0.151	0.148	0.113	0.113	0.111	0.149	0.149	0.15		410	0.56	0.551	0.555	0.543	0.536	0.546	0.541	0.537	0.542
411	0.708	0.701	0.703	0.689	0.688	0.692	0.687	0.683	0.688	0.687	0.682	0.687	0.651	0.643	0.65	0.687	0.669	0.677		411	0.148	0.148	0.148	0.146	0.153	0.146	0.146	0.147	0.146	0.145	0.147	0.144	0.109	0.108	0.107	0.145	0.146	0.147		411	0.56	0.553	0.555	0.543	0.535	0.546	0.541	0.536	0.542
412	0.706	0.698	0.701	0.687	0.686	0.69	0.684	0.682	0.685	0.685	0.68	0.686	0.648	0.64	0.647	0.686	0.667	0.675		412	0.146	0.147	0.146	0.145	0.15	0.144	0.144	0.145	0.144	0.142	0.145	0.141	0.106	0.105	0.104	0.144	0.143	0.145		412	0.56	0.551	0.555	0.542	0.536	0.546	0.54	0.537	0.541
413	0.704	0.696	0.7	0.685	0.684	0.687	0.682	0.679	0.683	0.681	0.677	0.683	0.645	0.637	0.645	0.682	0.664	0.673		413	0.143	0.144	0.143	0.141	0.147	0.141	0.142	0.143	0.141	0.14	0.142	0.139	0.104	0.103	0.102	0.141	0.141	0.143		413	0.561	0.552	0.557	0.544	0.537	0.546	0.54	0.536	0.542
414	0.701	0.693	0.696	0.682	0.681	0.686	0.679	0.676	0.68	0.679	0.674	0.68	0.643	0.634	0.641	0.679	0.661	0.669		414	0.141	0.141	0.141	0.139	0.145	0.138	0.139	0.14	0.138	0.137	0.14	0.137	0.101	0.1	0.099	0.138	0.138	0.14		414	0.56	0.552	0.555	0.543	0.536	0.548	0.54	0.536	0.542
415	0.699	0.691	0.694	0.68	0.678	0.683	0.675	0.673	0.678	0.676	0.672	0.677	0.639	0.632	0.639	0.676	0.658	0.666		415	0.139	0.139	0.138	0.137	0.142	0.136	0.136	0.138	0.136	0.136	0.138	0.135	0.099	0.099	0.097	0.135	0.136	0.137		415	0.56	0.552	0.556	0.543	0.536	0.547	0.539	0.535	0.542
416	0.696	0.688	0.69	0.677	0.676	0.68	0.673	0.671	0.675	0.672	0.668	0.674	0.636	0.628	0.636	0.672	0.655	0.662		416	0.136	0.136	0.135	0.134	0.14	0.134	0.133	0.135	0.133	0.133	0.135	0.131	0.097	0.096	0.095	0.134	0.133	0.134		416	0.56	0.552	0.555	0.543	0.536	0.546	0.54	0.536	0.542
417	0.692	0.684	0.686	0.674	0.672	0.677	0.669	0.667	0.671	0.668	0.664	0.67	0.632	0.625	0.631	0.667	0.652	0.658		417	0.133	0.134	0.133	0.132	0.137	0.131	0.131	0.132	0.131	0.13	0.132	0.129	0.094	0.093	0.091	0.13	0.13	0.131		417	0.559	0.55	0.553	0.542	0.535	0.546	0.538	0.535	0.54
418	0.689	0.681	0.683	0.67	0.67	0.674	0.666	0.665	0.668	0.665	0.661	0.667	0.628	0.621	0.628	0.664	0.647	0.655		418	0.131	0.131	0.13	0.129	0.135	0.129	0.128	0.13	0.128	0.127	0.129	0.126	0.091	0.091	0.089	0.128	0.128	0.129		418	0.558	0.55	0.553	0.541	0.535	0.545	0.538	0.535	0.54
419	0.684	0.677	0.679	0.667	0.665	0.67	0.662	0.661	0.664	0.661	0.657	0.663	0.625	0.617	0.624	0.66	0.644	0.651		419	0.129	0.129	0.128	0.127	0.132	0.127	0.127	0.128	0.126	0.126	0.128	0.124	0.089	0.089	0.087	0.126	0.126	0.127		419	0.555	0.548	0.551	0.54	0.533	0.543	0.535	0.533	0.538
420	0.682	0.673	0.675	0.663	0.662	0.667	0.659	0.657	0.661	0.658	0.655	0.66	0.62	0.613	0.62	0.656	0.64	0.647		420	0.127	0.127	0.126	0.125	0.131	0.125	0.125	0.126	0.124	0.125	0.127	0.123	0.087	0.086	0.084	0.124	0.123	0.125		420	0.555	0.546	0.549	0.538	0.531	0.542	0.534	0.531	0.537
421	0.677	0.67	0.672	0.66	0.66	0.664	0.656	0.655	0.658	0.654	0.651	0.656	0.617	0.611	0.617	0.652	0.637	0.644		421	0.125	0.125	0.125	0.124	0.129	0.124	0.123	0.124	0.123	0.122	0.124	0.121	0.085	0.085	0.084	0.122	0.122	0.123		421	0.552	0.545	0.547	0.536	0.531	0.54	0.533	0.531	0.535
422	0.674	0.666	0.667	0.656	0.656	0.659	0.652	0.652	0.654	0.65	0.648	0.652	0.614	0.607	0.614	0.649	0.634	0.64		422	0.122	0.123	0.122	0.121	0.126	0.12	0.12	0.121	0.12	0.12	0.122	0.119	0.083	0.083	0.081	0.12	0.12	0.122		422	0.552	0.543	0.545	0.535	0.53	0.539	0.532	0.531	0.534
423	0.669	0.662	0.663	0.652	0.651	0.656	0.649	0.647	0.651	0.646	0.643	0.649	0.609	0.602	0.609	0.645	0.63	0.636		423	0.121	0.121	0.12	0.119	0.125	0.119	0.118	0.119	0.118	0.118	0.12	0.117	0.081	0.08	0.079	0.119	0.119	0.12		423	0.548	0.541	0.543	0.533	0.526	0.537	0.531	0.528	0.533
424	0.665	0.658	0.66	0.649	0.648	0.652	0.646	0.644	0.647	0.644	0.64	0.645	0.604	0.598	0.605	0.641	0.626	0.633		424	0.119	0.119	0.119	0.118	0.123	0.117	0.116	0.118	0.116	0.117	0.119	0.116	0.079	0.078	0.077	0.117	0.117	0.118		424	0.546	0.539	0.541	0.531	0.525	0.535	0.53	0.526	0.531
425	0.661	0.654	0.656	0.645	0.644	0.649	0.642	0.641	0.644	0.639	0.636	0.642	0.6	0.594	0.6	0.637	0.622	0.629		425	0.118	0.118	0.117	0.116	0.121	0.116	0.115	0.116	0.115	0.116	0.117	0.114	0.077	0.076	0.074	0.115	0.115	0.116		425	0.543	0.536	0.539	0.529	0.523	0.533	0.527	0.525	0.529
426	0.658	0.65	0.652	0.642	0.642	0.645	0.639	0.638	0.641	0.636	0.633	0.639	0.596	0.59	0.596	0.633	0.619	0.625		426	0.116	0.116	0.116	0.115	0.12	0.114	0.113	0.115	0.113	0.114	0.116	0.113	0.075	0.074	0.073	0.114	0.114	0.115		426	0.542	0.534	0.536	0.527	0.522	0.531	0.526	0.523	0.528
427	0.654	0.647	0.649	0.639	0.638	0.642	0.636	0.635	0.638	0.633	0.631	0.635	0.594	0.588	0.594	0.63	0.615	0.622		427	0.114	0.115	0.114	0.113	0.119	0.113	0.112	0.114	0.112	0.113	0.115	0.111	0.074	0.074	0.072	0.113	0.113	0.113		427	0.54	0.532	0.535	0.526	0.519	0.529	0.524	0.521	0.526
428	0.65	0.643	0.644	0.635	0.635	0.638	0.632	0.631	0.634	0.629	0.626	0.632	0.589	0.583	0.59	0.625	0.612	0.618		428	0.113	0.113	0.113	0.112	0.117	0.112	0.11	0.112	0.11	0.111	0.113	0.11	0.073	0.072	0.07	0.111	0.111	0.112		428	0.537	0.53	0.531	0.523	0.518	0.526	0.522	0.519	0.524
429	0.646	0.639	0.641	0.631	0.631	0.635	0.629	0.628	0.631	0.626	0.623	0.628	0.586	0.58	0.587	0.622	0.609	0.615		429	0.112	0.112	0.111	0.111	0.116	0.11	0.109	0.11	0.109	0.11	0.112	0.109	0.072	0.071	0.069	0.11	0.11	0.111		429	0.534	0.527	0.53	0.52	0.515	0.525	0.52	0.518	0.522
430	0.642	0.635	0.637	0.628	0.627	0.632	0.625	0.625	0.628	0.623	0.62	0.625	0.582	0.577	0.583	0.619	0.606	0.612		430	0.111	0.11	0.11	0.109	0.114	0.109	0.108	0.109	0.108	0.108	0.11	0.107	0.07	0.069	0.067	0.109	0.109	0.11		430	0.531	0.525	0.527	0.519	0.513	0.523	0.517	0.516	0.52
431	0.639	0.633	0.634	0.625	0.625	0.629	0.623	0.623	0.625	0.621	0.618	0.623	0.58	0.574	0.581	0.616	0.603	0.61		431	0.109	0.109	0.109	0.108	0.113	0.107	0.107	0.108	0.106	0.108	0.109	0.106	0.069	0.068	0.067	0.108	0.108	0.109		431	0.53	0.524	0.525	0.517	0.512	0.522	0.516	0.515	0.519
432	0.637	0.63	0.631	0.623	0.623	0.626	0.621	0.62	0.623	0.618	0.615	0.62	0.578	0.573	0.578	0.614	0.601	0.607		432	0.108	0.108	0.108	0.107	0.112	0.107	0.106	0.107	0.106	0.107	0.109	0.105	0.068	0.067	0.066	0.107	0.107	0.108		432	0.529	0.522	0.523	0.516	0.511	0.519	0.515	0.513	0.517
433	0.634	0.627	0.629	0.621	0.62	0.624	0.619	0.619	0.62	0.616	0.613	0.618	0.575	0.57	0.576	0.612	0.599	0.605		433	0.108	0.108	0.107	0.106	0.112	0.106	0.105	0.106	0.105	0.106	0.108	0.105	0.067	0.066	0.065	0.106	0.106	0.107		433	0.526	0.519	0.522	0.515	0.508	0.518	0.514	0.513	0.515
434	0.63	0.623	0.624	0.617	0.616	0.62	0.615	0.615	0.617	0.612	0.609	0.614	0.571	0.566	0.572	0.608	0.595	0.601		434	0.106	0.107	0.106	0.105	0.11	0.105	0.104	0.105	0.103	0.105	0.106	0.103	0.066	0.065	0.063	0.105	0.105	0.106		434	0.524	0.516	0.518	0.512	0.506	0.515	0.511	0.51	0.514
435	0.625	0.618	0.62	0.612	0.612	0.616	0.611	0.611	0.613	0.608	0.606	0.611	0.567	0.563	0.568	0.604	0.592	0.598		435	0.105	0.105	0.104	0.103	0.109	0.103	0.102	0.103	0.102	0.103	0.105	0.102	0.064	0.063	0.062	0.103	0.103	0.104		435	0.52	0.513	0.516	0.509	0.503	0.513	0.509	0.508	0.511
436	0.621	0.614	0.615	0.609	0.608	0.612	0.608	0.607	0.609	0.605	0.603	0.608	0.564	0.559	0.565	0.601	0.588	0.594		436	0.103	0.103	0.103	0.102	0.107	0.101	0.1	0.102	0.1	0.102	0.104	0.101	0.063	0.062	0.06	0.102	0.102	0.103		436	0.518	0.511	0.512	0.507	0.501	0.511	0.508	0.505	0.509
437	0.618	0.611	0.612	0.605	0.605	0.609	0.605	0.605	0.607	0.602	0.599	0.603	0.56	0.555	0.561	0.597	0.585	0.591		437	0.103	0.103	0.103	0.102	0.107	0.102	0.1	0.102	0.1	0.101	0.103	0.1	0.062	0.061	0.059	0.101	0.101	0.102		437	0.515	0.508	0.509	0.503	0.498	0.507	0.505	0.503	0.507
438	0.612	0.605	0.606	0.6	0.6	0.603	0.6	0.599	0.602	0.597	0.595	0.599	0.555	0.551	0.556	0.593	0.581	0.586		438	0.101	0.101	0.1	0.1	0.105	0.099	0.098	0.099	0.098	0.1	0.101	0.099	0.06	0.059	0.058	0.1	0.1	0.101		438	0.511	0.504	0.506	0.5	0.495	0.504	0.502	0.5	0.504
439	0.606	0.6	0.601	0.595	0.595	0.598	0.596	0.595	0.597	0.592	0.59	0.595	0.551	0.546	0.552	0.588	0.576	0.582		439	0.099	0.099	0.099	0.098	0.103	0.098	0.097	0.098	0.096	0.098	0.1	0.097	0.059	0.058	0.056	0.098	0.098	0.099		439	0.507	0.501	0.502	0.497	0.492	0.5	0.499	0.497	0.501
440	0.6	0.594	0.595	0.59	0.59	0.593	0.591	0.591	0.593	0.587	0.586	0.589	0.546	0.542	0.548	0.583	0.571	0.577		440	0.098	0.098	0.098	0.097	0.102	0.097	0.095	0.097	0.095	0.097	0.098	0.095	0.058	0.056	0.054	0.097	0.097	0.097		440	0.502	0.496	0.497	0.493	0.488	0.496	0.496	0.494	0.498
441	0.596	0.589	0.59	0.585	0.585	0.588	0.587	0.586	0.588	0.583	0.581	0.586	0.542	0.538	0.543	0.579	0.567	0.573		441	0.097	0.097	0.096	0.095	0.1	0.095	0.094	0.095	0.094	0.095	0.097	0.094	0.056	0.055	0.053	0.095	0.096	0.096		441	0.499	0.492	0.494	0.49	0.485	0.493	0.493	0.491	0.494
442	0.59	0.584	0.585	0.58	0.58	0.583	0.582	0.582	0.584	0.579	0.578	0.582	0.538	0.533	0.539	0.574	0.563	0.569		442	0.095	0.095	0.095	0.094	0.099	0.093	0.093	0.094	0.092	0.094	0.096	0.093	0.055	0.053	0.052	0.094	0.094	0.095		442	0.495	0.489	0.49	0.486	0.481	0.49	0.489	0.488	0.492
443	0.584	0.577	0.578	0.574	0.574	0.577	0.577	0.577	0.579	0.574	0.572	0.576	0.533	0.528	0.533	0.569	0.558	0.564		443	0.094	0.094	0.093	0.093	0.097	0.092	0.091	0.092	0.091	0.093	0.095	0.091	0.053	0.052	0.05	0.093	0.093	0.094		443	0.49	0.483	0.485	0.481	0.477	0.485	0.486	0.485	0.488
444	0.578	0.572	0.573	0.569	0.569	0.572	0.572	0.572	0.574	0.569	0.567	0.571	0.528	0.524	0.529	0.564	0.553	0.559		444	0.092	0.092	0.092	0.091	0.096	0.091	0.09	0.091	0.089	0.091	0.093	0.09	0.052	0.051	0.049	0.091	0.091	0.092		444	0.486	0.48	0.481	0.478	0.473	0.481	0.482	0.481	0.485
445	0.572	0.566	0.567	0.563	0.564	0.567	0.567	0.567	0.569	0.565	0.563	0.567	0.523	0.519	0.524	0.56	0.549	0.555		445	0.091	0.091	0.091	0.09	0.095	0.09	0.088	0.09	0.088	0.09	0.092	0.089	0.051	0.05	0.048	0.09	0.09	0.09		445	0.481	0.475	0.476	0.473	0.469	0.477	0.479	0.477	0.481
446	0.564	0.559	0.559	0.556	0.556	0.56	0.561	0.561	0.563	0.559	0.557	0.561	0.517	0.513	0.518	0.554	0.543	0.548		446	0.09	0.089	0.089	0.088	0.093	0.088	0.087	0.088	0.086	0.088	0.09	0.087	0.05	0.048	0.047	0.088	0.088	0.089		446	0.474	0.47	0.47	0.468	0.463	0.472	0.474	0.473	0.477
447	0.559	0.553	0.555	0.552	0.552	0.555	0.557	0.557	0.559	0.555	0.552	0.557	0.513	0.509	0.514	0.55	0.539	0.544		447	0.089	0.088	0.088	0.088	0.092	0.087	0.086	0.087	0.085	0.087	0.089	0.086	0.048	0.048	0.046	0.087	0.087	0.088		447	0.47	0.465	0.467	0.464	0.46	0.468	0.471	0.47	0.474
448	0.553	0.548	0.548	0.546	0.546	0.55	0.552	0.552	0.554	0.55	0.548	0.552	0.508	0.504	0.509	0.545	0.534	0.539		448	0.088	0.088	0.087	0.087	0.091	0.086	0.085	0.087	0.085	0.086	0.088	0.084	0.048	0.046	0.044	0.086	0.086	0.087		448	0.465	0.46	0.461	0.459	0.455	0.464	0.467	0.465	0.469
449	0.548	0.543	0.543	0.542	0.542	0.545	0.549	0.548	0.55	0.546	0.544	0.548	0.506	0.502	0.507	0.541	0.531	0.536		449	0.086	0.086	0.085	0.085	0.089	0.084	0.084	0.085	0.083	0.085	0.087	0.084	0.047	0.046	0.044	0.085	0.085	0.086		449	0.462	0.457	0.458	0.457	0.453	0.461	0.465	0.463	0.467
450	0.541	0.536	0.536	0.535	0.536	0.539	0.542	0.542	0.545	0.541	0.539	0.543	0.5	0.496	0.501	0.535	0.525	0.53		450	0.085	0.084	0.084	0.084	0.088	0.083	0.082	0.084	0.082	0.083	0.085	0.082	0.045	0.044	0.043	0.083	0.083	0.084		450	0.456	0.452	0.452	0.451	0.448	0.456	0.46	0.458	0.463
451	0.536	0.53	0.531	0.53	0.53	0.533	0.538	0.538	0.54	0.536	0.534	0.538	0.496	0.492	0.497	0.531	0.52	0.525		451	0.083	0.084	0.083	0.082	0.087	0.082	0.081	0.082	0.081	0.083	0.084	0.081	0.044	0.043	0.041	0.082	0.082	0.083		451	0.453	0.446	0.448	0.448	0.443	0.451	0.457	0.456	0.459
452	0.53	0.523	0.525	0.525	0.524	0.528	0.533	0.533	0.535	0.531	0.529	0.533	0.49	0.486	0.491	0.526	0.516	0.521		452	0.082	0.082	0.082	0.081	0.086	0.081	0.08	0.081	0.08	0.082	0.083	0.08	0.043	0.042	0.041	0.081	0.081	0.082		452	0.448	0.441	0.443	0.444	0.438	0.447	0.453	0.452	0.455
453	0.525	0.52	0.521	0.52	0.52	0.523	0.53	0.53	0.532	0.528	0.526	0.529	0.487	0.483	0.488	0.523	0.513	0.518		453	0.082	0.082	0.081	0.081	0.085	0.081	0.079	0.081	0.079	0.08	0.082	0.079	0.042	0.041	0.039	0.08	0.08	0.081		453	0.443	0.438	0.44	0.439	0.435	0.442	0.451	0.449	0.453
454	0.519	0.513	0.515	0.515	0.515	0.518	0.525	0.524	0.526	0.523	0.521	0.525	0.482	0.478	0.483	0.518	0.508	0.513		454	0.081	0.081	0.08	0.08	0.084	0.079	0.078	0.079	0.078	0.08	0.082	0.078	0.041	0.04	0.038	0.079	0.08	0.08		454	0.438	0.432	0.435	0.435	0.431	0.439	0.447	0.445	0.448
455	0.514	0.509	0.51	0.51	0.51	0.513	0.521	0.52	0.522	0.519	0.517	0.521	0.478	0.475	0.479	0.514	0.505	0.509		455	0.08	0.08	0.079	0.079	0.083	0.078	0.077	0.078	0.077	0.078	0.08	0.077	0.04	0.039	0.037	0.078	0.078	0.079		455	0.434	0.429	0.431	0.431	0.427	0.435	0.444	0.442	0.445
456	0.508	0.502	0.503	0.504	0.504	0.507	0.516	0.515	0.517	0.515	0.513	0.516	0.474	0.469	0.474	0.51	0.5	0.505		456	0.078	0.078	0.078	0.077	0.082	0.077	0.076	0.077	0.075	0.078	0.079	0.076	0.038	0.037	0.036	0.077	0.078	0.078		456	0.43	0.424	0.425	0.427	0.422	0.43	0.44	0.438	0.442
457	0.501	0.495	0.497	0.498	0.498	0.501	0.51	0.509	0.511	0.509	0.507	0.511	0.467	0.463	0.468	0.504	0.494	0.499		457	0.077	0.077	0.077	0.076	0.081	0.076	0.075	0.076	0.074	0.076	0.078	0.075	0.037	0.036	0.034	0.076	0.076	0.076		457	0.424	0.418	0.42	0.422	0.417	0.425	0.435	0.433	0.437
458	0.495	0.49	0.491	0.492	0.492	0.495	0.505	0.504	0.506	0.504	0.502	0.506	0.463	0.459	0.464	0.499	0.49	0.495		458	0.076	0.076	0.075	0.075	0.08	0.075	0.074	0.075	0.073	0.075	0.077	0.074	0.036	0.035	0.033	0.075	0.075	0.076		458	0.419	0.414	0.416	0.417	0.412	0.42	0.431	0.429	0.433
459	0.487	0.482	0.483	0.485	0.485	0.488	0.499	0.498	0.5	0.498	0.497	0.5	0.458	0.454	0.458	0.494	0.485	0.489		459	0.075	0.075	0.074	0.074	0.078	0.073	0.072	0.074	0.072	0.074	0.075	0.073	0.035	0.034	0.032	0.074	0.074	0.074		459	0.412	0.407	0.409	0.411	0.407	0.415	0.427	0.424	0.428
460	0.481	0.476	0.477	0.48	0.48	0.482	0.494	0.493	0.495	0.494	0.492	0.495	0.453	0.449	0.454	0.489	0.48	0.484		460	0.074	0.074	0.074	0.073	0.077	0.073	0.072	0.073	0.071	0.073	0.074	0.072	0.034	0.033	0.032	0.072	0.073	0.073		460	0.407	0.402	0.403	0.407	0.403	0.409	0.422	0.42	0.424
461	0.474	0.469	0.47	0.473	0.473	0.476	0.488	0.487	0.489	0.488	0.486	0.49	0.448	0.444	0.448	0.484	0.475	0.479		461	0.073	0.073	0.072	0.072	0.076	0.071	0.071	0.071	0.07	0.072	0.073	0.071	0.033	0.032	0.031	0.072	0.072	0.072		461	0.401	0.396	0.398	0.401	0.397	0.405	0.417	0.416	0.419
462	0.466	0.461	0.463	0.466	0.466	0.469	0.482	0.481	0.483	0.482	0.48	0.484	0.442	0.438	0.443	0.478	0.469	0.473		462	0.071	0.071	0.071	0.071	0.075	0.07	0.069	0.07	0.069	0.071	0.072	0.069	0.032	0.031	0.03	0.07	0.07	0.071		462	0.395	0.39	0.392	0.395	0.391	0.399	0.413	0.411	0.414
463	0.46	0.455	0.456	0.46	0.46	0.463	0.477	0.476	0.478	0.477	0.475	0.479	0.437	0.433	0.438	0.473	0.464	0.468		463	0.07	0.07	0.07	0.069	0.074	0.069	0.068	0.069	0.068	0.07	0.071	0.068	0.031	0.03	0.028	0.069	0.069	0.069		463	0.39	0.385	0.386	0.391	0.386	0.394	0.409	0.407	0.41
464	0.454	0.449	0.45	0.454	0.454	0.457	0.471	0.471	0.473	0.472	0.47	0.474	0.432	0.428	0.433	0.468	0.459	0.464		464	0.07	0.069	0.069	0.068	0.072	0.068	0.067	0.068	0.067	0.069	0.07	0.067	0.03	0.029	0.027	0.068	0.068	0.069		464	0.384	0.38	0.381	0.386	0.382	0.389	0.404	0.403	0.406
465	0.447	0.443	0.444	0.448	0.448	0.451	0.466	0.465	0.467	0.467	0.465	0.469	0.427	0.423	0.428	0.463	0.454	0.459		465	0.069	0.068	0.068	0.067	0.072	0.067	0.066	0.067	0.066	0.068	0.069	0.066	0.029	0.028	0.026	0.067	0.067	0.068		465	0.378	0.375	0.376	0.381	0.376	0.384	0.4	0.398	0.401
466	0.441	0.437	0.438	0.442	0.442	0.445	0.461	0.46	0.462	0.463	0.461	0.464	0.422	0.419	0.423	0.458	0.45	0.454		466	0.067	0.067	0.066	0.066	0.07	0.066	0.065	0.066	0.064	0.067	0.069	0.065	0.028	0.027	0.025	0.066	0.066	0.067		466	0.374	0.37	0.372	0.376	0.372	0.379	0.396	0.394	0.398
467	0.434	0.43	0.431	0.436	0.436	0.438	0.455	0.454	0.456	0.457	0.455	0.459	0.417	0.413	0.418	0.453	0.444	0.449		467	0.066	0.066	0.066	0.065	0.069	0.064	0.064	0.065	0.063	0.065	0.067	0.064	0.027	0.026	0.024	0.065	0.065	0.065		467	0.368	0.364	0.365	0.371	0.367	0.374	0.391	0.389	0.393
468	0.429	0.425	0.426	0.431	0.431	0.433	0.451	0.45	0.452	0.453	0.45	0.454	0.413	0.409	0.413	0.449	0.44	0.444		468	0.066	0.065	0.065	0.065	0.069	0.064	0.063	0.064	0.063	0.065	0.066	0.063	0.026	0.025	0.023	0.064	0.064	0.064		468	0.363	0.36	0.361	0.366	0.362	0.369	0.388	0.386	0.389
469	0.424	0.419	0.421	0.426	0.426	0.428	0.447	0.445	0.448	0.449	0.447	0.45	0.409	0.405	0.409	0.445	0.437	0.441		469	0.065	0.065	0.064	0.064	0.068	0.063	0.062	0.063	0.062	0.064	0.066	0.063	0.025	0.024	0.023	0.063	0.063	0.064		469	0.359	0.354	0.357	0.362	0.358	0.365	0.385	0.382	0.386
470	0.419	0.414	0.415	0.421	0.421	0.423	0.442	0.441	0.443	0.444	0.441	0.445	0.405	0.401	0.406	0.44	0.432	0.436		470	0.064	0.064	0.063	0.063	0.067	0.062	0.061	0.063	0.061	0.062	0.064	0.061	0.025	0.024	0.022	0.062	0.062	0.063		470	0.355	0.35	0.352	0.358	0.354	0.361	0.381	0.378	0.382
471	0.412	0.408	0.41	0.415	0.415	0.418	0.437	0.436	0.438	0.44	0.438	0.441	0.4	0.397	0.4	0.437	0.427	0.432		471	0.063	0.063	0.062	0.062	0.066	0.061	0.06	0.061	0.06	0.062	0.063	0.06	0.024	0.023	0.022	0.061	0.061	0.062		471	0.349	0.345	0.348	0.353	0.349	0.357	0.377	0.375	0.378
472	0.406	0.403	0.404	0.41	0.409	0.412	0.432	0.431	0.433	0.436	0.433	0.437	0.397	0.392	0.397	0.432	0.424	0.428		472	0.061	0.062	0.061	0.06	0.064	0.06	0.059	0.06	0.059	0.061	0.063	0.06	0.023	0.023	0.021	0.061	0.061	0.062		472	0.345	0.341	0.343	0.35	0.345	0.352	0.373	0.371	0.374
473	0.403	0.398	0.4	0.406	0.406	0.408	0.429	0.427	0.43	0.432	0.429	0.433	0.393	0.388	0.393	0.428	0.42	0.424		473	0.061	0.061	0.061	0.061	0.064	0.06	0.059	0.06	0.059	0.061	0.063	0.059	0.024	0.022	0.02	0.06	0.06	0.061		473	0.342	0.337	0.339	0.345	0.342	0.348	0.37	0.367	0.371
474	0.4	0.395	0.397	0.403	0.403	0.405	0.426	0.424	0.427	0.43	0.427	0.431	0.39	0.386	0.391	0.426	0.418	0.422		474	0.061	0.06	0.06	0.06	0.064	0.059	0.058	0.059	0.058	0.06	0.062	0.059	0.023	0.021	0.02	0.06	0.06	0.06		474	0.339	0.335	0.337	0.343	0.339	0.346	0.368	0.365	0.369
475	0.396	0.392	0.394	0.4	0.4	0.402	0.423	0.421	0.424	0.427	0.424	0.428	0.388	0.383	0.388	0.423	0.415	0.419		475	0.06	0.06	0.06	0.059	0.063	0.059	0.058	0.059	0.057	0.06	0.061	0.058	0.022	0.021	0.019	0.059	0.059	0.059		475	0.336	0.332	0.334	0.341	0.337	0.343	0.365	0.362	0.367
476	0.393	0.389	0.391	0.397	0.397	0.399	0.421	0.419	0.421	0.424	0.421	0.425	0.385	0.381	0.386	0.421	0.413	0.417		476	0.06	0.059	0.059	0.059	0.063	0.058	0.057	0.058	0.057	0.059	0.06	0.058	0.022	0.02	0.019	0.059	0.059	0.059		476	0.333	0.33	0.332	0.338	0.334	0.341	0.364	0.361	0.364
477	0.388	0.384	0.386	0.392	0.392	0.394	0.416	0.415	0.417	0.42	0.418	0.421	0.381	0.377	0.381	0.417	0.408	0.413		477	0.059	0.059	0.059	0.058	0.062	0.058	0.057	0.058	0.056	0.059	0.06	0.057	0.021	0.02	0.018	0.058	0.058	0.058		477	0.329	0.325	0.327	0.334	0.33	0.336	0.359	0.357	0.361
478	0.383	0.379	0.381	0.388	0.387	0.39	0.412	0.41	0.412	0.416	0.414	0.417	0.378	0.373	0.378	0.413	0.405	0.409		478	0.058	0.058	0.057	0.057	0.061	0.056	0.056	0.056	0.055	0.058	0.059	0.056	0.02	0.019	0.018	0.057	0.057	0.057		478	0.325	0.321	0.324	0.331	0.326	0.334	0.356	0.354	0.357
479	0.379	0.376	0.377	0.384	0.383	0.386	0.408	0.407	0.409	0.413	0.41	0.413	0.374	0.369	0.374	0.409	0.401	0.405		479	0.058	0.057	0.057	0.057	0.061	0.056	0.055	0.056	0.055	0.057	0.058	0.056	0.02	0.018	0.017	0.057	0.056	0.057		479	0.321	0.319	0.32	0.327	0.322	0.33	0.353	0.351	0.354
480	0.374	0.37	0.372	0.379	0.379	0.381	0.404	0.402	0.405	0.408	0.406	0.409	0.37	0.365	0.37	0.406	0.398	0.401		480	0.057	0.057	0.056	0.056	0.059	0.055	0.054	0.055	0.054	0.056	0.058	0.055	0.018	0.017	0.016	0.056	0.056	0.056		480	0.317	0.313	0.316	0.323	0.32	0.326	0.35	0.347	0.351
481	0.368	0.365	0.366	0.373	0.373	0.375	0.399	0.397	0.399	0.403	0.4	0.404	0.365	0.36	0.365	0.4	0.392	0.396		481	0.056	0.056	0.055	0.055	0.059	0.055	0.054	0.055	0.053	0.056	0.057	0.054	0.018	0.016	0.015	0.054	0.055	0.055		481	0.312	0.309	0.311	0.318	0.314	0.32	0.345	0.342	0.346
482	0.364	0.36	0.361	0.369	0.368	0.371	0.394	0.393	0.395	0.399	0.396	0.4	0.361	0.356	0.36	0.396	0.388	0.392		482	0.055	0.055	0.054	0.055	0.058	0.054	0.053	0.054	0.052	0.055	0.056	0.053	0.017	0.016	0.015	0.054	0.054	0.054		482	0.309	0.305	0.307	0.314	0.31	0.317	0.341	0.339	0.343
483	0.358	0.354	0.356	0.364	0.363	0.365	0.39	0.388	0.39	0.394	0.391	0.395	0.356	0.352	0.356	0.391	0.384	0.387		483	0.055	0.054	0.054	0.054	0.057	0.053	0.052	0.053	0.052	0.054	0.055	0.053	0.017	0.015	0.014	0.053	0.053	0.054		483	0.303	0.3	0.302	0.31	0.306	0.312	0.338	0.335	0.338
484	0.353	0.35	0.351	0.359	0.358	0.361	0.385	0.383	0.385	0.39	0.387	0.391	0.352	0.348	0.352	0.387	0.38	0.383		484	0.054	0.053	0.053	0.053	0.056	0.052	0.051	0.052	0.051	0.053	0.054	0.052	0.016	0.015	0.013	0.053	0.052	0.053		484	0.299	0.297	0.298	0.306	0.302	0.309	0.334	0.331	0.334
485	0.347	0.344	0.346	0.353	0.353	0.355	0.38	0.378	0.38	0.385	0.382	0.386	0.348	0.343	0.347	0.382	0.375	0.379		485	0.053	0.052	0.052	0.052	0.055	0.051	0.05	0.051	0.05	0.052	0.053	0.05	0.015	0.014	0.012	0.051	0.051	0.051		485	0.294	0.292	0.294	0.301	0.298	0.304	0.33	0.327	0.33
486	0.343	0.339	0.341	0.348	0.347	0.35	0.375	0.373	0.375	0.38	0.378	0.381	0.343	0.338	0.343	0.378	0.371	0.374		486	0.052	0.051	0.051	0.05	0.054	0.05	0.049	0.05	0.049	0.05	0.052	0.049	0.014	0.012	0.011	0.05	0.05	0.05		486	0.291	0.288	0.29	0.298	0.293	0.3	0.326	0.323	0.326
487	0.338	0.334	0.336	0.343	0.343	0.345	0.371	0.369	0.371	0.377	0.373	0.377	0.339	0.335	0.339	0.374	0.366	0.37		487	0.051	0.05	0.05	0.05	0.053	0.049	0.048	0.049	0.048	0.05	0.051	0.048	0.014	0.012	0.011	0.049	0.049	0.049		487	0.287	0.284	0.286	0.293	0.29	0.296	0.323	0.32	0.323
488	0.333	0.33	0.331	0.339	0.338	0.34	0.366	0.364	0.367	0.372	0.369	0.373	0.335	0.33	0.335	0.369	0.362	0.366		488	0.05	0.05	0.05	0.049	0.052	0.049	0.048	0.049	0.048	0.049	0.05	0.047	0.013	0.011	0.01	0.049	0.049	0.049		488	0.283	0.28	0.281	0.29	0.286	0.291	0.318	0.315	0.319
489	0.328	0.324	0.326	0.333	0.333	0.335	0.361	0.359	0.361	0.367	0.364	0.367	0.33	0.325	0.329	0.364	0.357	0.36		489	0.05	0.049	0.049	0.048	0.052	0.048	0.047	0.048	0.047	0.049	0.05	0.047	0.012	0.011	0.009	0.048	0.048	0.048		489	0.278	0.275	0.277	0.285	0.281	0.287	0.314	0.311	0.314
490	0.323	0.32	0.322	0.33	0.329	0.331	0.357	0.355	0.358	0.363	0.36	0.364	0.326	0.321	0.326	0.361	0.353	0.357		490	0.049	0.049	0.048	0.048	0.051	0.047	0.046	0.047	0.046	0.048	0.049	0.047	0.012	0.01	0.009	0.048	0.047	0.048		490	0.274	0.271	0.274	0.282	0.278	0.284	0.311	0.308	0.312
491	0.32	0.316	0.318	0.326	0.325	0.328	0.353	0.351	0.354	0.36	0.357	0.36	0.323	0.318	0.322	0.357	0.35	0.354		491	0.048	0.048	0.048	0.047	0.051	0.047	0.046	0.047	0.046	0.048	0.049	0.046	0.011	0.01	0.009	0.047	0.047	0.047		491	0.272	0.268	0.27	0.279	0.274	0.281	0.307	0.304	0.308
492	0.315	0.312	0.314	0.321	0.321	0.323	0.349	0.347	0.349	0.356	0.352	0.356	0.319	0.314	0.319	0.353	0.346	0.349		492	0.047	0.047	0.047	0.047	0.05	0.046	0.045	0.046	0.045	0.047	0.048	0.045	0.011	0.009	0.008	0.046	0.046	0.046		492	0.268	0.265	0.267	0.274	0.271	0.277	0.304	0.301	0.304
493	0.31	0.307	0.309	0.316	0.316	0.318	0.344	0.342	0.344	0.351	0.348	0.351	0.314	0.31	0.314	0.348	0.341	0.345		493	0.047	0.046	0.046	0.046	0.049	0.045	0.044	0.045	0.044	0.046	0.048	0.045	0.01	0.009	0.007	0.045	0.045	0.046		493	0.263	0.261	0.263	0.27	0.267	0.273	0.3	0.297	0.3
494	0.307	0.303	0.305	0.313	0.312	0.314	0.341	0.338	0.341	0.348	0.344	0.348	0.311	0.306	0.311	0.345	0.338	0.341		494	0.046	0.046	0.046	0.045	0.049	0.045	0.044	0.045	0.043	0.046	0.047	0.044	0.01	0.008	0.007	0.045	0.045	0.045		494	0.261	0.257	0.259	0.268	0.263	0.269	0.297	0.293	0.298
495	0.304	0.3	0.302	0.31	0.309	0.311	0.338	0.336	0.338	0.344	0.341	0.345	0.308	0.303	0.308	0.342	0.335	0.338		495	0.046	0.045	0.045	0.045	0.048	0.045	0.044	0.045	0.043	0.045	0.047	0.044	0.01	0.008	0.007	0.044	0.044	0.045		495	0.258	0.255	0.257	0.265	0.261	0.266	0.294	0.291	0.295
496	0.301	0.298	0.3	0.307	0.307	0.309	0.335	0.333	0.336	0.342	0.339	0.342	0.306	0.301	0.305	0.339	0.333	0.336		496	0.046	0.045	0.045	0.045	0.048	0.044	0.043	0.044	0.043	0.045	0.046	0.043	0.009	0.008	0.006	0.044	0.044	0.044		496	0.255	0.253	0.255	0.262	0.259	0.265	0.292	0.289	0.293
497	0.297	0.294	0.295	0.303	0.302	0.304	0.331	0.328	0.331	0.338	0.334	0.338	0.301	0.297	0.301	0.336	0.329	0.332		497	0.045	0.044	0.044	0.044	0.047	0.043	0.042	0.043	0.042	0.044	0.045	0.043	0.008	0.007	0.006	0.043	0.043	0.044		497	0.252	0.25	0.251	0.259	0.255	0.261	0.289	0.285	0.289
498	0.294	0.29	0.292	0.3	0.3	0.302	0.328	0.326	0.328	0.335	0.332	0.335	0.298	0.294	0.298	0.333	0.326	0.329		498	0.044	0.044	0.044	0.043	0.047	0.043	0.042	0.043	0.042	0.044	0.045	0.042	0.008	0.006	0.005	0.043	0.043	0.043		498	0.25	0.246	0.248	0.257	0.253	0.259	0.286	0.283	0.286
499	0.291	0.287	0.289	0.296	0.296	0.298	0.325	0.322	0.325	0.332	0.328	0.332	0.295	0.29	0.295	0.329	0.322	0.326		499	0.043	0.043	0.043	0.043	0.046	0.042	0.041	0.042	0.041	0.043	0.044	0.042	0.007	0.006	0.004	0.042	0.042	0.043		499	0.248	0.244	0.246	0.253	0.25	0.256	0.284	0.28	0.284
500	0.287	0.283	0.285	0.293	0.292	0.294	0.32	0.318	0.32	0.328	0.325	0.328	0.291	0.286	0.291	0.325	0.319	0.322		500	0.043	0.043	0.042	0.042	0.045	0.041	0.041	0.042	0.04	0.043	0.044	0.041	0.006	0.005	0.004	0.041	0.042	0.042		500	0.244	0.24	0.243	0.251	0.247	0.253	0.279	0.276	0.28
501	0.283	0.28	0.282	0.289	0.289	0.291	0.317	0.314	0.317	0.324	0.321	0.325	0.288	0.283	0.287	0.322	0.315	0.319		501	0.042	0.042	0.042	0.041	0.045	0.041	0.04	0.041	0.04	0.042	0.043	0.041	0.006	0.004	0.003	0.041	0.041	0.041		501	0.241	0.238	0.24	0.248	0.244	0.25	0.277	0.273	0.277
502	0.279	0.276	0.278	0.285	0.284	0.287	0.312	0.31	0.313	0.32	0.316	0.32	0.283	0.279	0.283	0.318	0.311	0.314		502	0.041	0.041	0.041	0.041	0.044	0.04	0.039	0.04	0.039	0.041	0.042	0.039	0.005	0.004	0.002	0.04	0.04	0.04		502	0.238	0.235	0.237	0.244	0.24	0.247	0.273	0.27	0.274
503	0.276	0.272	0.274	0.282	0.281	0.283	0.309	0.306	0.309	0.316	0.313	0.317	0.28	0.275	0.28	0.314	0.307	0.311		503	0.041	0.04	0.04	0.04	0.043	0.039	0.038	0.039	0.039	0.04	0.041	0.038	0.004	0.003	0.001	0.039	0.039	0.039		503	0.235	0.232	0.234	0.242	0.238	0.244	0.271	0.267	0.27
504	0.271	0.269	0.27	0.277	0.276	0.278	0.304	0.301	0.304	0.312	0.308	0.312	0.277	0.272	0.277	0.31	0.303	0.306		504	0.04	0.039	0.039	0.039	0.042	0.038	0.037	0.038	0.037	0.038	0.04	0.037	0.004	0.002	0.001	0.038	0.037	0.038		504	0.231	0.23	0.231	0.238	0.234	0.24	0.267	0.263	0.267
505	0.269	0.265	0.267	0.274	0.274	0.276	0.301	0.298	0.301	0.309	0.305	0.309	0.273	0.269	0.273	0.306	0.299	0.303		505	0.039	0.039	0.039	0.039	0.042	0.038	0.037	0.038	0.037	0.038	0.039	0.036	0.003	0.002	0.001	0.037	0.037	0.037		505	0.23	0.226	0.228	0.235	0.232	0.238	0.264	0.26	0.264
506	0.265	0.262	0.264	0.271	0.271	0.273	0.298	0.296	0.298	0.305	0.302	0.305	0.27	0.265	0.269	0.303	0.296	0.3		506	0.04	0.039	0.039	0.038	0.041	0.038	0.037	0.038	0.037	0.038	0.039	0.036	0.003	0.001	0	0.037	0.037	0.037		506	0.225	0.223	0.225	0.233	0.23	0.235	0.261	0.258	0.261
507	0.262	0.259	0.261	0.268	0.267	0.269	0.294	0.292	0.294	0.302	0.299	0.302	0.266	0.261	0.265	0.3	0.293	0.297		507	0.039	0.038	0.038	0.038	0.04	0.037	0.036	0.037	0.036	0.038	0.039	0.036	0.002	0.001	0	0.037	0.037	0.037		507	0.223	0.221	0.223	0.23	0.227	0.232	0.258	0.255	0.258
508	0.259	0.256	0.258	0.265	0.265	0.266	0.291	0.289	0.292	0.299	0.295	0.299	0.262	0.258	0.262	0.297	0.29	0.293		508	0.038	0.038	0.037	0.037	0.04	0.037	0.036	0.037	0.036	0.038	0.039	0.036	0.002	0	-0.001	0.037	0.037	0.037		508	0.221	0.218	0.221	0.228	0.225	0.229	0.255	0.252	0.256
509	0.256	0.253	0.255	0.262	0.261	0.263	0.288	0.286	0.288	0.295	0.292	0.296	0.259	0.255	0.259	0.293	0.287	0.291		509	0.038	0.037	0.037	0.037	0.04	0.036	0.035	0.036	0.035	0.037	0.038	0.035	0.002	0	-0.001	0.036	0.036	0.037		509	0.218	0.216	0.218	0.225	0.221	0.227	0.253	0.25	0.253
510	0.253	0.25	0.252	0.259	0.258	0.26	0.285	0.283	0.285	0.292	0.289	0.292	0.256	0.252	0.256	0.29	0.284	0.287		510	0.037	0.037	0.037	0.036	0.039	0.036	0.035	0.036	0.034	0.037	0.038	0.035	0.001	0	-0.002	0.036	0.035	0.036		510	0.216	0.213	0.215	0.223	0.219	0.224	0.25	0.247	0.251
511	0.25	0.247	0.249	0.256	0.256	0.257	0.282	0.279	0.282	0.289	0.285	0.289	0.253	0.248	0.253	0.287	0.28	0.284		511	0.037	0.036	0.036	0.036	0.039	0.035	0.035	0.035	0.034	0.036	0.037	0.034	0.001	-0.001	-0.002	0.035	0.035	0.035		511	0.213	0.211	0.213	0.22	0.217	0.222	0.247	0.244	0.248
512	0.248	0.245	0.246	0.254	0.253	0.255	0.279	0.276	0.279	0.286	0.283	0.286	0.25	0.246	0.25	0.284	0.277	0.28		512	0.036	0.036	0.036	0.035	0.038	0.035	0.034	0.035	0.034	0.035	0.037	0.034	0	-0.001	-0.003	0.034	0.034	0.034		512	0.212	0.209	0.21	0.219	0.215	0.22	0.245	0.241	0.245
513	0.245	0.243	0.244	0.251	0.251	0.252	0.276	0.274	0.276	0.284	0.28	0.284	0.248	0.244	0.248	0.281	0.275	0.278		513	0.036	0.035	0.035	0.035	0.037	0.034	0.033	0.034	0.033	0.035	0.036	0.034	0	-0.001	-0.003	0.034	0.034	0.034		513	0.209	0.208	0.209	0.216	0.214	0.218	0.243	0.24	0.243
514	0.243	0.24	0.241	0.248	0.247	0.249	0.273	0.27	0.273	0.28	0.277	0.28	0.245	0.241	0.245	0.278	0.272	0.275		514	0.035	0.035	0.035	0.034	0.037	0.034	0.033	0.034	0.033	0.034	0.036	0.033	0	-0.002	-0.003	0.034	0.034	0.034		514	0.208	0.205	0.206	0.214	0.21	0.215	0.24	0.236	0.24
515	0.241	0.238	0.24	0.246	0.245	0.247	0.271	0.268	0.271	0.278	0.274	0.278	0.242	0.238	0.242	0.276	0.27	0.273		515	0.035	0.034	0.034	0.034	0.037	0.033	0.033	0.033	0.032	0.034	0.035	0.033	-0.001	-0.002	-0.004	0.033	0.033	0.033		515	0.206	0.204	0.206	0.212	0.208	0.214	0.238	0.235	0.239
516	0.239	0.236	0.238	0.244	0.243	0.245	0.268	0.266	0.269	0.275	0.272	0.276	0.24	0.236	0.24	0.273	0.268	0.27		516	0.035	0.034	0.034	0.033	0.036	0.033	0.032	0.033	0.032	0.033	0.035	0.032	-0.001	-0.003	-0.004	0.033	0.033	0.033		516	0.204	0.202	0.204	0.211	0.207	0.212	0.236	0.233	0.237
517	0.237	0.234	0.236	0.242	0.242	0.244	0.267	0.265	0.267	0.274	0.271	0.274	0.239	0.234	0.238	0.272	0.266	0.268		517	0.034	0.034	0.034	0.033	0.036	0.032	0.032	0.033	0.032	0.033	0.035	0.032	-0.001	-0.003	-0.004	0.032	0.032	0.032		517	0.203	0.2	0.202	0.209	0.206	0.212	0.235	0.232	0.235
518	0.236	0.233	0.234	0.241	0.24	0.242	0.265	0.263	0.265	0.272	0.269	0.272	0.237	0.233	0.237	0.27	0.264	0.267		518	0.034	0.033	0.033	0.033	0.036	0.032	0.032	0.032	0.031	0.033	0.034	0.031	-0.002	-0.003	-0.004	0.032	0.032	0.032		518	0.202	0.2	0.201	0.208	0.204	0.21	0.233	0.231	0.234
519	0.234	0.231	0.233	0.239	0.239	0.241	0.263	0.261	0.263	0.27	0.267	0.27	0.235	0.231	0.235	0.268	0.262	0.265		519	0.034	0.033	0.033	0.033	0.036	0.032	0.031	0.032	0.031	0.033	0.034	0.031	-0.002	-0.003	-0.005	0.032	0.032	0.032		519	0.2	0.198	0.2	0.206	0.203	0.209	0.232	0.229	0.232
520	0.232	0.229	0.231	0.237	0.236	0.238	0.26	0.258	0.261	0.268	0.264	0.268	0.232	0.228	0.232	0.265	0.259	0.262		520	0.033	0.033	0.032	0.032	0.035	0.032	0.031	0.031	0.03	0.032	0.033	0.031	-0.003	-0.005	-0.006	0.031	0.031	0.031		520	0.199	0.196	0.199	0.205	0.201	0.206	0.229	0.227	0.231
521	0.23	0.227	0.228	0.234	0.234	0.235	0.258	0.255	0.258	0.265	0.262	0.265	0.23	0.225	0.229	0.263	0.257	0.26		521	0.033	0.032	0.032	0.031	0.034	0.031	0.03	0.031	0.03	0.032	0.033	0.03	-0.003	-0.005	-0.006	0.031	0.031	0.031		521	0.197	0.195	0.196	0.203	0.2	0.204	0.228	0.224	0.228
522	0.228	0.225	0.226	0.232	0.232	0.234	0.255	0.253	0.256	0.263	0.259	0.263	0.227	0.223	0.227	0.26	0.255	0.258		522	0.032	0.031	0.031	0.031	0.034	0.031	0.03	0.031	0.029	0.031	0.032	0.03	-0.004	-0.005	-0.006	0.03	0.03	0.03		522	0.196	0.194	0.195	0.201	0.198	0.203	0.225	0.222	0.227
523	0.225	0.222	0.224	0.229	0.229	0.231	0.252	0.25	0.252	0.259	0.256	0.26	0.224	0.22	0.224	0.257	0.252	0.254		523	0.032	0.031	0.031	0.031	0.033	0.03	0.029	0.03	0.029	0.031	0.032	0.029	-0.004	-0.006	-0.007	0.03	0.029	0.03		523	0.193	0.191	0.193	0.198	0.196	0.201	0.223	0.22	0.223
524	0.223	0.22	0.222	0.227	0.227	0.229	0.249	0.248	0.25	0.257	0.254	0.257	0.222	0.218	0.222	0.254	0.249	0.251		524	0.031	0.031	0.03	0.03	0.033	0.03	0.029	0.03	0.029	0.03	0.031	0.029	-0.005	-0.006	-0.007	0.029	0.029	0.029		524	0.192	0.189	0.192	0.197	0.194	0.199	0.22	0.218	0.221
525	0.221	0.218	0.219	0.225	0.225	0.226	0.247	0.245	0.247	0.254	0.251	0.254	0.219	0.215	0.219	0.251	0.246	0.248		525	0.031	0.03	0.03	0.03	0.032	0.029	0.028	0.029	0.028	0.029	0.03	0.028	-0.005	-0.006	-0.008	0.028	0.028	0.028		525	0.19	0.188	0.189	0.195	0.193	0.197	0.219	0.216	0.219
526	0.218	0.216	0.217	0.222	0.222	0.224	0.244	0.242	0.244	0.251	0.248	0.251	0.216	0.213	0.216	0.249	0.244	0.246		526	0.03	0.03	0.029	0.029	0.032	0.028	0.028	0.029	0.027	0.029	0.03	0.028	-0.005	-0.007	-0.008	0.028	0.028	0.028		526	0.188	0.186	0.188	0.193	0.19	0.196	0.216	0.213	0.217
527	0.216	0.213	0.215	0.22	0.22	0.222	0.242	0.24	0.242	0.248	0.245	0.249	0.214	0.21	0.213	0.246	0.241	0.244		527	0.03	0.029	0.029	0.029	0.031	0.028	0.027	0.028	0.027	0.028	0.029	0.027	-0.006	-0.008	-0.009	0.028	0.027	0.028		527	0.186	0.184	0.186	0.191	0.189	0.194	0.215	0.212	0.215
528	0.214	0.211	0.213	0.218	0.218	0.22	0.239	0.237	0.24	0.246	0.243	0.246	0.212	0.208	0.212	0.244	0.239	0.241		528	0.029	0.029	0.028	0.028	0.031	0.028	0.027	0.028	0.027	0.028	0.029	0.026	-0.006	-0.008	-0.009	0.027	0.027	0.027		528	0.185	0.182	0.185	0.19	0.187	0.192	0.212	0.209	0.213
529	0.212	0.209	0.211	0.216	0.215	0.217	0.236	0.234	0.237	0.243	0.24	0.243	0.209	0.205	0.209	0.241	0.236	0.238		529	0.028	0.028	0.028	0.028	0.03	0.027	0.026	0.027	0.026	0.027	0.028	0.026	-0.007	-0.008	-0.009	0.026	0.026	0.027		529	0.184	0.181	0.183	0.188	0.185	0.19	0.21	0.207	0.211
530	0.21	0.207	0.208	0.213	0.213	0.215	0.233	0.232	0.234	0.241	0.238	0.241	0.206	0.202	0.206	0.238	0.233	0.236		530	0.028	0.027	0.027	0.027	0.03	0.026	0.026	0.027	0.026	0.027	0.028	0.025	-0.007	-0.009	-0.01	0.026	0.026	0.026		530	0.182	0.18	0.181	0.186	0.183	0.189	0.207	0.205	0.208
531	0.208	0.205	0.206	0.211	0.211	0.212	0.231	0.229	0.231	0.238	0.235	0.238	0.204	0.2	0.204	0.236	0.231	0.233		531	0.028	0.027	0.027	0.026	0.029	0.026	0.025	0.026	0.025	0.026	0.027	0.025	-0.008	-0.009	-0.01	0.025	0.025	0.025		531	0.18	0.178	0.179	0.185	0.182	0.186	0.206	0.203	0.206
532	0.205	0.203	0.204	0.208	0.209	0.21	0.228	0.227	0.229	0.235	0.232	0.236	0.201	0.197	0.201	0.232	0.228	0.23		532	0.027	0.026	0.026	0.026	0.028	0.025	0.025	0.025	0.024	0.026	0.027	0.024	-0.008	-0.01	-0.011	0.025	0.024	0.024		532	0.178	0.177	0.178	0.182	0.181	0.185	0.203	0.202	0.205
533	0.204	0.201	0.202	0.207	0.207	0.208	0.226	0.224	0.227	0.233	0.23	0.233	0.199	0.195	0.199	0.23	0.226	0.228		533	0.027	0.026	0.026	0.025	0.028	0.025	0.024	0.025	0.024	0.025	0.026	0.024	-0.009	-0.01	-0.011	0.024	0.024	0.024		533	0.177	0.175	0.176	0.182	0.179	0.183	0.202	0.199	0.203
534	0.202	0.199	0.201	0.205	0.205	0.207	0.224	0.223	0.225	0.231	0.229	0.232	0.197	0.194	0.197	0.229	0.224	0.226		534	0.026	0.026	0.025	0.025	0.028	0.024	0.024	0.025	0.024	0.025	0.026	0.024	-0.008	-0.01	-0.011	0.024	0.024	0.024		534	0.176	0.173	0.176	0.18	0.177	0.183	0.2	0.198	0.201
535	0.2	0.197	0.199	0.203	0.203	0.204	0.222	0.22	0.222	0.228	0.226	0.229	0.194	0.191	0.195	0.226	0.221	0.224		535	0.026	0.025	0.025	0.025	0.027	0.024	0.024	0.025	0.023	0.025	0.026	0.023	-0.009	-0.011	-0.012	0.023	0.023	0.023		535	0.174	0.172	0.174	0.178	0.176	0.18	0.198	0.195	0.199
536	0.199	0.196	0.197	0.201	0.202	0.203	0.22	0.218	0.22	0.227	0.224	0.227	0.192	0.189	0.193	0.224	0.219	0.221		536	0.026	0.025	0.025	0.025	0.027	0.024	0.023	0.024	0.023	0.024	0.025	0.022	-0.009	-0.011	-0.012	0.023	0.023	0.023		536	0.173	0.171	0.172	0.176	0.175	0.179	0.197	0.194	0.197
537	0.197	0.194	0.195	0.2	0.2	0.201	0.218	0.216	0.218	0.224	0.222	0.225	0.19	0.187	0.19	0.221	0.217	0.219		537	0.025	0.025	0.024	0.024	0.027	0.023	0.023	0.024	0.023	0.024	0.025	0.022	-0.01	-0.011	-0.013	0.023	0.023	0.023		537	0.172	0.169	0.171	0.176	0.173	0.178	0.195	0.192	0.195
538	0.196	0.193	0.194	0.198	0.198	0.2	0.216	0.215	0.217	0.222	0.22	0.223	0.189	0.185	0.189	0.22	0.216	0.218		538	0.025	0.024	0.024	0.024	0.026	0.023	0.023	0.023	0.022	0.023	0.024	0.022	-0.01	-0.012	-0.013	0.022	0.022	0.022		538	0.171	0.169	0.17	0.174	0.172	0.177	0.193	0.192	0.195
539	0.194	0.191	0.192	0.196	0.196	0.198	0.214	0.213	0.215	0.221	0.218	0.221	0.187	0.184	0.188	0.218	0.213	0.216		539	0.024	0.024	0.023	0.023	0.026	0.022	0.022	0.023	0.022	0.023	0.024	0.021	-0.01	-0.011	-0.013	0.022	0.022	0.022		539	0.17	0.167	0.169	0.173	0.17	0.176	0.192	0.19	0.193
540	0.193	0.19	0.191	0.195	0.195	0.196	0.212	0.211	0.213	0.219	0.216	0.219	0.185	0.182	0.186	0.216	0.212	0.214		540	0.024	0.024	0.023	0.023	0.026	0.022	0.022	0.023	0.022	0.022	0.024	0.021	-0.01	-0.012	-0.013	0.021	0.021	0.021		540	0.169	0.166	0.168	0.172	0.169	0.174	0.19	0.188	0.191
541	0.191	0.188	0.19	0.193	0.193	0.195	0.21	0.209	0.211	0.217	0.215	0.218	0.184	0.181	0.184	0.214	0.21	0.212		541	0.024	0.023	0.023	0.023	0.025	0.022	0.021	0.022	0.021	0.022	0.023	0.021	-0.011	-0.012	-0.014	0.021	0.021	0.021		541	0.167	0.165	0.167	0.17	0.168	0.173	0.189	0.187	0.19
542	0.19	0.187	0.188	0.191	0.192	0.193	0.208	0.207	0.209	0.215	0.212	0.215	0.182	0.178	0.182	0.212	0.208	0.21		542	0.023	0.023	0.023	0.022	0.025	0.022	0.021	0.022	0.021	0.022	0.023	0.02	-0.011	-0.012	-0.014	0.021	0.02	0.021		542	0.167	0.164	0.165	0.169	0.167	0.171	0.187	0.185	0.188
543	0.188	0.185	0.186	0.19	0.19	0.192	0.206	0.205	0.207	0.213	0.21	0.213	0.18	0.177	0.18	0.21	0.206	0.208		543	0.023	0.022	0.022	0.022	0.025	0.021	0.021	0.022	0.021	0.021	0.023	0.02	-0.011	-0.013	-0.014	0.02	0.02	0.02		543	0.165	0.163	0.164	0.168	0.165	0.171	0.185	0.183	0.186
544	0.186	0.183	0.185	0.188	0.188	0.19	0.204	0.203	0.205	0.21	0.208	0.211	0.178	0.174	0.178	0.207	0.203	0.205		544	0.022	0.022	0.022	0.021	0.024	0.021	0.02	0.021	0.02	0.021	0.022	0.019	-0.012	-0.013	-0.014	0.02	0.02	0.019		544	0.164	0.161	0.163	0.167	0.164	0.169	0.184	0.182	0.185
545	0.185	0.182	0.183	0.186	0.186	0.188	0.202	0.201	0.203	0.208	0.206	0.209	0.176	0.174	0.177	0.205	0.201	0.203		545	0.022	0.021	0.021	0.021	0.024	0.02	0.02	0.021	0.02	0.021	0.022	0.019	-0.011	-0.013	-0.014	0.02	0.019	0.019		545	0.163	0.161	0.162	0.165	0.162	0.168	0.182	0.18	0.183
546	0.183	0.18	0.181	0.184	0.185	0.186	0.2	0.199	0.201	0.206	0.204	0.207	0.174	0.171	0.174	0.202	0.199	0.201		546	0.022	0.021	0.021	0.021	0.023	0.02	0.02	0.021	0.02	0.02	0.021	0.019	-0.012	-0.013	-0.015	0.019	0.019	0.019		546	0.161	0.159	0.16	0.163	0.162	0.166	0.18	0.178	0.181
547	0.181	0.179	0.18	0.183	0.183	0.185	0.198	0.197	0.199	0.204	0.202	0.205	0.172	0.169	0.172	0.201	0.197	0.199		547	0.021	0.021	0.021	0.02	0.023	0.02	0.019	0.02	0.019	0.02	0.021	0.018	-0.012	-0.013	-0.015	0.019	0.019	0.019		547	0.16	0.158	0.159	0.163	0.16	0.165	0.179	0.177	0.18
548	0.18	0.177	0.178	0.181	0.182	0.183	0.196	0.195	0.197	0.202	0.2	0.203	0.17	0.167	0.171	0.199	0.195	0.197		548	0.021	0.021	0.02	0.02	0.022	0.019	0.019	0.02	0.019	0.02	0.021	0.018	-0.011	-0.013	-0.014	0.019	0.019	0.018		548	0.159	0.156	0.158	0.161	0.16	0.164	0.177	0.175	0.178
549	0.179	0.176	0.177	0.18	0.18	0.182	0.195	0.194	0.196	0.2	0.198	0.201	0.169	0.166	0.169	0.197	0.194	0.196		549	0.021	0.021	0.02	0.02	0.023	0.019	0.019	0.02	0.019	0.019	0.021	0.018	-0.011	-0.013	-0.014	0.018	0.019	0.018		549	0.158	0.155	0.157	0.16	0.157	0.163	0.176	0.174	0.177
550	0.177	0.175	0.175	0.179	0.179	0.181	0.193	0.193	0.194	0.199	0.197	0.2	0.167	0.164	0.167	0.195	0.192	0.194		550	0.021	0.02	0.02	0.02	0.022	0.019	0.019	0.02	0.019	0.02	0.021	0.018	-0.011	-0.013	-0.015	0.018	0.019	0.018		550	0.156	0.155	0.155	0.159	0.157	0.162	0.174	0.173	0.175
551	0.176	0.173	0.174	0.177	0.178	0.18	0.191	0.191	0.193	0.197	0.195	0.198	0.165	0.163	0.166	0.193	0.19	0.192		551	0.021	0.02	0.02	0.02	0.022	0.019	0.018	0.02	0.018	0.019	0.021	0.018	-0.012	-0.013	-0.015	0.018	0.018	0.018		551	0.155	0.153	0.154	0.157	0.156	0.161	0.173	0.171	0.175
552	0.175	0.172	0.173	0.176	0.177	0.178	0.19	0.189	0.191	0.195	0.194	0.196	0.163	0.161	0.164	0.192	0.189	0.19		552	0.021	0.02	0.02	0.02	0.022	0.019	0.018	0.019	0.018	0.019	0.021	0.018	-0.012	-0.014	-0.015	0.018	0.018	0.018		552	0.154	0.152	0.153	0.156	0.155	0.159	0.172	0.17	0.173
553	0.173	0.171	0.172	0.175	0.175	0.177	0.189	0.188	0.19	0.194	0.192	0.194	0.161	0.158	0.162	0.19	0.187	0.189		553	0.021	0.02	0.02	0.02	0.022	0.019	0.018	0.019	0.018	0.019	0.021	0.018	-0.012	-0.014	-0.015	0.018	0.018	0.018		553	0.152	0.151	0.152	0.155	0.153	0.158	0.171	0.169	0.172
554	0.172	0.17	0.171	0.174	0.174	0.176	0.188	0.187	0.189	0.193	0.191	0.193	0.159	0.157	0.16	0.189	0.186	0.188		554	0.021	0.02	0.02	0.02	0.022	0.019	0.018	0.019	0.018	0.02	0.021	0.018	-0.012	-0.014	-0.016	0.018	0.019	0.018		554	0.151	0.15	0.151	0.154	0.152	0.157	0.17	0.168	0.171
555	0.171	0.169	0.17	0.173	0.173	0.175	0.186	0.186	0.187	0.191	0.189	0.192	0.158	0.156	0.159	0.187	0.184	0.186		555	0.02	0.02	0.02	0.02	0.022	0.019	0.018	0.019	0.018	0.019	0.021	0.018	-0.013	-0.014	-0.016	0.019	0.018	0.018		555	0.151	0.149	0.15	0.153	0.151	0.156	0.168	0.167	0.169
556	0.17	0.168	0.169	0.172	0.172	0.174	0.185	0.185	0.186	0.189	0.188	0.19	0.156	0.154	0.157	0.186	0.183	0.185		556	0.02	0.02	0.02	0.019	0.022	0.019	0.018	0.019	0.018	0.019	0.021	0.018	-0.013	-0.014	-0.016	0.018	0.019	0.018		556	0.15	0.148	0.149	0.153	0.15	0.155	0.167	0.166	0.168
557	0.169	0.167	0.168	0.171	0.171	0.173	0.184	0.184	0.185	0.188	0.187	0.19	0.155	0.153	0.156	0.185	0.182	0.184		557	0.02	0.02	0.019	0.019	0.022	0.019	0.018	0.019	0.018	0.019	0.021	0.018	-0.013	-0.015	-0.016	0.019	0.019	0.019		557	0.149	0.147	0.149	0.152	0.149	0.154	0.166	0.165	0.167
558	0.169	0.166	0.167	0.17	0.171	0.172	0.183	0.183	0.184	0.187	0.186	0.189	0.154	0.152	0.155	0.184	0.181	0.183		558	0.02	0.02	0.019	0.019	0.022	0.019	0.018	0.019	0.018	0.02	0.021	0.018	-0.013	-0.015	-0.016	0.018	0.019	0.018		558	0.149	0.146	0.148	0.151	0.149	0.153	0.165	0.164	0.166
559	0.168	0.165	0.166	0.169	0.17	0.171	0.182	0.181	0.183	0.187	0.185	0.188	0.153	0.151	0.154	0.183	0.18	0.182		559	0.02	0.019	0.019	0.019	0.021	0.018	0.018	0.019	0.017	0.02	0.021	0.018	-0.013	-0.015	-0.016	0.018	0.018	0.018		559	0.148	0.146	0.147	0.15	0.149	0.153	0.164	0.162	0.166
560	0.167	0.164	0.165	0.169	0.169	0.171	0.181	0.181	0.182	0.186	0.184	0.187	0.152	0.15	0.153	0.182	0.179	0.181		560	0.02	0.019	0.019	0.019	0.021	0.018	0.017	0.019	0.018	0.02	0.021	0.018	-0.013	-0.015	-0.016	0.018	0.018	0.018		560	0.147	0.145	0.146	0.15	0.148	0.153	0.164	0.162	0.164
561	0.167	0.164	0.165	0.168	0.168	0.17	0.18	0.18	0.182	0.185	0.184	0.186	0.151	0.149	0.152	0.181	0.178	0.18		561	0.02	0.019	0.019	0.019	0.021	0.018	0.018	0.018	0.017	0.019	0.021	0.018	-0.013	-0.015	-0.016	0.018	0.018	0.018		561	0.147	0.145	0.146	0.149	0.147	0.152	0.162	0.162	0.165
562	0.166	0.163	0.164	0.167	0.168	0.169	0.179	0.179	0.181	0.184	0.182	0.185	0.15	0.148	0.151	0.18	0.177	0.179		562	0.02	0.019	0.019	0.019	0.021	0.018	0.018	0.018	0.017	0.019	0.021	0.018	-0.014	-0.015	-0.017	0.018	0.018	0.018		562	0.146	0.144	0.145	0.148	0.147	0.151	0.161	0.161	0.164
563	0.165	0.162	0.163	0.166	0.167	0.168	0.179	0.178	0.18	0.182	0.181	0.184	0.149	0.147	0.15	0.179	0.176	0.178		563	0.02	0.019	0.019	0.019	0.021	0.018	0.017	0.019	0.017	0.019	0.021	0.018	-0.013	-0.015	-0.017	0.018	0.018	0.018		563	0.145	0.143	0.144	0.147	0.146	0.15	0.162	0.159	0.163
564	0.164	0.162	0.162	0.166	0.166	0.168	0.178	0.178	0.179	0.181	0.18	0.182	0.148	0.146	0.149	0.178	0.175	0.177		564	0.02	0.019	0.019	0.019	0.021	0.018	0.017	0.019	0.017	0.019	0.02	0.018	-0.013	-0.015	-0.016	0.018	0.018	0.018		564	0.144	0.143	0.143	0.147	0.145	0.15	0.161	0.159	0.162
565	0.163	0.16	0.161	0.164	0.165	0.166	0.176	0.176	0.177	0.18	0.178	0.181	0.147	0.144	0.148	0.176	0.173	0.175		565	0.019	0.018	0.018	0.018	0.021	0.018	0.017	0.018	0.017	0.019	0.02	0.018	-0.013	-0.015	-0.016	0.018	0.018	0.018		565	0.144	0.142	0.143	0.146	0.144	0.148	0.159	0.158	0.16
566	0.162	0.159	0.16	0.163	0.163	0.165	0.175	0.174	0.176	0.179	0.177	0.179	0.145	0.143	0.146	0.175	0.172	0.174		566	0.019	0.018	0.018	0.018	0.021	0.018	0.017	0.018	0.017	0.019	0.02	0.017	-0.014	-0.015	-0.017	0.017	0.018	0.017		566	0.143	0.141	0.142	0.145	0.142	0.147	0.158	0.156	0.159
567	0.16	0.158	0.159	0.162	0.162	0.163	0.173	0.173	0.174	0.177	0.175	0.178	0.144	0.142	0.145	0.173	0.171	0.172		567	0.018	0.018	0.018	0.018	0.02	0.017	0.016	0.017	0.016	0.018	0.02	0.017	-0.014	-0.015	-0.017	0.017	0.017	0.017		567	0.142	0.14	0.141	0.144	0.142	0.146	0.157	0.156	0.158
568	0.16	0.157	0.158	0.161	0.161	0.163	0.172	0.172	0.173	0.176	0.174	0.177	0.143	0.141	0.144	0.172	0.169	0.171		568	0.019	0.018	0.018	0.018	0.02	0.017	0.016	0.017	0.016	0.018	0.019	0.017	-0.014	-0.015	-0.017	0.017	0.017	0.017		568	0.141	0.139	0.14	0.143	0.141	0.146	0.156	0.155	0.157
569	0.158	0.156	0.157	0.16	0.16	0.161	0.171	0.17	0.172	0.174	0.173	0.175	0.141	0.139	0.143	0.17	0.168	0.169		569	0.018	0.018	0.018	0.018	0.02	0.017	0.016	0.017	0.016	0.018	0.019	0.017	-0.014	-0.015	-0.017	0.017	0.017	0.017		569	0.14	0.138	0.139	0.142	0.14	0.144	0.155	0.153	0.156
570	0.158	0.155	0.156	0.159	0.159	0.161	0.169	0.169	0.171	0.173	0.172	0.174	0.14	0.138	0.141	0.168	0.166	0.168		570	0.018	0.017	0.017	0.017	0.02	0.017	0.016	0.017	0.016	0.018	0.019	0.016	-0.014	-0.016	-0.017	0.016	0.017	0.016		570	0.14	0.138	0.139	0.142	0.139	0.144	0.153	0.152	0.155
571	0.156	0.154	0.154	0.157	0.158	0.159	0.168	0.168	0.17	0.171	0.17	0.172	0.139	0.137	0.14	0.167	0.165	0.166		571	0.018	0.017	0.017	0.017	0.019	0.016	0.016	0.017	0.015	0.018	0.019	0.016	-0.014	-0.016	-0.017	0.016	0.016	0.016		571	0.138	0.137	0.137	0.14	0.139	0.143	0.152	0.151	0.155
572	0.155	0.153	0.154	0.156	0.157	0.158	0.167	0.167	0.168	0.17	0.169	0.171	0.137	0.135	0.138	0.166	0.164	0.165		572	0.018	0.017	0.017	0.017	0.019	0.016	0.016	0.017	0.015	0.018	0.019	0.016	-0.015	-0.016	-0.017	0.016	0.016	0.016		572	0.137	0.136	0.137	0.139	0.138	0.142	0.151	0.15	0.153
573	0.154	0.152	0.152	0.155	0.156	0.157	0.165	0.165	0.167	0.169	0.168	0.17	0.136	0.134	0.137	0.165	0.162	0.164		573	0.017	0.017	0.017	0.017	0.019	0.016	0.015	0.016	0.015	0.017	0.019	0.016	-0.015	-0.017	-0.018	0.016	0.016	0.016		573	0.137	0.135	0.135	0.138	0.137	0.141	0.15	0.149	0.152
574	0.154	0.151	0.151	0.154	0.155	0.156	0.164	0.164	0.166	0.167	0.166	0.168	0.135	0.133	0.135	0.163	0.161	0.162		574	0.017	0.017	0.016	0.016	0.019	0.016	0.015	0.016	0.015	0.017	0.018	0.016	-0.015	-0.016	-0.018	0.016	0.016	0.015		574	0.137	0.134	0.135	0.138	0.136	0.14	0.149	0.148	0.151
575	0.153	0.15	0.151	0.153	0.154	0.156	0.163	0.163	0.165	0.166	0.165	0.167	0.134	0.132	0.135	0.162	0.16	0.161		575	0.017	0.017	0.016	0.017	0.019	0.016	0.015	0.016	0.015	0.017	0.018	0.015	-0.015	-0.016	-0.018	0.015	0.015	0.015		575	0.136	0.133	0.135	0.136	0.135	0.14	0.148	0.147	0.15
576	0.151	0.149	0.15	0.152	0.153	0.154	0.162	0.162	0.163	0.165	0.164	0.166	0.132	0.13	0.133	0.161	0.159	0.16		576	0.017	0.016	0.016	0.016	0.018	0.015	0.015	0.016	0.015	0.017	0.018	0.015	-0.016	-0.017	-0.019	0.015	0.015	0.015		576	0.134	0.133	0.134	0.136	0.135	0.139	0.147	0.146	0.148
577	0.151	0.148	0.149	0.152	0.152	0.153	0.161	0.161	0.163	0.164	0.163	0.165	0.131	0.129	0.132	0.16	0.157	0.159		577	0.017	0.016	0.016	0.016	0.018	0.015	0.015	0.016	0.015	0.016	0.018	0.015	-0.016	-0.017	-0.018	0.015	0.015	0.015		577	0.134	0.132	0.133	0.136	0.134	0.138	0.146	0.145	0.148
578	0.15	0.147	0.148	0.15	0.151	0.152	0.16	0.16	0.161	0.162	0.161	0.164	0.13	0.128	0.131	0.158	0.156	0.157		578	0.016	0.016	0.016	0.016	0.018	0.015	0.014	0.016	0.014	0.016	0.018	0.015	-0.016	-0.017	-0.019	0.015	0.015	0.015		578	0.134	0.131	0.132	0.134	0.133	0.137	0.146	0.144	0.147
579	0.149	0.147	0.147	0.15	0.151	0.152	0.159	0.159	0.161	0.162	0.16	0.163	0.129	0.127	0.13	0.157	0.155	0.156		579	0.016	0.016	0.016	0.016	0.018	0.015	0.015	0.016	0.015	0.016	0.018	0.015	-0.016	-0.018	-0.019	0.015	0.014	0.015		579	0.133	0.131	0.131	0.134	0.133	0.137	0.144	0.143	0.146
580	0.148	0.145	0.146	0.149	0.149	0.15	0.158	0.157	0.159	0.16	0.159	0.161	0.127	0.125	0.128	0.156	0.154	0.155		580	0.016	0.016	0.016	0.015	0.018	0.015	0.014	0.015	0.014	0.016	0.017	0.015	-0.016	-0.018	-0.019	0.015	0.015	0.015		580	0.132	0.129	0.13	0.134	0.131	0.135	0.144	0.142	0.145
581	0.147	0.144	0.145	0.148	0.148	0.149	0.156	0.157	0.158	0.159	0.158	0.16	0.127	0.125	0.128	0.155	0.153	0.154		581	0.016	0.015	0.015	0.016	0.017	0.015	0.014	0.015	0.014	0.016	0.017	0.015	-0.016	-0.018	-0.019	0.014	0.015	0.015		581	0.131	0.129	0.13	0.132	0.131	0.134	0.142	0.142	0.144
582	0.146	0.144	0.145	0.147	0.147	0.149	0.156	0.156	0.157	0.158	0.157	0.159	0.125	0.123	0.126	0.154	0.152	0.153		582	0.016	0.015	0.015	0.015	0.017	0.014	0.014	0.015	0.014	0.015	0.017	0.015	-0.016	-0.018	-0.019	0.015	0.015	0.014		582	0.13	0.129	0.13	0.132	0.13	0.135	0.142	0.141	0.143
583	0.146	0.143	0.144	0.146	0.147	0.148	0.155	0.155	0.156	0.157	0.156	0.159	0.124	0.122	0.125	0.153	0.151	0.152		583	0.016	0.015	0.015	0.015	0.017	0.014	0.014	0.015	0.014	0.015	0.017	0.014	-0.017	-0.019	-0.02	0.014	0.014	0.014		583	0.13	0.128	0.129	0.131	0.13	0.134	0.141	0.14	0.142
584	0.145	0.142	0.143	0.145	0.146	0.147	0.154	0.154	0.155	0.156	0.155	0.157	0.122	0.12	0.123	0.151	0.15	0.15		584	0.016	0.015	0.015	0.015	0.017	0.014	0.014	0.014	0.014	0.015	0.016	0.014	-0.017	-0.019	-0.02	0.014	0.014	0.014		584	0.129	0.127	0.128	0.13	0.129	0.133	0.14	0.14	0.141
585	0.144	0.141	0.142	0.144	0.145	0.146	0.153	0.153	0.154	0.155	0.154	0.156	0.121	0.119	0.122	0.151	0.149	0.15		585	0.015	0.015	0.015	0.015	0.017	0.014	0.013	0.014	0.013	0.015	0.016	0.014	-0.018	-0.02	-0.021	0.014	0.014	0.014		585	0.129	0.126	0.127	0.129	0.128	0.132	0.14	0.139	0.141
586	0.143	0.14	0.141	0.144	0.144	0.145	0.152	0.152	0.153	0.154	0.153	0.155	0.12	0.118	0.121	0.149	0.148	0.149		586	0.015	0.014	0.015	0.015	0.016	0.014	0.013	0.014	0.013	0.015	0.016	0.013	-0.018	-0.019	-0.021	0.014	0.014	0.014		586	0.128	0.126	0.126	0.129	0.128	0.131	0.139	0.138	0.14
587	0.142	0.14	0.14	0.143	0.143	0.145	0.151	0.151	0.152	0.153	0.152	0.154	0.119	0.117	0.12	0.148	0.146	0.148		587	0.015	0.014	0.014	0.015	0.016	0.014	0.013	0.014	0.013	0.014	0.016	0.013	-0.018	-0.02	-0.021	0.013	0.013	0.014		587	0.127	0.126	0.126	0.128	0.127	0.131	0.138	0.137	0.139
588	0.141	0.139	0.14	0.142	0.142	0.144	0.15	0.15	0.151	0.151	0.15	0.153	0.118	0.116	0.119	0.147	0.145	0.147		588	0.015	0.014	0.014	0.014	0.016	0.014	0.013	0.014	0.013	0.014	0.016	0.013	-0.018	-0.019	-0.021	0.013	0.014	0.013		588	0.126	0.125	0.126	0.128	0.126	0.13	0.137	0.136	0.138
589	0.14	0.138	0.139	0.141	0.141	0.143	0.149	0.149	0.15	0.151	0.15	0.152	0.117	0.115	0.118	0.146	0.144	0.145		589	0.015	0.014	0.014	0.014	0.016	0.013	0.013	0.014	0.012	0.014	0.015	0.013	-0.018	-0.019	-0.021	0.013	0.013	0.013		589	0.125	0.124	0.125	0.127	0.125	0.13	0.136	0.135	0.138
590	0.14	0.137	0.138	0.14	0.141	0.142	0.148	0.148	0.149	0.15	0.149	0.151	0.116	0.115	0.118	0.145	0.143	0.144		590	0.015	0.014	0.014	0.014	0.016	0.013	0.012	0.013	0.013	0.014	0.015	0.013	-0.018	-0.02	-0.02	0.013	0.013	0.013		590	0.125	0.123	0.124	0.126	0.125	0.129	0.136	0.135	0.136
591	0.139	0.137	0.137	0.139	0.14	0.141	0.147	0.147	0.148	0.149	0.148	0.15	0.116	0.114	0.117	0.144	0.142	0.143		591	0.014	0.014	0.014	0.014	0.016	0.013	0.012	0.013	0.012	0.014	0.015	0.013	-0.018	-0.02	-0.021	0.013	0.013	0.013		591	0.125	0.123	0.123	0.125	0.124	0.128	0.135	0.134	0.136
592	0.138	0.136	0.136	0.138	0.139	0.14	0.146	0.146	0.147	0.148	0.147	0.149	0.115	0.113	0.116	0.143	0.141	0.142		592	0.014	0.014	0.013	0.013	0.015	0.013	0.012	0.013	0.012	0.014	0.015	0.013	-0.018	-0.02	-0.021	0.013	0.013	0.013		592	0.124	0.122	0.123	0.125	0.124	0.127	0.134	0.133	0.135
593	0.137	0.135	0.136	0.138	0.138	0.14	0.145	0.145	0.146	0.147	0.146	0.148	0.114	0.112	0.115	0.142	0.14	0.141		593	0.014	0.013	0.013	0.013	0.015	0.013	0.012	0.013	0.012	0.014	0.015	0.012	-0.018	-0.02	-0.021	0.012	0.012	0.013		593	0.123	0.122	0.123	0.125	0.123	0.127	0.133	0.132	0.134
594	0.137	0.134	0.135	0.137	0.137	0.139	0.144	0.144	0.145	0.146	0.145	0.147	0.113	0.111	0.114	0.141	0.139	0.14		594	0.014	0.013	0.013	0.013	0.015	0.013	0.012	0.012	0.012	0.013	0.015	0.012	-0.018	-0.02	-0.021	0.012	0.012	0.012		594	0.123	0.121	0.122	0.124	0.122	0.126	0.132	0.132	0.133
595	0.136	0.133	0.134	0.136	0.137	0.138	0.143	0.143	0.145	0.145	0.144	0.146	0.112	0.11	0.113	0.14	0.139	0.14		595	0.014	0.013	0.013	0.013	0.015	0.013	0.012	0.013	0.012	0.013	0.014	0.012	-0.018	-0.02	-0.021	0.012	0.012	0.012		595	0.122	0.12	0.121	0.123	0.122	0.125	0.131	0.13	0.133
596	0.135	0.133	0.134	0.136	0.136	0.137	0.142	0.142	0.144	0.144	0.143	0.145	0.111	0.109	0.112	0.139	0.138	0.139		596	0.014	0.013	0.013	0.013	0.015	0.012	0.012	0.012	0.012	0.013	0.015	0.012	-0.018	-0.02	-0.021	0.012	0.012	0.012		596	0.121	0.12	0.121	0.123	0.121	0.125	0.13	0.13	0.132
597	0.135	0.132	0.133	0.135	0.135	0.137	0.142	0.142	0.143	0.143	0.142	0.144	0.11	0.109	0.111	0.138	0.136	0.138		597	0.014	0.013	0.013	0.013	0.015	0.012	0.012	0.012	0.012	0.013	0.014	0.012	-0.019	-0.02	-0.021	0.012	0.012	0.012		597	0.121	0.119	0.12	0.122	0.12	0.125	0.13	0.13	0.131
598	0.134	0.131	0.132	0.134	0.134	0.136	0.14	0.141	0.142	0.142	0.141	0.143	0.11	0.108	0.111	0.137	0.136	0.137		598	0.013	0.012	0.013	0.013	0.014	0.012	0.011	0.012	0.011	0.013	0.014	0.012	-0.018	-0.02	-0.021	0.012	0.012	0.012		598	0.121	0.119	0.119	0.121	0.12	0.124	0.129	0.129	0.131
599	0.133	0.131	0.132	0.133	0.134	0.135	0.14	0.14	0.141	0.142	0.141	0.143	0.109	0.107	0.11	0.137	0.135	0.136		599	0.013	0.012	0.012	0.012	0.014	0.012	0.011	0.012	0.011	0.013	0.014	0.012	-0.019	-0.02	-0.021	0.011	0.012	0.011		599	0.12	0.119	0.12	0.121	0.12	0.123	0.129	0.128	0.13
600	0.133	0.13	0.131	0.133	0.133	0.135	0.139	0.14	0.141	0.141	0.14	0.142	0.108	0.107	0.109	0.136	0.134	0.135		600	0.013	0.012	0.012	0.012	0.014	0.012	0.011	0.012	0.011	0.013	0.014	0.011	-0.019	-0.02	-0.022	0.011	0.011	0.011		600	0.12	0.118	0.119	0.121	0.119	0.123	0.128	0.128	0.13
601	0.132	0.13	0.131	0.132	0.133	0.134	0.139	0.139	0.14	0.14	0.139	0.141	0.108	0.106	0.109	0.135	0.134	0.135		601	0.013	0.012	0.012	0.012	0.014	0.012	0.011	0.012	0.011	0.013	0.014	0.011	-0.019	-0.02	-0.022	0.011	0.011	0.011		601	0.119	0.118	0.119	0.12	0.119	0.122	0.128	0.127	0.129
602	0.132	0.129	0.13	0.132	0.133	0.134	0.138	0.139	0.14	0.14	0.139	0.141	0.107	0.106	0.108	0.135	0.133	0.134		602	0.013	0.012	0.012	0.012	0.014	0.012	0.011	0.012	0.011	0.012	0.014	0.011	-0.019	-0.021	-0.022	0.011	0.011	0.011		602	0.119	0.117	0.118	0.12	0.119	0.122	0.127	0.127	0.129
603	0.131	0.129	0.13	0.131	0.132	0.133	0.138	0.138	0.139	0.139	0.138	0.14	0.107	0.105	0.107	0.134	0.132	0.134		603	0.013	0.012	0.012	0.012	0.014	0.011	0.011	0.012	0.011	0.012	0.013	0.011	-0.019	-0.021	-0.022	0.011	0.011	0.011		603	0.118	0.117	0.118	0.119	0.118	0.122	0.127	0.126	0.128
604	0.131	0.128	0.129	0.131	0.131	0.132	0.137	0.137	0.138	0.139	0.138	0.139	0.106	0.104	0.107	0.133	0.132	0.133		604	0.013	0.012	0.012	0.012	0.013	0.011	0.01	0.011	0.011	0.012	0.013	0.011	-0.019	-0.021	-0.022	0.011	0.011	0.011		604	0.118	0.116	0.117	0.119	0.118	0.121	0.127	0.126	0.127
605	0.13	0.128	0.129	0.13	0.13	0.132	0.136	0.136	0.138	0.138	0.137	0.139	0.105	0.103	0.106	0.132	0.131	0.132		605	0.013	0.012	0.012	0.012	0.013	0.011	0.01	0.011	0.01	0.012	0.013	0.011	-0.019	-0.021	-0.022	0.011	0.011	0.011		605	0.117	0.116	0.117	0.118	0.117	0.121	0.126	0.125	0.128
606	0.13	0.127	0.128	0.129	0.13	0.131	0.135	0.135	0.137	0.137	0.136	0.138	0.104	0.103	0.105	0.132	0.13	0.131		606	0.012	0.011	0.012	0.012	0.013	0.011	0.01	0.011	0.01	0.012	0.013	0.011	-0.02	-0.021	-0.022	0.011	0.01	0.011		606	0.118	0.116	0.116	0.117	0.117	0.12	0.125	0.124	0.127
607	0.129	0.126	0.127	0.129	0.129	0.13	0.134	0.135	0.136	0.136	0.135	0.137	0.103	0.102	0.104	0.131	0.129	0.13		607	0.012	0.011	0.012	0.011	0.013	0.011	0.01	0.011	0.01	0.012	0.013	0.01	-0.02	-0.021	-0.022	0.01	0.01	0.01		607	0.117	0.115	0.115	0.118	0.116	0.119	0.124	0.124	0.126
608	0.128	0.126	0.126	0.128	0.128	0.13	0.134	0.134	0.135	0.135	0.134	0.136	0.102	0.101	0.103	0.13	0.129	0.13		608	0.012	0.011	0.011	0.011	0.013	0.011	0.01	0.011	0.01	0.012	0.013	0.01	-0.02	-0.021	-0.023	0.01	0.01	0.01		608	0.116	0.115	0.115	0.117	0.115	0.119	0.124	0.123	0.125
609	0.128	0.125	0.126	0.127	0.128	0.129	0.133	0.133	0.134	0.134	0.133	0.135	0.101	0.1	0.102	0.129	0.128	0.129		609	0.012	0.011	0.011	0.011	0.013	0.011	0.01	0.011	0.01	0.011	0.012	0.01	-0.02	-0.022	-0.023	0.01	0.01	0.01		609	0.116	0.114	0.115	0.116	0.115	0.118	0.123	0.122	0.124
610	0.127	0.124	0.125	0.126	0.127	0.128	0.132	0.132	0.133	0.133	0.132	0.134	0.101	0.099	0.102	0.128	0.127	0.128		610	0.012	0.011	0.011	0.011	0.013	0.01	0.01	0.01	0.009	0.011	0.012	0.01	-0.02	-0.022	-0.023	0.01	0.01	0.01		610	0.115	0.113	0.114	0.115	0.114	0.118	0.122	0.122	0.124
611	0.126	0.124	0.125	0.126	0.126	0.128	0.131	0.132	0.133	0.132	0.132	0.134	0.1	0.099	0.101	0.127	0.126	0.127		611	0.011	0.011	0.011	0.011	0.013	0.01	0.009	0.01	0.01	0.011	0.012	0.01	-0.02	-0.022	-0.023	0.01	0.01	0.01		611	0.115	0.113	0.114	0.115	0.113	0.118	0.122	0.122	0.123
612	0.126	0.123	0.124	0.125	0.126	0.127	0.131	0.131	0.132	0.132	0.131	0.133	0.099	0.098	0.101	0.126	0.125	0.126		612	0.011	0.01	0.011	0.011	0.012	0.01	0.01	0.01	0.009	0.011	0.012	0.009	-0.02	-0.022	-0.023	0.01	0.01	0.01		612	0.115	0.113	0.113	0.114	0.114	0.117	0.121	0.121	0.123
613	0.125	0.122	0.123	0.125	0.125	0.126	0.13	0.13	0.131	0.131	0.13	0.132	0.098	0.097	0.1	0.126	0.124	0.125		613	0.011	0.01	0.011	0.01	0.012	0.01	0.009	0.01	0.009	0.01	0.012	0.009	-0.021	-0.022	-0.023	0.009	0.009	0.009		613	0.114	0.112	0.112	0.115	0.113	0.116	0.121	0.12	0.122
614	0.124	0.122	0.123	0.123	0.124	0.125	0.129	0.129	0.13	0.13	0.129	0.131	0.098	0.097	0.099	0.125	0.123	0.124		614	0.011	0.01	0.01	0.01	0.012	0.009	0.009	0.009	0.009	0.01	0.011	0.009	-0.02	-0.022	-0.023	0.009	0.009	0.009		614	0.113	0.112	0.113	0.113	0.112	0.116	0.12	0.12	0.121
615	0.123	0.121	0.122	0.123	0.123	0.125	0.127	0.128	0.129	0.129	0.128	0.13	0.097	0.096	0.099	0.124	0.123	0.123		615	0.01	0.01	0.01	0.009	0.011	0.009	0.009	0.009	0.008	0.01	0.011	0.008	-0.021	-0.022	-0.023	0.008	0.008	0.009		615	0.113	0.111	0.112	0.114	0.112	0.116	0.118	0.119	0.121
616	0.123	0.121	0.121	0.122	0.123	0.124	0.127	0.127	0.128	0.128	0.127	0.129	0.097	0.095	0.098	0.123	0.122	0.123		616	0.01	0.01	0.01	0.01	0.011	0.009	0.008	0.009	0.008	0.009	0.01	0.008	-0.021	-0.023	-0.024	0.008	0.008	0.008		616	0.113	0.111	0.111	0.112	0.112	0.115	0.119	0.118	0.12
617	0.122	0.12	0.12	0.121	0.122	0.123	0.126	0.126	0.127	0.127	0.127	0.128	0.096	0.095	0.097	0.122	0.121	0.122		617	0.01	0.009	0.009	0.009	0.011	0.008	0.008	0.009	0.008	0.009	0.01	0.008	-0.021	-0.023	-0.024	0.008	0.008	0.008		617	0.112	0.111	0.111	0.112	0.111	0.115	0.118	0.117	0.119
618	0.122	0.119	0.12	0.12	0.121	0.123	0.125	0.126	0.127	0.126	0.126	0.127	0.096	0.095	0.097	0.121	0.12	0.121		618	0.01	0.009	0.009	0.009	0.01	0.008	0.008	0.008	0.007	0.008	0.009	0.007	-0.021	-0.023	-0.024	0.007	0.007	0.007		618	0.112	0.11	0.111	0.111	0.111	0.115	0.117	0.118	0.12
619	0.121	0.119	0.119	0.12	0.121	0.122	0.125	0.125	0.126	0.126	0.125	0.127	0.095	0.094	0.096	0.12	0.12	0.12		619	0.009	0.009	0.009	0.009	0.01	0.008	0.008	0.009	0.008	0.008	0.009	0.007	-0.021	-0.023	-0.024	0.007	0.007	0.007		619	0.112	0.11	0.11	0.111	0.111	0.114	0.117	0.116	0.118
620	0.121	0.118	0.119	0.119	0.12	0.121	0.124	0.124	0.125	0.125	0.124	0.126	0.095	0.093	0.096	0.12	0.119	0.119		620	0.009	0.008	0.009	0.009	0.01	0.008	0.008	0.008	0.007	0.008	0.009	0.007	-0.021	-0.023	-0.024	0.007	0.007	0.007		620	0.112	0.11	0.11	0.11	0.11	0.113	0.116	0.116	0.118
621	0.12	0.118	0.118	0.119	0.12	0.121	0.123	0.124	0.125	0.124	0.124	0.126	0.093	0.092	0.095	0.119	0.118	0.119		621	0.009	0.009	0.009	0.008	0.01	0.008	0.008	0.008	0.007	0.008	0.009	0.007	-0.022	-0.023	-0.024	0.007	0.007	0.007		621	0.111	0.109	0.109	0.111	0.11	0.113	0.115	0.116	0.118
622	0.12	0.117	0.118	0.118	0.119	0.12	0.123	0.123	0.124	0.124	0.123	0.125	0.093	0.092	0.094	0.119	0.118	0.118		622	0.009	0.009	0.009	0.008	0.01	0.008	0.007	0.008	0.007	0.008	0.009	0.007	-0.022	-0.024	-0.024	0.007	0.007	0.007		622	0.111	0.108	0.109	0.11	0.109	0.112	0.116	0.115	0.117
623	0.119	0.117	0.117	0.118	0.119	0.12	0.122	0.123	0.124	0.123	0.123	0.124	0.092	0.091	0.094	0.118	0.117	0.118		623	0.009	0.008	0.009	0.008	0.01	0.008	0.007	0.008	0.007	0.008	0.009	0.007	-0.021	-0.023	-0.024	0.007	0.007	0.007		623	0.11	0.109	0.108	0.11	0.109	0.112	0.115	0.115	0.117
624	0.119	0.116	0.117	0.117	0.118	0.12	0.122	0.122	0.123	0.123	0.122	0.124	0.091	0.09	0.093	0.117	0.117	0.117		624	0.009	0.008	0.009	0.009	0.01	0.008	0.007	0.008	0.007	0.008	0.009	0.007	-0.022	-0.023	-0.025	0.007	0.007	0.007		624	0.11	0.108	0.108	0.108	0.108	0.112	0.115	0.114	0.116
625	0.118	0.116	0.116	0.117	0.118	0.119	0.121	0.122	0.123	0.122	0.122	0.123	0.091	0.09	0.092	0.116	0.116	0.117		625	0.009	0.009	0.009	0.009	0.01	0.008	0.007	0.008	0.007	0.008	0.01	0.007	-0.021	-0.023	-0.024	0.007	0.007	0.007		625	0.109	0.107	0.107	0.108	0.108	0.111	0.114	0.114	0.116
626	0.118	0.115	0.116	0.117	0.117	0.119	0.121	0.122	0.123	0.122	0.121	0.123	0.09	0.089	0.091	0.116	0.116	0.116		626	0.009	0.009	0.009	0.009	0.01	0.008	0.008	0.009	0.008	0.009	0.01	0.008	-0.022	-0.023	-0.024	0.007	0.007	0.007		626	0.109	0.106	0.107	0.108	0.107	0.111	0.113	0.113	0.115
627	0.117	0.115	0.115	0.116	0.117	0.118	0.12	0.121	0.122	0.121	0.12	0.122	0.089	0.088	0.09	0.115	0.115	0.115		627	0.009	0.009	0.009	0.009	0.01	0.008	0.007	0.008	0.007	0.009	0.01	0.008	-0.022	-0.023	-0.024	0.007	0.008	0.007		627	0.108	0.106	0.106	0.107	0.107	0.11	0.113	0.113	0.115
628	0.117	0.114	0.115	0.116	0.117	0.118	0.12	0.121	0.122	0.121	0.12	0.122	0.088	0.086	0.089	0.115	0.114	0.115		628	0.01	0.009	0.009	0.009	0.011	0.009	0.008	0.009	0.008	0.009	0.01	0.008	-0.022	-0.024	-0.025	0.008	0.008	0.008		628	0.107	0.105	0.106	0.107	0.106	0.109	0.112	0.112	0.114
629	0.117	0.114	0.115	0.116	0.116	0.118	0.12	0.12	0.121	0.12	0.119	0.121	0.087	0.086	0.088	0.114	0.114	0.114		629	0.01	0.009	0.009	0.009	0.011	0.009	0.008	0.009	0.008	0.01	0.011	0.009	-0.022	-0.024	-0.025	0.008	0.008	0.008		629	0.107	0.105	0.106	0.107	0.105	0.109	0.112	0.111	0.113
630	0.116	0.114	0.114	0.116	0.116	0.117	0.119	0.12	0.121	0.12	0.119	0.121	0.086	0.086	0.088	0.113	0.113	0.114		630	0.01	0.009	0.01	0.009	0.011	0.009	0.008	0.009	0.008	0.01	0.011	0.009	-0.022	-0.024	-0.025	0.008	0.008	0.008		630	0.106	0.105	0.104	0.107	0.105	0.108	0.111	0.111	0.113
631	0.115	0.113	0.114	0.115	0.115	0.117	0.119	0.119	0.12	0.119	0.118	0.12	0.086	0.085	0.087	0.113	0.113	0.113		631	0.01	0.009	0.009	0.009	0.011	0.009	0.008	0.009	0.008	0.009	0.011	0.008	-0.022	-0.024	-0.025	0.008	0.008	0.008		631	0.105	0.104	0.105	0.106	0.104	0.108	0.111	0.11	0.112
632	0.115	0.112	0.113	0.114	0.115	0.116	0.118	0.118	0.119	0.118	0.118	0.119	0.085	0.084	0.087	0.112	0.112	0.113		632	0.009	0.009	0.009	0.009	0.01	0.008	0.008	0.008	0.008	0.01	0.01	0.008	-0.022	-0.024	-0.025	0.008	0.008	0.008		632	0.106	0.103	0.104	0.105	0.105	0.108	0.11	0.11	0.111
633	0.115	0.112	0.113	0.114	0.114	0.116	0.118	0.118	0.119	0.117	0.117	0.119	0.085	0.084	0.086	0.112	0.111	0.112		633	0.01	0.009	0.009	0.009	0.011	0.008	0.008	0.009	0.008	0.009	0.011	0.008	-0.022	-0.024	-0.025	0.008	0.008	0.008		633	0.105	0.103	0.104	0.105	0.103	0.108	0.11	0.109	0.111
634	0.114	0.111	0.112	0.113	0.114	0.115	0.117	0.117	0.118	0.117	0.117	0.118	0.084	0.083	0.086	0.111	0.111	0.111		634	0.009	0.008	0.009	0.009	0.01	0.008	0.007	0.008	0.007	0.009	0.01	0.008	-0.022	-0.024	-0.025	0.008	0.008	0.008		634	0.105	0.103	0.103	0.104	0.104	0.107	0.11	0.109	0.111
635	0.113	0.111	0.111	0.113	0.113	0.114	0.116	0.117	0.118	0.116	0.116	0.117	0.084	0.083	0.085	0.111	0.11	0.11		635	0.009	0.008	0.009	0.009	0.01	0.008	0.007	0.008	0.007	0.009	0.01	0.008	-0.022	-0.024	-0.025	0.007	0.007	0.008		635	0.104	0.103	0.102	0.104	0.103	0.106	0.109	0.109	0.111
636	0.113	0.11	0.111	0.112	0.113	0.114	0.115	0.116	0.117	0.115	0.115	0.117	0.083	0.082	0.085	0.11	0.109	0.11		636	0.009	0.008	0.008	0.008	0.01	0.008	0.007	0.008	0.007	0.009	0.01	0.007	-0.022	-0.024	-0.025	0.007	0.007	0.007		636	0.104	0.102	0.103	0.104	0.103	0.106	0.108	0.108	0.11
637	0.113	0.11	0.111	0.112	0.112	0.114	0.115	0.116	0.117	0.115	0.115	0.116	0.083	0.082	0.084	0.11	0.109	0.11		637	0.009	0.008	0.009	0.008	0.01	0.008	0.007	0.008	0.007	0.008	0.01	0.007	-0.022	-0.024	-0.025	0.007	0.008	0.007		637	0.104	0.102	0.102	0.104	0.102	0.106	0.108	0.108	0.11
638	0.112	0.109	0.11	0.111	0.112	0.113	0.114	0.115	0.116	0.114	0.114	0.116	0.083	0.082	0.084	0.109	0.108	0.109		638	0.009	0.008	0.008	0.008	0.009	0.008	0.007	0.008	0.007	0.008	0.01	0.007	-0.022	-0.024	-0.025	0.007	0.007	0.007		638	0.103	0.101	0.102	0.103	0.103	0.105	0.107	0.107	0.109
639	0.112	0.109	0.11	0.111	0.111	0.112	0.114	0.114	0.116	0.114	0.114	0.115	0.082	0.081	0.084	0.109	0.108	0.108		639	0.008	0.008	0.008	0.008	0.009	0.007	0.007	0.007	0.007	0.008	0.01	0.007	-0.022	-0.024	-0.025	0.007	0.007	0.007		639	0.104	0.101	0.102	0.103	0.102	0.105	0.107	0.107	0.109
640	0.111	0.109	0.109	0.11	0.111	0.112	0.114	0.114	0.115	0.114	0.113	0.115	0.082	0.081	0.083	0.108	0.107	0.108		640	0.008	0.008	0.008	0.008	0.009	0.007	0.007	0.008	0.007	0.008	0.009	0.007	-0.022	-0.024	-0.025	0.007	0.007	0.007		640	0.103	0.101	0.101	0.102	0.102	0.105	0.107	0.106	0.108
641	0.111	0.108	0.109	0.11	0.11	0.112	0.113	0.114	0.114	0.114	0.113	0.115	0.082	0.081	0.083	0.108	0.107	0.107		641	0.008	0.008	0.008	0.008	0.009	0.007	0.006	0.007	0.007	0.008	0.009	0.007	-0.022	-0.024	-0.025	0.006	0.007	0.007		641	0.103	0.1	0.101	0.102	0.101	0.105	0.107	0.107	0.107
642	0.111	0.108	0.109	0.11	0.11	0.112	0.113	0.114	0.114	0.113	0.113	0.114	0.082	0.08	0.083	0.107	0.107	0.108		642	0.008	0.008	0.008	0.008	0.009	0.007	0.007	0.008	0.007	0.008	0.009	0.007	-0.022	-0.024	-0.025	0.007	0.007	0.007		642	0.103	0.1	0.101	0.102	0.101	0.105	0.106	0.106	0.107
643	0.111	0.108	0.109	0.109	0.11	0.111	0.113	0.113	0.114	0.113	0.112	0.114	0.081	0.08	0.082	0.107	0.107	0.107		643	0.008	0.008	0.008	0.008	0.009	0.007	0.006	0.007	0.007	0.008	0.009	0.007	-0.022	-0.024	-0.025	0.007	0.007	0.007		643	0.103	0.1	0.101	0.101	0.101	0.104	0.107	0.106	0.107
644	0.11	0.107	0.108	0.109	0.11	0.111	0.112	0.113	0.114	0.112	0.112	0.113	0.081	0.08	0.082	0.107	0.106	0.107		644	0.008	0.008	0.008	0.008	0.009	0.007	0.006	0.007	0.006	0.008	0.009	0.007	-0.022	-0.024	-0.025	0.007	0.006	0.007		644	0.102	0.099	0.1	0.101	0.101	0.104	0.106	0.106	0.108
645	0.11	0.107	0.108	0.109	0.109	0.11	0.112	0.112	0.113	0.112	0.111	0.113	0.08	0.079	0.081	0.106	0.105	0.106		645	0.008	0.007	0.007	0.008	0.009	0.007	0.006	0.007	0.006	0.008	0.009	0.007	-0.022	-0.024	-0.025	0.006	0.006	0.006		645	0.102	0.1	0.101	0.101	0.1	0.103	0.106	0.105	0.107
646	0.11	0.107	0.108	0.108	0.109	0.11	0.111	0.112	0.113	0.111	0.111	0.113	0.08	0.079	0.081	0.106	0.105	0.106		646	0.008	0.007	0.008	0.008	0.009	0.007	0.007	0.007	0.007	0.008	0.009	0.006	-0.023	-0.024	-0.026	0.007	0.007	0.006		646	0.102	0.1	0.1	0.1	0.1	0.103	0.104	0.105	0.106
647	0.109	0.106	0.107	0.108	0.109	0.11	0.111	0.112	0.113	0.111	0.111	0.112	0.079	0.078	0.081	0.105	0.104	0.105		647	0.008	0.007	0.008	0.008	0.009	0.007	0.006	0.007	0.006	0.007	0.009	0.006	-0.023	-0.024	-0.025	0.006	0.006	0.006		647	0.101	0.099	0.099	0.1	0.1	0.103	0.105	0.105	0.107
648	0.108	0.106	0.106	0.107	0.108	0.109	0.11	0.111	0.112	0.11	0.11	0.112	0.079	0.078	0.08	0.105	0.104	0.105		648	0.008	0.007	0.007	0.007	0.009	0.006	0.006	0.007	0.006	0.007	0.009	0.006	-0.023	-0.024	-0.025	0.007	0.006	0.007		648	0.1	0.099	0.099	0.1	0.099	0.103	0.104	0.104	0.106
649	0.108	0.106	0.106	0.107	0.108	0.109	0.11	0.11	0.111	0.11	0.11	0.111	0.078	0.078	0.08	0.104	0.104	0.104		649	0.008	0.007	0.007	0.007	0.009	0.007	0.006	0.007	0.006	0.007	0.009	0.006	-0.023	-0.024	-0.025	0.006	0.006	0.006		649	0.1	0.099	0.099	0.1	0.099	0.102	0.104	0.103	0.105
650	0.108	0.105	0.106	0.107	0.107	0.108	0.109	0.11	0.111	0.109	0.109	0.11	0.078	0.077	0.079	0.104	0.103	0.104		650	0.008	0.007	0.007	0.008	0.009	0.007	0.006	0.007	0.006	0.007	0.008	0.006	-0.023	-0.024	-0.025	0.006	0.006	0.006		650	0.1	0.098	0.099	0.099	0.098	0.101	0.103	0.103	0.105
651	0.107	0.105	0.106	0.106	0.107	0.108	0.109	0.11	0.111	0.109	0.108	0.11	0.078	0.077	0.079	0.103	0.103	0.103		651	0.008	0.007	0.007	0.007	0.009	0.007	0.006	0.007	0.006	0.007	0.008	0.006	-0.022	-0.024	-0.025	0.006	0.006	0.006		651	0.099	0.098	0.099	0.099	0.098	0.101	0.103	0.103	0.105
652	0.107	0.104	0.105	0.106	0.106	0.108	0.108	0.109	0.11	0.108	0.108	0.11	0.077	0.076	0.079	0.103	0.102	0.103		652	0.008	0.007	0.007	0.007	0.008	0.006	0.006	0.007	0.006	0.007	0.008	0.006	-0.022	-0.024	-0.025	0.006	0.006	0.006		652	0.099	0.097	0.098	0.099	0.098	0.102	0.102	0.102	0.104
653	0.106	0.104	0.105	0.105	0.105	0.107	0.108	0.108	0.109	0.108	0.107	0.109	0.077	0.076	0.078	0.102	0.102	0.102		653	0.008	0.007	0.007	0.007	0.008	0.006	0.006	0.007	0.006	0.007	0.008	0.006	-0.023	-0.024	-0.025	0.006	0.006	0.006		653	0.098	0.097	0.098	0.098	0.097	0.101	0.102	0.101	0.103
654	0.106	0.103	0.104	0.105	0.105	0.107	0.107	0.108	0.109	0.107	0.107	0.108	0.076	0.075	0.078	0.102	0.101	0.102		654	0.007	0.007	0.007	0.007	0.008	0.006	0.006	0.006	0.005	0.007	0.008	0.006	-0.023	-0.024	-0.025	0.006	0.006	0.006		654	0.099	0.096	0.097	0.098	0.097	0.101	0.101	0.102	0.104
655	0.105	0.103	0.104	0.104	0.105	0.106	0.107	0.107	0.108	0.107	0.106	0.108	0.076	0.075	0.077	0.101	0.101	0.101		655	0.007	0.006	0.007	0.007	0.008	0.006	0.005	0.006	0.006	0.007	0.008	0.006	-0.023	-0.025	-0.026	0.005	0.005	0.006		655	0.098	0.097	0.097	0.097	0.097	0.1	0.102	0.101	0.102
656	0.105	0.102	0.103	0.104	0.104	0.106	0.106	0.107	0.108	0.106	0.106	0.108	0.075	0.074	0.077	0.1	0.1	0.101		656	0.007	0.006	0.007	0.007	0.008	0.006	0.005	0.006	0.006	0.007	0.008	0.006	-0.023	-0.025	-0.026	0.005	0.006	0.006		656	0.098	0.096	0.096	0.097	0.096	0.1	0.101	0.101	0.102
657	0.105	0.102	0.103	0.103	0.104	0.105	0.106	0.107	0.108	0.106	0.106	0.107	0.075	0.074	0.076	0.1	0.099	0.1		657	0.007	0.007	0.007	0.007	0.008	0.006	0.005	0.006	0.005	0.006	0.008	0.005	-0.023	-0.025	-0.026	0.005	0.005	0.005		657	0.098	0.095	0.096	0.096	0.096	0.099	0.101	0.101	0.103
658	0.104	0.102	0.103	0.103	0.104	0.105	0.105	0.106	0.107	0.105	0.105	0.106	0.074	0.073	0.076	0.099	0.099	0.1		658	0.007	0.006	0.006	0.006	0.008	0.006	0.005	0.006	0.005	0.006	0.008	0.005	-0.023	-0.025	-0.026	0.005	0.005	0.005		658	0.097	0.096	0.097	0.097	0.096	0.099	0.1	0.1	0.102
659	0.104	0.101	0.102	0.103	0.103	0.105	0.105	0.106	0.107	0.105	0.105	0.106	0.074	0.073	0.075	0.099	0.099	0.099		659	0.007	0.006	0.006	0.006	0.008	0.006	0.005	0.006	0.005	0.006	0.007	0.005	-0.023	-0.025	-0.026	0.005	0.005	0.005		659	0.097	0.095	0.096	0.097	0.095	0.099	0.1	0.1	0.102
660	0.104	0.101	0.102	0.102	0.103	0.104	0.105	0.105	0.106	0.104	0.104	0.106	0.074	0.073	0.075	0.099	0.098	0.099		660	0.007	0.006	0.006	0.006	0.007	0.006	0.005	0.006	0.005	0.006	0.007	0.005	-0.023	-0.025	-0.026	0.005	0.005	0.005		660	0.097	0.095	0.096	0.096	0.096	0.098	0.1	0.099	0.101
661	0.103	0.101	0.101	0.102	0.102	0.104	0.104	0.105	0.106	0.104	0.104	0.105	0.073	0.073	0.075	0.098	0.098	0.098		661	0.007	0.006	0.006	0.006	0.007	0.006	0.005	0.006	0.005	0.006	0.007	0.005	-0.023	-0.025	-0.026	0.005	0.005	0.005		661	0.096	0.095	0.095	0.096	0.095	0.098	0.099	0.099	0.101
662	0.103	0.1	0.101	0.102	0.102	0.103	0.104	0.105	0.105	0.104	0.103	0.105	0.073	0.072	0.074	0.098	0.098	0.098		662	0.007	0.006	0.006	0.006	0.007	0.005	0.005	0.006	0.005	0.006	0.007	0.005	-0.023	-0.025	-0.026	0.004	0.005	0.005		662	0.096	0.094	0.095	0.096	0.095	0.098	0.099	0.099	0.1
663	0.103	0.1	0.101	0.101	0.102	0.103	0.103	0.104	0.105	0.103	0.103	0.105	0.073	0.072	0.074	0.097	0.097	0.098		663	0.007	0.006	0.006	0.006	0.007	0.005	0.005	0.006	0.005	0.006	0.007	0.005	-0.023	-0.025	-0.026	0.004	0.005	0.005		663	0.096	0.094	0.095	0.095	0.095	0.098	0.098	0.098	0.1
664	0.102	0.1	0.1	0.101	0.101	0.103	0.103	0.104	0.105	0.103	0.103	0.104	0.072	0.072	0.074	0.097	0.097	0.097		664	0.006	0.006	0.006	0.006	0.007	0.005	0.005	0.006	0.005	0.006	0.007	0.005	-0.023	-0.025	-0.026	0.005	0.005	0.005		664	0.096	0.094	0.094	0.095	0.094	0.098	0.098	0.098	0.1
665	0.102	0.1	0.1	0.101	0.101	0.102	0.103	0.103	0.104	0.102	0.102	0.104	0.072	0.071	0.074	0.097	0.096	0.097		665	0.006	0.006	0.006	0.006	0.007	0.005	0.005	0.005	0.005	0.006	0.007	0.005	-0.023	-0.025	-0.026	0.004	0.005	0.005		665	0.096	0.094	0.094	0.095	0.094	0.097	0.098	0.098	0.099
666	0.102	0.099	0.1	0.1	0.101	0.102	0.102	0.103	0.104	0.102	0.102	0.103	0.072	0.071	0.073	0.096	0.096	0.097		666	0.006	0.005	0.006	0.006	0.007	0.005	0.004	0.005	0.005	0.006	0.007	0.005	-0.023	-0.025	-0.026	0.004	0.004	0.004		666	0.096	0.094	0.094	0.094	0.094	0.097	0.098	0.098	0.099
667	0.101	0.099	0.099	0.1	0.1	0.102	0.102	0.103	0.103	0.102	0.101	0.103	0.071	0.07	0.072	0.096	0.096	0.096		667	0.006	0.005	0.006	0.005	0.007	0.005	0.004	0.005	0.004	0.005	0.006	0.004	-0.023	-0.025	-0.026	0.004	0.004	0.004		667	0.095	0.094	0.093	0.095	0.093	0.097	0.098	0.098	0.099
668	0.101	0.098	0.099	0.099	0.1	0.101	0.101	0.102	0.103	0.101	0.101	0.102	0.071	0.071	0.073	0.095	0.095	0.096		668	0.006	0.005	0.005	0.005	0.006	0.005	0.004	0.005	0.004	0.005	0.006	0.004	-0.023	-0.025	-0.026	0.004	0.004	0.004		668	0.095	0.093	0.094	0.094	0.094	0.096	0.097	0.097	0.099
669	0.1	0.098	0.098	0.099	0.099	0.101	0.101	0.101	0.102	0.101	0.1	0.102	0.071	0.07	0.072	0.095	0.095	0.095		669	0.005	0.005	0.005	0.005	0.006	0.004	0.004	0.005	0.004	0.005	0.006	0.004	-0.023	-0.025	-0.026	0.004	0.004	0.004		669	0.095	0.093	0.093	0.094	0.093	0.097	0.097	0.096	0.098
670	0.1	0.097	0.098	0.098	0.099	0.1	0.1	0.101	0.102	0.1	0.1	0.101	0.07	0.069	0.072	0.094	0.094	0.095		670	0.006	0.005	0.005	0.005	0.006	0.004	0.004	0.005	0.004	0.005	0.006	0.004	-0.024	-0.025	-0.026	0.003	0.003	0.004		670	0.094	0.092	0.093	0.093	0.093	0.096	0.096	0.096	0.098
671	0.1	0.097	0.098	0.098	0.098	0.1	0.1	0.1	0.101	0.1	0.099	0.101	0.07	0.069	0.072	0.094	0.094	0.094		671	0.006	0.005	0.005	0.005	0.006	0.004	0.004	0.005	0.004	0.004	0.006	0.003	-0.024	-0.025	-0.026	0.003	0.003	0.003		671	0.094	0.092	0.093	0.093	0.092	0.096	0.096	0.095	0.097
672	0.099	0.097	0.097	0.097	0.098	0.099	0.099	0.1	0.101	0.099	0.099	0.1	0.069	0.069	0.071	0.093	0.093	0.094		672	0.005	0.005	0.005	0.005	0.006	0.004	0.004	0.004	0.004	0.004	0.005	0.003	-0.024	-0.026	-0.027	0.003	0.003	0.003		672	0.094	0.092	0.092	0.092	0.092	0.095	0.095	0.096	0.097
673	0.099	0.096	0.097	0.097	0.097	0.098	0.098	0.099	0.1	0.098	0.098	0.1	0.069	0.069	0.071	0.093	0.093	0.093		673	0.005	0.004	0.004	0.004	0.005	0.004	0.003	0.004	0.003	0.003	0.005	0.002	-0.024	-0.026	-0.027	0.002	0.002	0.002		673	0.094	0.092	0.093	0.093	0.092	0.094	0.095	0.095	0.097
674	0.098	0.096	0.096	0.096	0.097	0.098	0.098	0.099	0.1	0.098	0.098	0.099	0.069	0.068	0.071	0.092	0.092	0.092		674	0.005	0.004	0.004	0.004	0.005	0.004	0.003	0.004	0.003	0.003	0.005	0.002	-0.024	-0.025	-0.027	0.002	0.002	0.002		674	0.093	0.092	0.092	0.092	0.092	0.094	0.095	0.095	0.097
675	0.098	0.096	0.096	0.096	0.097	0.098	0.098	0.099	0.1	0.098	0.098	0.099	0.068	0.068	0.07	0.092	0.092	0.092		675	0.005	0.004	0.005	0.004	0.006	0.004	0.003	0.004	0.004	0.004	0.005	0.003	-0.024	-0.025	-0.027	0.002	0.002	0.003		675	0.093	0.092	0.091	0.092	0.091	0.094	0.095	0.095	0.096
676	0.098	0.096	0.096	0.096	0.097	0.098	0.098	0.099	0.1	0.098	0.097	0.099	0.067	0.067	0.069	0.092	0.092	0.092		676	0.005	0.005	0.005	0.005	0.006	0.004	0.004	0.005	0.004	0.004	0.006	0.003	-0.025	-0.026	-0.027	0.003	0.003	0.003		676	0.093	0.091	0.091	0.091	0.091	0.094	0.094	0.094	0.096
677	0.098	0.095	0.096	0.096	0.097	0.098	0.098	0.099	0.1	0.098	0.098	0.099	0.067	0.066	0.068	0.092	0.092	0.092		677	0.006	0.005	0.005	0.005	0.006	0.005	0.004	0.005	0.004	0.005	0.006	0.004	-0.024	-0.026	-0.027	0.004	0.004	0.004		677	0.092	0.09	0.091	0.091	0.091	0.093	0.094	0.094	0.096
678	0.098	0.095	0.096	0.096	0.097	0.098	0.098	0.099	0.1	0.097	0.097	0.099	0.066	0.066	0.068	0.091	0.091	0.092		678	0.006	0.005	0.005	0.005	0.007	0.005	0.004	0.005	0.004	0.005	0.007	0.004	-0.024	-0.026	-0.027	0.004	0.004	0.004		678	0.092	0.09	0.091	0.091	0.09	0.093	0.094	0.094	0.096
679	0.097	0.095	0.095	0.095	0.096	0.098	0.097	0.098	0.099	0.096	0.097	0.098	0.066	0.066	0.068	0.091	0.091	0.092		679	0.005	0.005	0.005	0.005	0.006	0.004	0.004	0.005	0.004	0.005	0.006	0.004	-0.024	-0.026	-0.026	0.004	0.004	0.004		679	0.092	0.09	0.09	0.09	0.09	0.094	0.093	0.093	0.095
680	0.097	0.094	0.095	0.095	0.096	0.097	0.097	0.098	0.098	0.096	0.097	0.098	0.066	0.066	0.068	0.09	0.091	0.091		680	0.005	0.005	0.005	0.005	0.006	0.004	0.004	0.005	0.004	0.004	0.006	0.003	-0.024	-0.026	-0.026	0.003	0.003	0.004		680	0.092	0.089	0.09	0.09	0.09	0.093	0.093	0.093	0.094
681	0.097	0.094	0.095	0.095	0.095	0.097	0.096	0.097	0.098	0.096	0.096	0.097	0.066	0.066	0.068	0.09	0.09	0.09		681	0.005	0.004	0.005	0.005	0.006	0.004	0.003	0.004	0.003	0.004	0.006	0.003	-0.024	-0.026	-0.027	0.003	0.003	0.003		681	0.092	0.09	0.09	0.09	0.089	0.093	0.093	0.093	0.095
682	0.097	0.094	0.094	0.094	0.095	0.096	0.096	0.097	0.098	0.096	0.096	0.097	0.065	0.065	0.067	0.09	0.09	0.09		682	0.005	0.004	0.005	0.005	0.006	0.004	0.003	0.004	0.003	0.004	0.005	0.003	-0.024	-0.026	-0.027	0.003	0.003	0.003		682	0.092	0.09	0.089	0.089	0.089	0.092	0.093	0.093	0.095
683	0.096	0.094	0.094	0.094	0.095	0.096	0.096	0.097	0.097	0.095	0.095	0.097	0.066	0.065	0.068	0.09	0.09	0.09		683	0.005	0.004	0.005	0.004	0.006	0.004	0.003	0.004	0.003	0.004	0.005	0.003	-0.024	-0.026	-0.027	0.003	0.003	0.003		683	0.091	0.09	0.089	0.09	0.089	0.092	0.093	0.093	0.094
684	0.096	0.094	0.094	0.094	0.095	0.096	0.095	0.096	0.097	0.095	0.095	0.096	0.066	0.065	0.068	0.089	0.089	0.089		684	0.005	0.004	0.004	0.004	0.005	0.004	0.003	0.004	0.003	0.004	0.005	0.002	-0.024	-0.026	-0.027	0.002	0.002	0.002		684	0.091	0.09	0.09	0.09	0.09	0.092	0.092	0.092	0.094
685	0.096	0.093	0.094	0.093	0.094	0.095	0.095	0.096	0.096	0.095	0.095	0.096	0.066	0.065	0.067	0.089	0.089	0.089		685	0.004	0.004	0.004	0.004	0.005	0.003	0.003	0.004	0.003	0.003	0.005	0.002	-0.024	-0.026	-0.027	0.002	0.002	0.002		685	0.092	0.089	0.09	0.089	0.089	0.092	0.092	0.092	0.093
686	0.095	0.093	0.093	0.093	0.094	0.095	0.095	0.096	0.096	0.094	0.094	0.096	0.065	0.065	0.067	0.088	0.088	0.089		686	0.004	0.004	0.004	0.004	0.005	0.003	0.003	0.004	0.003	0.003	0.004	0.002	-0.024	-0.026	-0.027	0.002	0.002	0.002		686	0.091	0.089	0.089	0.089	0.089	0.092	0.092	0.092	0.093
687	0.095	0.093	0.093	0.093	0.094	0.095	0.094	0.096	0.096	0.094	0.094	0.096	0.065	0.065	0.067	0.088	0.088	0.088		687	0.005	0.004	0.004	0.004	0.005	0.003	0.003	0.004	0.003	0.003	0.005	0.002	-0.024	-0.026	-0.027	0.002	0.002	0.002		687	0.09	0.089	0.089	0.089	0.089	0.092	0.091	0.092	0.093
688	0.095	0.092	0.093	0.092	0.093	0.095	0.094	0.095	0.096	0.093	0.094	0.095	0.064	0.064	0.066	0.088	0.088	0.088		688	0.004	0.004	0.004	0.004	0.005	0.003	0.003	0.004	0.003	0.003	0.004	0.002	-0.024	-0.026	-0.027	0.002	0.002	0.002		688	0.091	0.088	0.089	0.088	0.088	0.092	0.091	0.091	0.093
689	0.095	0.092	0.093	0.092	0.093	0.095	0.094	0.095	0.095	0.093	0.093	0.095	0.064	0.063	0.065	0.087	0.087	0.088		689	0.005	0.004	0.004	0.004	0.005	0.003	0.003	0.004	0.003	0.003	0.004	0.002	-0.025	-0.026	-0.027	0.002	0.002	0.002		689	0.09	0.088	0.089	0.088	0.088	0.092	0.091	0.091	0.092
690	0.094	0.092	0.092	0.092	0.093	0.094	0.093	0.095	0.095	0.093	0.093	0.094	0.063	0.063	0.065	0.087	0.088	0.087		690	0.004	0.004	0.004	0.004	0.005	0.003	0.003	0.004	0.003	0.003	0.005	0.002	-0.025	-0.026	-0.027	0.002	0.002	0.002		690	0.09	0.088	0.088	0.088	0.088	0.091	0.09	0.091	0.092
691	0.094	0.092	0.092	0.092	0.093	0.094	0.093	0.094	0.095	0.093	0.093	0.094	0.063	0.063	0.065	0.086	0.087	0.087		691	0.004	0.004	0.004	0.004	0.005	0.003	0.003	0.004	0.003	0.003	0.005	0.002	-0.025	-0.027	-0.027	0.002	0.002	0.002		691	0.09	0.088	0.088	0.088	0.088	0.091	0.09	0.09	0.092
692	0.094	0.091	0.091	0.091	0.092	0.094	0.093	0.094	0.094	0.093	0.093	0.094	0.063	0.063	0.064	0.086	0.087	0.087		692	0.004	0.004	0.004	0.004	0.005	0.003	0.003	0.004	0.003	0.003	0.005	0.003	-0.025	-0.026	-0.027	0.002	0.002	0.002		692	0.09	0.087	0.087	0.087	0.087	0.091	0.09	0.09	0.091
693	0.094	0.091	0.091	0.092	0.092	0.094	0.093	0.094	0.094	0.092	0.093	0.094	0.062	0.062	0.064	0.086	0.086	0.086		693	0.004	0.004	0.004	0.004	0.005	0.004	0.003	0.004	0.003	0.003	0.005	0.003	-0.024	-0.026	-0.027	0.002	0.002	0.002		693	0.09	0.087	0.087	0.088	0.087	0.09	0.09	0.09	0.091
694	0.093	0.091	0.091	0.091	0.092	0.093	0.092	0.094	0.094	0.092	0.092	0.094	0.062	0.062	0.064	0.086	0.086	0.086		694	0.005	0.004	0.004	0.004	0.005	0.004	0.003	0.004	0.003	0.004	0.005	0.003	-0.025	-0.026	-0.027	0.002	0.002	0.003		694	0.088	0.087	0.087	0.087	0.087	0.089	0.089	0.09	0.091
695	0.093	0.09	0.091	0.091	0.092	0.093	0.092	0.093	0.094	0.092	0.092	0.093	0.061	0.061	0.063	0.085	0.086	0.086		695	0.005	0.004	0.004	0.004	0.005	0.004	0.003	0.004	0.003	0.004	0.005	0.003	-0.025	-0.026	-0.028	0.002	0.003	0.003		695	0.088	0.086	0.087	0.087	0.087	0.089	0.089	0.089	0.091
696	0.093	0.09	0.091	0.091	0.092	0.093	0.092	0.093	0.094	0.092	0.092	0.093	0.061	0.061	0.063	0.085	0.086	0.086		696	0.005	0.004	0.004	0.004	0.005	0.004	0.003	0.004	0.003	0.004	0.006	0.003	-0.025	-0.026	-0.028	0.003	0.003	0.003		696	0.088	0.086	0.087	0.087	0.087	0.089	0.089	0.089	0.091
697	0.093	0.09	0.09	0.091	0.091	0.092	0.092	0.093	0.094	0.091	0.091	0.093	0.06	0.06	0.062	0.085	0.085	0.085		697	0.005	0.004	0.004	0.004	0.005	0.004	0.003	0.004	0.003	0.004	0.005	0.003	-0.025	-0.026	-0.028	0.002	0.003	0.003		697	0.088	0.086	0.086	0.087	0.086	0.088	0.089	0.089	0.091
698	0.092	0.09	0.09	0.09	0.091	0.093	0.092	0.093	0.093	0.091	0.091	0.092	0.06	0.06	0.062	0.085	0.085	0.085		698	0.005	0.004	0.004	0.005	0.006	0.004	0.003	0.004	0.003	0.004	0.006	0.003	-0.024	-0.026	-0.027	0.003	0.003	0.003		698	0.087	0.086	0.086	0.085	0.085	0.089	0.089	0.089	0.09
699	0.092	0.09	0.09	0.09	0.091	0.092	0.091	0.092	0.093	0.091	0.091	0.092	0.06	0.06	0.062	0.084	0.085	0.085		699	0.005	0.004	0.004	0.004	0.005	0.004	0.003	0.004	0.003	0.004	0.006	0.003	-0.024	-0.026	-0.027	0.003	0.003	0.003		699	0.087	0.086	0.086	0.086	0.086	0.088	0.088	0.088	0.09
700	0.092	0.089	0.09	0.09	0.091	0.092	0.091	0.092	0.093	0.09	0.091	0.092	0.06	0.06	0.062	0.084	0.085	0.085		700	0.005	0.004	0.004	0.004	0.005	0.004	0.003	0.004	0.003	0.004	0.006	0.003	-0.024	-0.026	-0.027	0.003	0.003	0.003		700	0.087	0.085	0.086	0.086	0.086	0.088	0.088	0.088	0.09
701	0.091	0.089	0.089	0.09	0.09	0.092	0.091	0.092	0.093	0.09	0.09	0.091	0.06	0.06	0.062	0.084	0.084	0.085		701	0.005	0.004	0.004	0.004	0.005	0.004	0.003	0.004	0.003	0.004	0.006	0.003	-0.024	-0.026	-0.027	0.003	0.003	0.003		701	0.086	0.085	0.085	0.086	0.085	0.088	0.088	0.088	0.09
702	0.092	0.089	0.089	0.089	0.09	0.092	0.091	0.092	0.092	0.09	0.09	0.091	0.06	0.06	0.061	0.084	0.084	0.085		702	0.005	0.004	0.004	0.005	0.006	0.004	0.003	0.004	0.003	0.004	0.006	0.003	-0.024	-0.026	-0.027	0.003	0.003	0.003		702	0.087	0.085	0.085	0.084	0.084	0.088	0.088	0.088	0.089
703	0.091	0.089	0.089	0.089	0.09	0.092	0.091	0.092	0.092	0.09	0.09	0.091	0.059	0.059	0.061	0.084	0.084	0.084		703	0.004	0.004	0.004	0.005	0.005	0.004	0.003	0.004	0.004	0.004	0.006	0.003	-0.024	-0.026	-0.027	0.003	0.003	0.003		703	0.087	0.085	0.085	0.084	0.085	0.088	0.088	0.088	0.088
704	0.091	0.088	0.089	0.089	0.09	0.091	0.09	0.091	0.092	0.089	0.089	0.09	0.059	0.059	0.061	0.083	0.084	0.084		704	0.004	0.004	0.004	0.004	0.005	0.003	0.003	0.004	0.003	0.004	0.005	0.003	-0.024	-0.026	-0.027	0.003	0.003	0.003		704	0.087	0.084	0.085	0.085	0.085	0.088	0.087	0.087	0.089
705	0.09	0.088	0.088	0.089	0.089	0.09	0.089	0.091	0.091	0.089	0.089	0.09	0.059	0.059	0.061	0.082	0.083	0.083		705	0.004	0.004	0.004	0.004	0.005	0.003	0.003	0.004	0.003	0.004	0.005	0.003	-0.024	-0.026	-0.027	0.002	0.002	0.003		705	0.086	0.084	0.084	0.085	0.084	0.087	0.086	0.087	0.088
706	0.09	0.088	0.088	0.088	0.089	0.09	0.089	0.09	0.091	0.088	0.089	0.09	0.059	0.059	0.061	0.082	0.083	0.083		706	0.004	0.004	0.004	0.004	0.005	0.003	0.003	0.004	0.003	0.004	0.005	0.003	-0.024	-0.026	-0.027	0.002	0.003	0.003		706	0.086	0.084	0.084	0.084	0.084	0.087	0.086	0.086	0.088
707	0.09	0.088	0.088	0.088	0.089	0.09	0.089	0.09	0.091	0.088	0.088	0.09	0.059	0.058	0.06	0.082	0.083	0.083		707	0.004	0.004	0.004	0.004	0.005	0.003	0.003	0.003	0.003	0.003	0.005	0.002	-0.024	-0.026	-0.027	0.002	0.002	0.002		707	0.086	0.084	0.084	0.084	0.084	0.087	0.086	0.087	0.088
708	0.09	0.087	0.088	0.087	0.088	0.09	0.089	0.09	0.09	0.088	0.088	0.089	0.059	0.059	0.061	0.082	0.082	0.082		708	0.004	0.003	0.004	0.004	0.005	0.003	0.002	0.004	0.003	0.003	0.005	0.002	-0.024	-0.026	-0.026	0.002	0.002	0.002		708	0.086	0.084	0.084	0.083	0.083	0.087	0.087	0.086	0.087
709	0.089	0.087	0.087	0.087	0.088	0.089	0.088	0.089	0.09	0.087	0.088	0.089	0.058	0.058	0.06	0.081	0.082	0.082		709	0.004	0.003	0.004	0.003	0.004	0.003	0.002	0.003	0.002	0.003	0.005	0.002	-0.024	-0.026	-0.027	0.002	0.002	0.002		709	0.085	0.084	0.083	0.084	0.084	0.086	0.086	0.086	0.088
710	0.089	0.086	0.086	0.086	0.087	0.089	0.087	0.089	0.089	0.087	0.087	0.088	0.058	0.058	0.06	0.08	0.081	0.081		710	0.003	0.003	0.003	0.003	0.004	0.002	0.002	0.003	0.002	0.003	0.004	0.002	-0.024	-0.026	-0.027	0.001	0.001	0.001		710	0.086	0.083	0.083	0.083	0.083	0.087	0.085	0.086	0.087
711	0.088	0.086	0.086	0.086	0.087	0.088	0.087	0.088	0.089	0.087	0.087	0.088	0.058	0.058	0.06	0.08	0.081	0.081		711	0.003	0.003	0.003	0.003	0.004	0.003	0.002	0.003	0.002	0.002	0.004	0.001	-0.025	-0.026	-0.027	0.001	0.001	0.001		711	0.085	0.083	0.083	0.083	0.083	0.085	0.085	0.085	0.087
712	0.089	0.086	0.087	0.086	0.087	0.088	0.087	0.088	0.089	0.086	0.086	0.088	0.058	0.058	0.059	0.08	0.081	0.081		712	0.004	0.003	0.003	0.003	0.004	0.003	0.002	0.003	0.002	0.002	0.004	0.001	-0.025	-0.026	-0.027	0.001	0.001	0.001		712	0.085	0.083	0.084	0.083	0.083	0.085	0.085	0.085	0.087
713	0.088	0.086	0.086	0.086	0.086	0.088	0.086	0.088	0.088	0.085	0.086	0.087	0.057	0.057	0.059	0.08	0.081	0.08		713	0.003	0.003	0.003	0.003	0.004	0.002	0.002	0.003	0.002	0.002	0.003	0.001	-0.025	-0.026	-0.027	0.001	0.001	0.001		713	0.085	0.083	0.083	0.083	0.082	0.086	0.084	0.085	0.086
714	0.088	0.086	0.086	0.085	0.086	0.088	0.086	0.088	0.088	0.085	0.086	0.087	0.057	0.057	0.059	0.079	0.08	0.08		714	0.003	0.003	0.003	0.003	0.004	0.002	0.002	0.003	0.002	0.002	0.003	0.001	-0.025	-0.027	-0.027	0.001	0.001	0.001		714	0.085	0.083	0.083	0.082	0.082	0.086	0.084	0.085	0.086
715	0.087	0.085	0.086	0.085	0.086	0.087	0.086	0.087	0.087	0.085	0.086	0.087	0.056	0.057	0.058	0.079	0.08	0.08		715	0.003	0.002	0.002	0.003	0.004	0.002	0.001	0.002	0.002	0.002	0.004	0.001	-0.025	-0.027	-0.028	0.001	0.001	0.001		715	0.084	0.083	0.084	0.082	0.082	0.085	0.085	0.085	0.085
716	0.087	0.085	0.085	0.085	0.086	0.087	0.085	0.087	0.087	0.085	0.086	0.086	0.056	0.056	0.058	0.079	0.08	0.08		716	0.003	0.002	0.003	0.003	0.004	0.002	0.001	0.003	0.002	0.002	0.004	0.001	-0.025	-0.027	-0.028	0.001	0.001	0.001		716	0.084	0.083	0.082	0.082	0.082	0.085	0.084	0.084	0.085
717	0.088	0.085	0.085	0.085	0.086	0.087	0.085	0.087	0.087	0.085	0.085	0.086	0.056	0.056	0.058	0.079	0.08	0.079		717	0.003	0.003	0.003	0.003	0.004	0.002	0.001	0.003	0.002	0.002	0.003	0.001	-0.025	-0.027	-0.028	0	0.001	0.001		717	0.085	0.082	0.082	0.082	0.082	0.085	0.084	0.084	0.085
718	0.087	0.085	0.085	0.085	0.085	0.087	0.085	0.087	0.087	0.085	0.085	0.086	0.055	0.056	0.057	0.079	0.079	0.079		718	0.003	0.003	0.003	0.003	0.004	0.002	0.001	0.003	0.002	0.002	0.003	0.001	-0.026	-0.027	-0.028	0.001	0.001	0.001		718	0.084	0.082	0.082	0.082	0.081	0.085	0.084	0.084	0.085
719	0.087	0.085	0.085	0.084	0.085	0.086	0.085	0.086	0.087	0.084	0.085	0.086	0.055	0.055	0.057	0.078	0.079	0.079		719	0.003	0.002	0.003	0.002	0.004	0.002	0.001	0.002	0.002	0.002	0.003	0.001	-0.025	-0.027	-0.028	0.001	0.001	0.001		719	0.084	0.083	0.082	0.082	0.081	0.084	0.084	0.084	0.085
720	0.086	0.084	0.084	0.084	0.085	0.086	0.085	0.086	0.087	0.084	0.085	0.086	0.055	0.055	0.057	0.078	0.079	0.079		720	0.003	0.002	0.003	0.002	0.004	0.002	0.001	0.002	0.002	0.002	0.004	0.001	-0.026	-0.027	-0.028	0.001	0.001	0.001		720	0.083	0.082	0.081	0.082	0.081	0.084	0.084	0.084	0.085
721	0.086	0.084	0.084	0.084	0.085	0.086	0.084	0.086	0.086	0.084	0.085	0.086	0.055	0.055	0.057	0.078	0.079	0.079		721	0.003	0.002	0.002	0.003	0.004	0.002	0.001	0.002	0.002	0.002	0.004	0.001	-0.025	-0.027	-0.028	0.001	0.001	0.001		721	0.083	0.082	0.082	0.081	0.081	0.084	0.083	0.084	0.084
722	0.086	0.084	0.084	0.084	0.085	0.086	0.084	0.086	0.086	0.083	0.084	0.085	0.055	0.055	0.057	0.078	0.078	0.078		722	0.003	0.002	0.003	0.003	0.004	0.002	0.001	0.002	0.002	0.002	0.003	0.001	-0.025	-0.027	-0.028	0.001	0.001	0.001		722	0.083	0.082	0.081	0.081	0.081	0.084	0.083	0.084	0.084
723	0.086	0.084	0.084	0.084	0.085	0.086	0.084	0.086	0.086	0.084	0.084	0.085	0.055	0.055	0.056	0.077	0.078	0.078		723	0.003	0.002	0.003	0.003	0.004	0.002	0.001	0.003	0.002	0.002	0.004	0.001	-0.025	-0.027	-0.028	0	0.001	0.001		723	0.083	0.082	0.081	0.081	0.081	0.084	0.083	0.083	0.084
724	0.086	0.084	0.084	0.084	0.085	0.086	0.084	0.086	0.086	0.083	0.084	0.085	0.054	0.055	0.056	0.077	0.078	0.078		724	0.003	0.003	0.003	0.003	0.004	0.002	0.001	0.002	0.002	0.002	0.004	0.001	-0.025	-0.027	-0.028	0.001	0.001	0.001		724	0.083	0.081	0.081	0.081	0.081	0.084	0.083	0.084	0.084
725	0.086	0.083	0.084	0.083	0.084	0.085	0.084	0.085	0.086	0.083	0.084	0.085	0.054	0.054	0.056	0.077	0.078	0.078		725	0.003	0.003	0.003	0.003	0.004	0.002	0.001	0.002	0.002	0.002	0.004	0.001	-0.025	-0.027	-0.028	0.001	0.001	0.001		725	0.083	0.08	0.081	0.08	0.08	0.083	0.083	0.083	0.084
726	0.086	0.083	0.083	0.083	0.084	0.085	0.084	0.085	0.086	0.083	0.084	0.085	0.054	0.054	0.056	0.077	0.078	0.078		726	0.003	0.003	0.003	0.003	0.003	0.002	0.001	0.002	0.002	0.002	0.004	0.001	-0.025	-0.027	-0.028	0.001	0.001	0.001		726	0.083	0.08	0.08	0.08	0.081	0.083	0.083	0.083	0.084
727	0.086	0.083	0.084	0.083	0.084	0.085	0.084	0.085	0.086	0.083	0.083	0.085	0.054	0.054	0.056	0.076	0.078	0.077		727	0.003	0.002	0.003	0.003	0.004	0.002	0.001	0.003	0.002	0.002	0.004	0.001	-0.025	-0.027	-0.028	0.001	0.001	0.001		727	0.083	0.081	0.081	0.08	0.08	0.083	0.083	0.082	0.084
728	0.086	0.083	0.083	0.083	0.084	0.085	0.084	0.085	0.086	0.083	0.084	0.084	0.054	0.054	0.056	0.076	0.078	0.077		728	0.003	0.003	0.003	0.003	0.004	0.002	0.001	0.003	0.002	0.002	0.004	0.001	-0.025	-0.026	-0.027	0.001	0.001	0.001		728	0.083	0.08	0.08	0.08	0.08	0.083	0.083	0.082	0.084
729	0.085	0.083	0.083	0.083	0.084	0.085	0.083	0.084	0.085	0.083	0.083	0.084	0.053	0.054	0.055	0.076	0.077	0.077		729	0.003	0.003	0.003	0.003	0.004	0.002	0.001	0.003	0.002	0.003	0.004	0.002	-0.025	-0.026	-0.027	0.001	0.001	0.001		729	0.082	0.08	0.08	0.08	0.08	0.083	0.082	0.081	0.083
730	0.085	0.083	0.083	0.082	0.083	0.085	0.083	0.084	0.085	0.082	0.083	0.084	0.053	0.053	0.055	0.076	0.077	0.077		730	0.003	0.003	0.003	0.003	0.004	0.002	0.001	0.002	0.002	0.002	0.004	0.001	-0.025	-0.026	-0.028	0.001	0.001	0.001		730	0.082	0.08	0.08	0.079	0.079	0.083	0.082	0.082	0.083
731	0.085	0.082	0.082	0.082	0.083	0.084	0.083	0.084	0.085	0.082	0.083	0.084	0.053	0.053	0.055	0.076	0.077	0.077		731	0.003	0.003	0.003	0.002	0.003	0.002	0.001	0.002	0.002	0.002	0.004	0.001	-0.025	-0.026	-0.028	0.001	0.002	0.002		731	0.082	0.079	0.079	0.08	0.08	0.082	0.082	0.082	0.083
732	0.085	0.082	0.083	0.082	0.083	0.084	0.083	0.084	0.085	0.082	0.083	0.084	0.053	0.053	0.055	0.076	0.077	0.076		732	0.003	0.003	0.003	0.003	0.004	0.002	0.001	0.002	0.002	0.002	0.004	0.002	-0.025	-0.026	-0.027	0.001	0.001	0.001		732	0.082	0.079	0.08	0.079	0.079	0.082	0.082	0.082	0.083
733	0.084	0.082	0.082	0.082	0.083	0.084	0.082	0.084	0.085	0.082	0.082	0.083	0.053	0.053	0.055	0.075	0.076	0.076		733	0.003	0.003	0.003	0.003	0.003	0.002	0.001	0.002	0.002	0.002	0.004	0.001	-0.025	-0.026	-0.027	0.001	0.001	0.001		733	0.081	0.079	0.079	0.079	0.08	0.082	0.081	0.082	0.083
734	0.084	0.082	0.082	0.082	0.083	0.084	0.082	0.083	0.084	0.081	0.082	0.083	0.053	0.053	0.055	0.075	0.076	0.076		734	0.003	0.002	0.003	0.002	0.003	0.002	0.001	0.002	0.002	0.002	0.004	0.001	-0.025	-0.026	-0.027	0.001	0.001	0.001		734	0.081	0.08	0.079	0.08	0.08	0.082	0.081	0.081	0.082
735	0.084	0.082	0.082	0.081	0.082	0.083	0.082	0.083	0.084	0.081	0.082	0.082	0.053	0.053	0.055	0.075	0.076	0.076		735	0.003	0.002	0.003	0.002	0.003	0.002	0.001	0.002	0.002	0.002	0.004	0.001	-0.024	-0.026	-0.027	0.001	0.001	0.001		735	0.081	0.08	0.079	0.079	0.079	0.081	0.081	0.081	0.082
736	0.083	0.081	0.081	0.081	0.082	0.083	0.082	0.083	0.084	0.081	0.082	0.082	0.052	0.053	0.055	0.075	0.076	0.075		736	0.003	0.002	0.002	0.003	0.003	0.002	0.001	0.002	0.001	0.002	0.004	0.001	-0.024	-0.026	-0.027	0.001	0.001	0.002		736	0.08	0.079	0.079	0.078	0.079	0.081	0.081	0.081	0.083
737	0.083	0.081	0.081	0.081	0.082	0.083	0.081	0.083	0.083	0.081	0.082	0.082	0.052	0.053	0.054	0.075	0.076	0.076		737	0.003	0.002	0.002	0.002	0.003	0.002	0.001	0.002	0.001	0.002	0.004	0.001	-0.024	-0.026	-0.027	0.001	0.001	0.001		737	0.08	0.079	0.079	0.079	0.079	0.081	0.08	0.081	0.082
738	0.083	0.081	0.081	0.081	0.082	0.083	0.081	0.083	0.083	0.08	0.081	0.082	0.052	0.053	0.054	0.074	0.075	0.075		738	0.003	0.002	0.003	0.003	0.003	0.002	0.001	0.003	0.002	0.002	0.004	0.001	-0.024	-0.025	-0.027	0.001	0.001	0.001		738	0.08	0.079	0.078	0.078	0.079	0.081	0.08	0.08	0.081
739	0.083	0.081	0.081	0.081	0.082	0.083	0.081	0.083	0.083	0.08	0.081	0.082	0.052	0.053	0.054	0.074	0.075	0.075		739	0.003	0.002	0.003	0.002	0.003	0.002	0.001	0.002	0.002	0.002	0.004	0.001	-0.024	-0.025	-0.027	0.001	0.001	0.001		739	0.08	0.079	0.078	0.079	0.079	0.081	0.08	0.081	0.081
740	0.083	0.081	0.081	0.08	0.081	0.083	0.081	0.082	0.083	0.08	0.081	0.082	0.052	0.052	0.054	0.074	0.075	0.075		740	0.003	0.002	0.002	0.002	0.003	0.002	0.001	0.002	0.001	0.002	0.004	0.001	-0.024	-0.025	-0.026	0.001	0.001	0.001		740	0.08	0.079	0.079	0.078	0.078	0.081	0.08	0.08	0.082
741	0.083	0.081	0.08	0.08	0.081	0.082	0.081	0.082	0.083	0.08	0.08	0.081	0.052	0.053	0.054	0.074	0.075	0.075		741	0.003	0.002	0.002	0.002	0.004	0.002	0.001	0.002	0.002	0.002	0.004	0.001	-0.024	-0.025	-0.027	0.001	0.001	0.001		741	0.08	0.079	0.078	0.078	0.077	0.08	0.08	0.08	0.081
742	0.083	0.08	0.081	0.08	0.081	0.082	0.081	0.082	0.083	0.08	0.081	0.081	0.052	0.053	0.054	0.074	0.075	0.074		742	0.003	0.002	0.003	0.003	0.004	0.002	0.001	0.002	0.002	0.002	0.004	0.002	-0.023	-0.025	-0.026	0.001	0.001	0.001		742	0.08	0.078	0.078	0.077	0.077	0.08	0.08	0.08	0.081
743	0.083	0.08	0.08	0.08	0.081	0.082	0.08	0.082	0.083	0.08	0.081	0.081	0.052	0.053	0.054	0.073	0.074	0.074		743	0.003	0.002	0.002	0.002	0.003	0.002	0.001	0.002	0.002	0.002	0.004	0.001	-0.023	-0.025	-0.026	0	0.001	0.001		743	0.08	0.078	0.078	0.078	0.078	0.08	0.079	0.08	0.081
744	0.082	0.08	0.08	0.08	0.081	0.082	0.08	0.082	0.082	0.079	0.08	0.081	0.052	0.053	0.054	0.073	0.074	0.074		744	0.003	0.003	0.002	0.002	0.004	0.002	0.001	0.002	0.002	0.002	0.004	0.001	-0.023	-0.025	-0.026	0.001	0.001	0.001		744	0.079	0.077	0.078	0.078	0.077	0.08	0.079	0.08	0.08
745	0.082	0.08	0.08	0.08	0.081	0.082	0.08	0.082	0.082	0.079	0.08	0.081	0.052	0.052	0.054	0.073	0.074	0.074		745	0.003	0.002	0.003	0.002	0.004	0.002	0.001	0.002	0.001	0.002	0.004	0.001	-0.023	-0.024	-0.026	0	0.001	0.001		745	0.079	0.078	0.077	0.078	0.077	0.08	0.079	0.08	0.081
746	0.082	0.08	0.08	0.08	0.081	0.082	0.08	0.081	0.082	0.079	0.08	0.081	0.052	0.052	0.054	0.073	0.074	0.074		746	0.003	0.002	0.002	0.002	0.003	0.002	0.001	0.002	0.001	0.002	0.004	0.001	-0.023	-0.025	-0.026	0	0.001	0.001		746	0.079	0.078	0.078	0.078	0.078	0.08	0.079	0.079	0.081
747	0.082	0.08	0.08	0.079	0.08	0.082	0.08	0.081	0.082	0.079	0.08	0.081	0.052	0.052	0.054	0.073	0.074	0.073		747	0.003	0.002	0.003	0.002	0.003	0.002	0.001	0.002	0.001	0.002	0.004	0.001	-0.023	-0.025	-0.026	0.001	0.001	0.001		747	0.079	0.078	0.077	0.077	0.077	0.08	0.079	0.079	0.081
748	0.081	0.079	0.079	0.079	0.08	0.081	0.079	0.081	0.081	0.078	0.079	0.08	0.051	0.052	0.053	0.072	0.074	0.073		748	0.002	0.002	0.002	0.002	0.003	0.001	0.001	0.002	0.001	0.002	0.004	0.001	-0.023	-0.025	-0.026	0.001	0.001	0.001		748	0.079	0.077	0.077	0.077	0.077	0.08	0.078	0.079	0.08
749	0.081	0.079	0.079	0.079	0.08	0.081	0.079	0.081	0.081	0.078	0.079	0.08	0.051	0.052	0.053	0.072	0.073	0.073		749	0.002	0.002	0.002	0.002	0.003	0.002	0.001	0.002	0.001	0.002	0.004	0.001	-0.023	-0.025	-0.026	0	0.001	0.001		749	0.079	0.077	0.077	0.077	0.077	0.079	0.078	0.079	0.08
750	0.081	0.079	0.079	0.079	0.08	0.081	0.079	0.081	0.081	0.078	0.079	0.08	0.051	0.052	0.053	0.072	0.073	0.073		750	0.003	0.002	0.002	0.002	0.003	0.002	0.001	0.002	0.001	0.002	0.004	0.001	-0.023	-0.024	-0.026	0	0.001	0.001		750	0.078	0.077	0.077	0.077	0.077	0.079	0.078	0.079	0.08
751	0.081	0.079	0.079	0.079	0.08	0.081	0.079	0.08	0.081	0.078	0.079	0.079	0.051	0.052	0.053	0.072	0.073	0.073		751	0.002	0.002	0.002	0.002	0.003	0.002	0.001	0.002	0.001	0.002	0.003	0.001	-0.023	-0.024	-0.026	0.001	0.001	0.001		751	0.079	0.077	0.077	0.077	0.077	0.079	0.078	0.078	0.08
752	0.081	0.079	0.079	0.078	0.079	0.08	0.079	0.08	0.081	0.078	0.079	0.079	0.051	0.051	0.053	0.072	0.073	0.072		752	0.002	0.002	0.002	0.002	0.003	0.002	0.001	0.002	0.001	0.002	0.004	0.001	-0.023	-0.025	-0.026	0	0.001	0.001		752	0.079	0.077	0.077	0.076	0.076	0.078	0.078	0.078	0.08
753	0.081	0.079	0.079	0.078	0.079	0.08	0.079	0.08	0.08	0.078	0.079	0.079	0.051	0.051	0.053	0.072	0.073	0.072		753	0.003	0.002	0.002	0.002	0.003	0.002	0.001	0.002	0.001	0.002	0.004	0.001	-0.023	-0.024	-0.025	0.001	0.001	0.001		753	0.078	0.077	0.077	0.076	0.076	0.078	0.078	0.078	0.079
754	0.081	0.078	0.079	0.078	0.079	0.08	0.079	0.08	0.08	0.077	0.078	0.079	0.051	0.051	0.053	0.072	0.073	0.073		754	0.003	0.002	0.002	0.002	0.003	0.002	0.001	0.002	0.001	0.002	0.003	0.001	-0.023	-0.024	-0.026	0.001	0.001	0.001		754	0.078	0.076	0.077	0.076	0.076	0.078	0.078	0.078	0.079
755	0.08	0.078	0.078	0.078	0.079	0.08	0.078	0.08	0.08	0.077	0.078	0.079	0.051	0.051	0.053	0.071	0.072	0.072		755	0.002	0.002	0.002	0.002	0.003	0.001	0.001	0.002	0.001	0.002	0.003	0.001	-0.023	-0.024	-0.025	0.001	0.001	0.001		755	0.078	0.076	0.076	0.076	0.076	0.079	0.077	0.078	0.079
756	0.08	0.078	0.078	0.078	0.079	0.08	0.078	0.079	0.08	0.077	0.078	0.079	0.051	0.051	0.052	0.071	0.072	0.072		756	0.002	0.002	0.002	0.002	0.003	0.001	0.001	0.002	0.001	0.002	0.004	0.001	-0.023	-0.024	-0.026	0	0.001	0.001		756	0.078	0.076	0.076	0.076	0.076	0.079	0.077	0.077	0.079
757	0.08	0.078	0.078	0.078	0.079	0.08	0.078	0.08	0.08	0.077	0.078	0.078	0.05	0.051	0.052	0.07	0.072	0.071		757	0.003	0.002	0.002	0.002	0.003	0.002	0.001	0.002	0.002	0.002	0.003	0.001	-0.023	-0.024	-0.026	0	0.001	0.001		757	0.077	0.076	0.076	0.076	0.076	0.078	0.077	0.078	0.078
758	0.08	0.078	0.078	0.078	0.078	0.08	0.078	0.079	0.079	0.076	0.077	0.078	0.05	0.051	0.052	0.071	0.072	0.071		758	0.002	0.002	0.002	0.002	0.003	0.001	0.001	0.002	0.001	0.002	0.003	0.001	-0.023	-0.024	-0.026	0	0.001	0		758	0.078	0.076	0.076	0.076	0.075	0.079	0.077	0.077	0.078
759	0.08	0.078	0.078	0.077	0.079	0.08	0.078	0.079	0.079	0.076	0.077	0.078	0.05	0.05	0.052	0.071	0.072	0.071		759	0.002	0.002	0.002	0.003	0.003	0.001	0.001	0.002	0.001	0.002	0.003	0.001	-0.023	-0.024	-0.026	0	0.001	0.001		759	0.078	0.076	0.076	0.074	0.076	0.079	0.077	0.077	0.078
760	0.08	0.078	0.078	0.077	0.078	0.079	0.078	0.079	0.079	0.077	0.077	0.078	0.05	0.051	0.052	0.07	0.072	0.071		760	0.002	0.002	0.002	0.002	0.003	0.002	0.001	0.002	0.001	0.002	0.004	0.001	-0.023	-0.024	-0.026	0.001	0.001	0.001		760	0.078	0.076	0.076	0.075	0.075	0.077	0.077	0.077	0.078
761	0.079	0.077	0.078	0.077	0.078	0.079	0.078	0.079	0.079	0.077	0.077	0.078	0.05	0.051	0.052	0.071	0.071	0.071		761	0.002	0.002	0.002	0.002	0.003	0.001	0.001	0.002	0.001	0.002	0.004	0.001	-0.023	-0.024	-0.025	0.001	0.001	0.001		761	0.077	0.075	0.076	0.075	0.075	0.078	0.077	0.077	0.078
762	0.08	0.078	0.078	0.077	0.078	0.079	0.077	0.079	0.079	0.076	0.077	0.078	0.05	0.05	0.052	0.07	0.071	0.071		762	0.003	0.003	0.002	0.002	0.003	0.002	0.001	0.003	0.001	0.002	0.003	0.001	-0.023	-0.024	-0.025	0	0.001	0.001		762	0.077	0.075	0.076	0.075	0.075	0.077	0.076	0.076	0.078
763	0.079	0.077	0.077	0.077	0.078	0.079	0.077	0.079	0.079	0.076	0.077	0.078	0.05	0.05	0.052	0.07	0.071	0.071		763	0.002	0.002	0.002	0.002	0.003	0.002	0.001	0.002	0.001	0.002	0.004	0.001	-0.022	-0.024	-0.025	0	0	0.001		763	0.077	0.075	0.075	0.075	0.075	0.077	0.076	0.077	0.078
764	0.079	0.077	0.077	0.077	0.078	0.079	0.077	0.079	0.079	0.076	0.077	0.078	0.05	0.05	0.052	0.07	0.071	0.07		764	0.003	0.002	0.002	0.002	0.003	0.002	0.001	0.002	0.001	0.002	0.003	0.001	-0.022	-0.024	-0.025	0	0	0		764	0.076	0.075	0.075	0.075	0.075	0.077	0.076	0.077	0.078
765	0.079	0.077	0.077	0.077	0.078	0.079	0.077	0.078	0.078	0.076	0.077	0.077	0.05	0.05	0.052	0.07	0.071	0.07		765	0.002	0.002	0.002	0.002	0.003	0.001	0.001	0.002	0.001	0.002	0.004	0.001	-0.022	-0.024	-0.025	0	0.001	0		765	0.077	0.075	0.075	0.075	0.075	0.078	0.076	0.076	0.077
766	0.079	0.077	0.077	0.077	0.077	0.078	0.077	0.078	0.078	0.076	0.076	0.077	0.05	0.05	0.051	0.069	0.071	0.07		766	0.002	0.002	0.002	0.002	0.003	0.002	0.001	0.002	0.001	0.002	0.003	0.001	-0.022	-0.024	-0.025	0	0.001	0		766	0.077	0.075	0.075	0.075	0.074	0.076	0.076	0.076	0.077
767	0.079	0.077	0.077	0.076	0.077	0.079	0.077	0.078	0.078	0.075	0.076	0.077	0.049	0.05	0.051	0.069	0.071	0.07		767	0.002	0.002	0.002	0.002	0.003	0.001	0.001	0.002	0.001	0.001	0.003	0.001	-0.022	-0.024	-0.025	0	0.001	0		767	0.077	0.075	0.075	0.074	0.074	0.078	0.076	0.076	0.077
768	0.079	0.077	0.077	0.076	0.078	0.078	0.077	0.078	0.078	0.075	0.076	0.077	0.049	0.05	0.051	0.069	0.07	0.07		768	0.003	0.002	0.002	0.002	0.003	0.001	0.001	0.002	0.001	0.002	0.003	0.001	-0.022	-0.024	-0.025	0	0	0		768	0.076	0.075	0.075	0.074	0.075	0.077	0.076	0.076	0.077
769	0.079	0.077	0.077	0.076	0.077	0.078	0.076	0.078	0.078	0.075	0.076	0.076	0.049	0.05	0.051	0.069	0.07	0.07		769	0.002	0.002	0.002	0.002	0.003	0.002	0.001	0.002	0.001	0.002	0.003	0.001	-0.022	-0.024	-0.025	0	0.001	0		769	0.077	0.075	0.075	0.074	0.074	0.076	0.075	0.076	0.077
770	0.078	0.076	0.076	0.076	0.077	0.078	0.076	0.078	0.078	0.075	0.076	0.076	0.049	0.05	0.051	0.069	0.07	0.07		770	0.002	0.002	0.002	0.002	0.003	0.001	0.001	0.002	0.001	0.002	0.003	0.001	-0.022	-0.023	-0.025	0	0.001	0		770	0.076	0.074	0.074	0.074	0.074	0.077	0.075	0.076	0.077
771	0.078	0.076	0.076	0.076	0.077	0.078	0.076	0.078	0.078	0.075	0.076	0.076	0.049	0.049	0.051	0.069	0.07	0.069		771	0.002	0.002	0.002	0.002	0.003	0.002	0.001	0.002	0.001	0.002	0.004	0.001	-0.022	-0.024	-0.025	0	0.001	0		771	0.076	0.074	0.074	0.074	0.074	0.076	0.075	0.076	0.077
772	0.078	0.076	0.076	0.076	0.076	0.078	0.076	0.077	0.077	0.075	0.075	0.076	0.049	0.049	0.051	0.069	0.07	0.069		772	0.002	0.002	0.002	0.002	0.003	0.001	0.001	0.002	0.001	0.002	0.003	0.001	-0.022	-0.024	-0.025	0	0.001	0.001		772	0.076	0.074	0.074	0.074	0.073	0.077	0.075	0.075	0.076
773	0.078	0.076	0.076	0.076	0.077	0.078	0.076	0.077	0.077	0.074	0.075	0.076	0.049	0.049	0.051	0.068	0.069	0.069		773	0.002	0.002	0.002	0.003	0.003	0.002	0.002	0.002	0.001	0.002	0.003	0.001	-0.022	-0.024	-0.025	0	0.001	0		773	0.076	0.074	0.074	0.073	0.074	0.076	0.074	0.075	0.076
774	0.078	0.076	0.076	0.075	0.077	0.077	0.076	0.077	0.077	0.074	0.075	0.076	0.049	0.049	0.05	0.068	0.069	0.069		774	0.002	0.002	0.002	0.002	0.003	0.001	0.001	0.002	0.001	0.002	0.003	0.001	-0.022	-0.024	-0.025	0	0.001	0		774	0.076	0.074	0.074	0.073	0.074	0.076	0.075	0.075	0.076
775	0.078	0.076	0.076	0.075	0.076	0.077	0.075	0.077	0.077	0.074	0.075	0.076	0.048	0.049	0.05	0.068	0.07	0.069		775	0.002	0.002	0.002	0.002	0.003	0.001	0.001	0.002	0.001	0.002	0.003	0.001	-0.023	-0.024	-0.025	0	0.001	0.001		775	0.076	0.074	0.074	0.073	0.073	0.076	0.074	0.075	0.076
776	0.077	0.075	0.075	0.075	0.076	0.077	0.075	0.076	0.077	0.074	0.075	0.075	0.048	0.048	0.05	0.068	0.069	0.069		776	0.002	0.002	0.002	0.002	0.003	0.002	0.001	0.002	0.001	0.001	0.003	0.001	-0.023	-0.024	-0.025	0	0.001	0.001		776	0.075	0.073	0.073	0.073	0.073	0.075	0.074	0.074	0.076
777	0.077	0.075	0.075	0.075	0.076	0.077	0.075	0.076	0.076	0.074	0.074	0.075	0.048	0.048	0.05	0.068	0.069	0.068		777	0.002	0.002	0.002	0.002	0.003	0.001	0.001	0.002	0.001	0.001	0.003	0.001	-0.023	-0.024	-0.025	0	0.001	0		777	0.075	0.073	0.073	0.073	0.073	0.076	0.074	0.074	0.075
778	0.077	0.075	0.075	0.075	0.075	0.076	0.075	0.076	0.076	0.074	0.074	0.075	0.047	0.048	0.05	0.068	0.069	0.068		778	0.002	0.002	0.002	0.002	0.003	0.001	0.001	0.003	0.001	0.001	0.003	0.001	-0.022	-0.024	-0.025	0	0.001	0.001		778	0.075	0.073	0.073	0.073	0.072	0.075	0.074	0.073	0.075
779	0.077	0.075	0.075	0.075	0.075	0.076	0.075	0.076	0.076	0.074	0.074	0.075	0.048	0.048	0.05	0.068	0.069	0.068		779	0.002	0.002	0.002	0.002	0.003	0.001	0.001	0.002	0.001	0.002	0.003	0.001	-0.022	-0.024	-0.025	0	0	0		779	0.075	0.073	0.073	0.073	0.072	0.075	0.074	0.074	0.075
780	0.077	0.075	0.075	0.074	0.075	0.076	0.074	0.076	0.076	0.073	0.074	0.075	0.048	0.048	0.05	0.067	0.069	0.068		780	0.002	0.001	0.002	0.002	0.003	0.001	0.001	0.002	0.001	0.001	0.003	0	-0.022	-0.024	-0.025	0	0.001	0		780	0.075	0.074	0.073	0.072	0.072	0.075	0.073	0.074	0.075
781	0.077	0.074	0.075	0.074	0.075	0.076	0.074	0.076	0.076	0.073	0.074	0.075	0.048	0.048	0.05	0.067	0.068	0.068		781	0.002	0.002	0.002	0.002	0.002	0.001	0	0.002	0.001	0.001	0.003	0	-0.022	-0.023	-0.025	0	0	0		781	0.075	0.072	0.073	0.072	0.073	0.075	0.074	0.074	0.075
782	0.077	0.075	0.074	0.074	0.075	0.076	0.074	0.076	0.076	0.073	0.074	0.074	0.048	0.048	0.05	0.067	0.068	0.067		782	0.002	0.002	0.002	0.002	0.003	0.001	0	0.002	0.001	0.001	0.003	0	-0.022	-0.023	-0.025	0	0	0		782	0.075	0.073	0.072	0.072	0.072	0.075	0.074	0.074	0.075
783	0.076	0.074	0.075	0.074	0.075	0.076	0.074	0.076	0.075	0.073	0.074	0.074	0.048	0.049	0.05	0.067	0.068	0.067		783	0.002	0.001	0.002	0.002	0.003	0.001	0.001	0.002	0.001	0.001	0.003	0	-0.022	-0.023	-0.024	0	0.001	0		783	0.074	0.073	0.073	0.072	0.072	0.075	0.073	0.074	0.074
784	0.076	0.074	0.074	0.074	0.075	0.075	0.074	0.075	0.075	0.073	0.074	0.074	0.048	0.048	0.05	0.067	0.068	0.067		784	0.002	0.002	0.002	0.002	0.003	0.001	0.001	0.002	0.001	0.001	0.003	0.001	-0.022	-0.023	-0.024	0	0.001	0		784	0.074	0.072	0.072	0.072	0.072	0.074	0.073	0.073	0.074
785	0.076	0.074	0.074	0.074	0.075	0.076	0.074	0.075	0.075	0.073	0.073	0.074	0.048	0.048	0.049	0.066	0.068	0.067		785	0.002	0.002	0.002	0.002	0.003	0.001	0.001	0.002	0.001	0.001	0.003	0.001	-0.022	-0.023	-0.024	0	0	0		785	0.074	0.072	0.072	0.072	0.072	0.075	0.073	0.073	0.074
786	0.076	0.074	0.074	0.074	0.075	0.075	0.074	0.075	0.075	0.072	0.073	0.074	0.047	0.048	0.049	0.066	0.068	0.067		786	0.002	0.002	0.002	0.002	0.003	0.001	0.001	0.002	0.001	0.001	0.003	0	-0.022	-0.023	-0.025	0	0	0		786	0.074	0.072	0.072	0.072	0.072	0.074	0.073	0.073	0.074
787	0.076	0.074	0.074	0.074	0.074	0.075	0.074	0.075	0.075	0.073	0.073	0.074	0.047	0.048	0.049	0.066	0.067	0.067		787	0.002	0.002	0.002	0.002	0.003	0.001	0.001	0.002	0.001	0.001	0.003	0.001	-0.022	-0.023	-0.025	0	0	0		787	0.074	0.072	0.072	0.072	0.071	0.074	0.073	0.073	0.074
788	0.076	0.074	0.074	0.073	0.074	0.075	0.073	0.075	0.075	0.072	0.073	0.074	0.047	0.047	0.049	0.066	0.067	0.066		788	0.002	0.002	0.002	0.002	0.003	0.001	0	0.002	0.001	0.001	0.003	0.001	-0.022	-0.023	-0.025	0	0	0		788	0.074	0.072	0.072	0.071	0.071	0.074	0.073	0.073	0.074
789	0.076	0.073	0.073	0.073	0.074	0.075	0.073	0.075	0.075	0.072	0.073	0.074	0.047	0.048	0.049	0.066	0.067	0.067		789	0.002	0.001	0.002	0.002	0.002	0.001	0	0.002	0.001	0.001	0.003	0.001	-0.022	-0.023	-0.024	-0.001	0	0		789	0.074	0.072	0.071	0.071	0.072	0.074	0.073	0.073	0.074
790	0.075	0.073	0.073	0.073	0.074	0.075	0.073	0.074	0.075	0.072	0.073	0.073	0.047	0.047	0.049	0.066	0.067	0.066		790	0.002	0.002	0.002	0.002	0.003	0.001	0.001	0.002	0.001	0.001	0.003	0	-0.022	-0.023	-0.024	0	0	0		790	0.073	0.071	0.071	0.071	0.071	0.074	0.072	0.072	0.074
791	0.076	0.073	0.073	0.073	0.074	0.075	0.073	0.074	0.075	0.071	0.072	0.073	0.047	0.047	0.048	0.065	0.067	0.066		791	0.002	0.002	0.002	0.002	0.003	0.001	0.001	0.002	0.001	0.001	0.003	0	-0.022	-0.023	-0.025	0	0	0		791	0.074	0.071	0.071	0.071	0.071	0.074	0.072	0.072	0.074
792	0.075	0.073	0.074	0.073	0.074	0.075	0.073	0.074	0.075	0.071	0.073	0.073	0.047	0.047	0.048	0.065	0.066	0.066		792	0.002	0.002	0.002	0.002	0.003	0.001	0.001	0.002	0.001	0.001	0.003	0	-0.022	-0.023	-0.025	0	0	0		792	0.073	0.071	0.072	0.071	0.071	0.074	0.072	0.072	0.074
793	0.075	0.073	0.073	0.073	0.074	0.075	0.073	0.074	0.074	0.071	0.072	0.073	0.046	0.047	0.048	0.065	0.066	0.066		793	0.002	0.002	0.002	0.002	0.003	0.001	0.001	0.002	0.001	0.001	0.003	0	-0.022	-0.023	-0.024	-0.001	0	0		793	0.073	0.071	0.071	0.071	0.071	0.074	0.072	0.072	0.073
794	0.075	0.073	0.073	0.072	0.073	0.074	0.073	0.074	0.074	0.071	0.072	0.073	0.046	0.047	0.048	0.065	0.066	0.066		794	0.002	0.001	0.002	0.002	0.003	0.001	0.001	0.002	0.001	0.001	0.003	0	-0.022	-0.024	-0.024	0	0	0		794	0.073	0.072	0.071	0.07	0.07	0.073	0.072	0.072	0.073
795	0.075	0.073	0.074	0.073	0.073	0.075	0.073	0.074	0.075	0.071	0.072	0.073	0.046	0.047	0.048	0.065	0.066	0.066		795	0.002	0.002	0.002	0.002	0.003	0.001	0.001	0.003	0.002	0.001	0.003	0	-0.022	-0.023	-0.024	0	0	0		795	0.073	0.071	0.072	0.071	0.07	0.074	0.072	0.071	0.073
796	0.075	0.072	0.072	0.072	0.073	0.074	0.072	0.073	0.073	0.071	0.072	0.072	0.046	0.047	0.048	0.064	0.066	0.065		796	0.002	0.001	0.001	0.001	0.002	0.001	0	0.001	0.001	0.001	0.003	0	-0.022	-0.023	-0.025	-0.001	0	0		796	0.073	0.071	0.071	0.071	0.071	0.073	0.072	0.072	0.072
797	0.074	0.073	0.073	0.072	0.073	0.074	0.072	0.073	0.073	0.071	0.072	0.073	0.047	0.047	0.049	0.065	0.066	0.065		797	0.002	0.001	0.001	0.002	0.002	0.001	0.001	0.002	0.001	0.001	0.003	0	-0.021	-0.023	-0.024	0	0	-0.001		797	0.072	0.072	0.072	0.07	0.071	0.073	0.071	0.071	0.072
798	0.075	0.073	0.073	0.072	0.073	0.075	0.072	0.074	0.074	0.071	0.072	0.072	0.046	0.047	0.048	0.065	0.066	0.066		798	0.002	0.002	0.002	0.002	0.003	0.001	0.001	0.002	0.001	0.001	0.002	0	-0.021	-0.022	-0.024	0	0	0		798	0.073	0.071	0.071	0.07	0.07	0.074	0.071	0.072	0.073
799	0.075	0.073	0.073	0.072	0.073	0.074	0.072	0.074	0.074	0.071	0.072	0.072	0.046	0.047	0.048	0.064	0.066	0.065		799	0.002	0.002	0.002	0.002	0.003	0.001	0	0.002	0.001	0.001	0.003	0	-0.022	-0.023	-0.025	-0.001	0	0		799	0.073	0.071	0.071	0.07	0.07	0.073	0.072	0.072	0.073
800	0.074	0.073	0.072	0.072	0.073	0.074	0.072	0.073	0.073	0.071	0.072	0.072	0.045	0.046	0.047	0.064	0.066	0.065		800	0.001	0.001	0.001	0.002	0.002	0.001	0	0.002	0.001	0.001	0.003	0	-0.022	-0.024	-0.025	0	0	0		800	0.073	0.072	0.071	0.07	0.071	0.073	0.072	0.071	0.072
[truncated: 22 more columns]

## Sheet: SiO2 NC 1000 MG
sample	3.1	3.1	3.1	3.1	3.1	3.1	3.1	3.1	3.1	3.1	3.1	3.1	3.1	3.1	3.1	3.1	3.1	3.1		sample	2.2	2.2	2.2	2.2	2.2	2.2	2.2	2.2	2.2	2.2	2.2	2.2	2.2	2.2	2.2	2.2	2.2	2.2			Difference
name	SiO2 50 nm 1.000 ppm_MG	SiO2 50 nm 1.000 ppm_MG	SiO2 50 nm 1.000 ppm_MG	SiO2 50 nm 1.000 ppm_MG	SiO2 50 nm 1.000 ppm_MG	SiO2 50 nm 1.000 ppm_MG	SiO2 50 nm 1.000 ppm_MG	SiO2 50 nm 1.000 ppm_MG	SiO2 50 nm 1.000 ppm_MG	SiO2 50 nm 1.000 ppm_MG	SiO2 50 nm 1.000 ppm_MG	SiO2 50 nm 1.000 ppm_MG	SiO2 50 nm 1.000 ppm_MG	SiO2 50 nm 1.000 ppm_MG	SiO2 50 nm 1.000 ppm_MG	SiO2 50 nm 1.000 ppm_MG	SiO2 50 nm 1.000 ppm_MG	SiO2 50 nm 1.000 ppm_MG		name	Reference alle andere	Reference alle andere	Reference alle andere	Reference alle andere	Reference alle andere	Reference alle andere	Reference alle andere	Reference alle andere	Reference alle andere	Reference alle andere	Reference alle andere	Reference alle andere	Reference alle andere	Reference alle andere	Reference alle andere	Reference alle andere	Reference alle andere	Reference alle andere		name	SiO2 50 nm 1.000 ppm_MG	SiO2 50 nm 1.000 ppm_MG	SiO2 50 nm 1.000 ppm_MG	SiO2 50 nm 1.000 ppm_MG	SiO2 50 nm 1.000 ppm_MG	SiO2 50 nm 1.000 ppm_MG	SiO2 50 nm 1.000 ppm_MG	SiO2 50 nm 1.000 ppm_MG	SiO2 50 nm 1.000 ppm_MG
time	0h	0h	0h	1h	1h	1h	4h	4h	4h	24h	24h	24h	48h	48h	48h	168h	168h	168h		time	0h	0h	0h	1h	1h	1h	4h	4h	4h	24h	24h	24h	48h	48h	48h	168h	168h	168h		time	0h	0h	0h	1h	1h	1h	4h	4h	4h
measurement date	21.07.2015	21.07.2015	21.07.2015	21.07.2015	21.07.2015	21.07.2015	21.07.2015	21.07.2015	21.07.2015	22.07.2015	22.07.2015	22.07.2015	23.07.2015	23.07.2015	23.07.2015	28.07.2015	28.07.2015	28.07.2015		measurement date	20.07.2015	20.07.2015	20.07.2015	20.07.2015	20.07.2015	20.07.2015	20.07.2015	20.07.2015	20.07.2015	21.07.2015	21.07.2015	21.07.2015	22.07.2015	22.07.2015	22.07.2015	27.07.2015	27.07.2015	27.07.2015
measurement time	09:38:57	09:40:42	09:42:28	10:31:42	10:33:28	10:35:13	13:23:10	13:24:55	13:26:41	09:26:47	09:28:33	09:30:18	09:33:25	09:35:11	09:36:57	09:32:54	09:34:39	09:36:25		measurement time	08:45:35	08:47:20	08:49:06	09:35:00	09:36:45	09:38:31	12:39:46	12:41:32	12:43:17	08:33:27	08:35:13	08:36:59	08:33:01	08:34:47	08:36:32	08:27:54	08:29:39	08:31:25
wavelength / nm	absorption / -	absorption / -	absorption / -	absorption / -	absorption / -	absorption / -	absorption / -	absorption / -	absorption / -	absorption / -	absorption / -	absorption / -	absorption / -	absorption / -	absorption / -	absorption / -	absorption / -	absorption / -		wavelength / nm	absorption / -	absorption / -	absorption / -	absorption / -	absorption / -	absorption / -	absorption / -	absorption / -	absorption / -	absorption / -	absorption / -	absorption / -	absorption / -	absorption / -	absorption / -	absorption / -	absorption / -	absorption / -		wavelength / nm	absorption / -	absorption / -	absorption / -	absorption / -	absorption / -	absorption / -	absorption / -	absorption / -	absorption / -
300	2.39	2.229	2.213	2.102	2.114	2.164	2.103	2.112	2.09	2.161	2.143	2.152	2.172	2.174	2.173	2.136	2.213	2.159		300	2.213	2.205	2.201	2.165	2.168	2.164	2.122	2.134	2.126	2.118	2.111	2.093	2.17	2.153	2.161	2.25	2.234	2.236		300	0.177	0.024	0.012	-0.063	-0.054	0	-0.019	-0.022	-0.036
301	2.37	2.21	2.191	2.084	2.087	2.148	2.069	2.083	2.065	2.117	2.094	2.11	2.138	2.142	2.141	2.098	2.183	2.11		301	2.17	2.168	2.169	2.128	2.124	2.13	2.083	2.099	2.089	2.079	2.084	2.06	2.116	2.135	2.116	2.21	2.2	2.202		301	0.2	0.042	0.022	-0.044	-0.037	0.018	-0.014	-0.016	-0.024
302	2.36	2.177	2.163	2.047	2.048	2.117	2.042	2.056	2.03	2.074	2.057	2.067	2.1	2.111	2.107	2.058	2.141	2.077		302	2.124	2.128	2.118	2.093	2.096	2.095	2.054	2.063	2.055	2.058	2.061	2.03	2.079	2.082	2.077	2.173	2.17	2.156		302	0.236	0.049	0.045	-0.046	-0.048	0.022	-0.012	-0.007	-0.025
303	2.336	2.155	2.129	2.019	2.019	2.081	2.013	2.013	1.997	2.026	2.014	2.027	2.057	2.087	2.054	2.021	2.093	2.038		303	2.076	2.076	2.07	2.051	2.051	2.048	2.002	2.025	2.024	2.012	2.017	1.987	2.034	2.04	2.031	2.133	2.106	2.11		303	0.26	0.079	0.059	-0.032	-0.032	0.033	0.011	-0.012	-0.027
304	2.309	2.115	2.093	1.981	1.977	2.03	1.968	1.965	1.958	1.991	1.979	1.981	2.009	2.026	2.023	1.978	2.048	1.99		304	2.02	2.038	2.027	2.008	1.995	2.009	1.968	1.974	1.98	1.972	1.971	1.948	1.994	1.992	1.992	2.086	2.064	2.06		304	0.289	0.077	0.066	-0.027	-0.018	0.021	0	-0.009	-0.022
305	2.294	2.08	2.068	1.945	1.94	1.994	1.931	1.94	1.912	1.942	1.931	1.934	1.962	1.993	1.973	1.934	2	1.953		305	1.986	1.979	1.981	1.963	1.962	1.965	1.923	1.939	1.938	1.935	1.929	1.91	1.945	1.944	1.943	2.033	2.024	2.01		305	0.308	0.101	0.087	-0.018	-0.022	0.029	0.008	0.001	-0.026
306	2.274	2.046	2.031	1.908	1.902	1.96	1.892	1.894	1.878	1.896	1.877	1.893	1.925	1.938	1.929	1.901	1.965	1.911		306	1.943	1.945	1.936	1.911	1.917	1.916	1.885	1.892	1.889	1.888	1.891	1.873	1.907	1.902	1.889	1.992	1.971	1.969		306	0.331	0.101	0.095	-0.003	-0.015	0.044	0.007	0.002	-0.011
307	2.245	2.004	1.997	1.869	1.864	1.921	1.849	1.858	1.833	1.85	1.84	1.842	1.887	1.899	1.889	1.848	1.921	1.867		307	1.892	1.898	1.887	1.874	1.872	1.87	1.846	1.858	1.848	1.839	1.854	1.829	1.851	1.856	1.852	1.946	1.933	1.911		307	0.353	0.106	0.11	-0.005	-0.008	0.051	0.003	0	-0.015
308	2.209	1.974	1.96	1.831	1.822	1.881	1.809	1.815	1.798	1.8	1.798	1.798	1.834	1.849	1.841	1.811	1.87	1.82		308	1.846	1.845	1.834	1.83	1.822	1.821	1.795	1.805	1.8	1.793	1.798	1.785	1.803	1.8	1.797	1.897	1.874	1.869		308	0.363	0.129	0.126	0.001	0	0.06	0.014	0.01	-0.002
309	2.178	1.935	1.928	1.793	1.787	1.84	1.778	1.778	1.76	1.762	1.755	1.759	1.797	1.802	1.796	1.765	1.829	1.781		309	1.799	1.801	1.794	1.781	1.783	1.781	1.755	1.764	1.765	1.763	1.757	1.746	1.761	1.76	1.758	1.854	1.834	1.823		309	0.379	0.134	0.134	0.012	0.004	0.059	0.023	0.014	-0.005
310	2.163	1.906	1.896	1.765	1.75	1.804	1.737	1.747	1.726	1.725	1.715	1.717	1.76	1.772	1.76	1.725	1.788	1.743		310	1.764	1.764	1.755	1.741	1.744	1.742	1.723	1.731	1.72	1.719	1.724	1.71	1.718	1.72	1.71	1.811	1.789	1.783		310	0.399	0.142	0.141	0.024	0.006	0.062	0.014	0.016	0.006
311	2.142	1.881	1.868	1.731	1.719	1.778	1.709	1.709	1.696	1.69	1.684	1.689	1.725	1.733	1.729	1.698	1.759	1.703		311	1.721	1.727	1.725	1.712	1.714	1.714	1.684	1.699	1.694	1.691	1.69	1.675	1.688	1.688	1.682	1.782	1.759	1.753		311	0.421	0.154	0.143	0.019	0.005	0.064	0.025	0.01	0.002
312	2.112	1.846	1.837	1.707	1.692	1.748	1.678	1.681	1.67	1.662	1.659	1.652	1.697	1.701	1.7	1.668	1.727	1.676		312	1.695	1.699	1.689	1.683	1.681	1.685	1.662	1.667	1.663	1.658	1.665	1.649	1.657	1.657	1.651	1.752	1.727	1.713		312	0.417	0.147	0.148	0.024	0.011	0.063	0.016	0.014	0.007
313	2.088	1.824	1.81	1.678	1.665	1.719	1.648	1.654	1.641	1.633	1.623	1.626	1.66	1.67	1.671	1.635	1.699	1.649		313	1.661	1.663	1.659	1.653	1.651	1.648	1.63	1.636	1.632	1.627	1.633	1.618	1.626	1.625	1.618	1.717	1.696	1.681		313	0.427	0.161	0.151	0.025	0.014	0.071	0.018	0.018	0.009
314	2.098	1.814	1.809	1.669	1.66	1.711	1.643	1.645	1.63	1.619	1.613	1.618	1.658	1.661	1.661	1.625	1.688	1.64		314	1.653	1.655	1.653	1.645	1.645	1.638	1.622	1.627	1.627	1.624	1.624	1.612	1.612	1.615	1.604	1.706	1.683	1.669		314	0.445	0.159	0.156	0.024	0.015	0.073	0.021	0.018	0.003
315	1.831	1.66	1.646	1.552	1.554	1.597	1.54	1.544	1.526	1.644	1.641	1.648	1.606	1.599	1.603	1.572	1.638	1.588		315	1.627	1.621	1.612	1.583	1.579	1.584	1.544	1.55	1.554	1.537	1.534	1.513	1.652	1.65	1.644	1.676	1.656	1.635		315	0.204	0.039	0.034	-0.031	-0.025	0.013	-0.004	-0.006	-0.028
316	1.824	1.63	1.625	1.516	1.514	1.57	1.509	1.522	1.503	1.61	1.602	1.605	1.569	1.563	1.575	1.53	1.588	1.546		316	1.569	1.579	1.566	1.546	1.546	1.547	1.488	1.504	1.507	1.497	1.5	1.483	1.606	1.609	1.601	1.632	1.6	1.585		316	0.255	0.051	0.059	-0.03	-0.032	0.023	0.021	0.018	-0.004
317	1.827	1.635	1.602	1.505	1.497	1.546	1.499	1.5	1.476	1.586	1.581	1.572	1.546	1.538	1.547	1.505	1.57	1.518		317	1.559	1.557	1.546	1.521	1.516	1.515	1.483	1.493	1.49	1.488	1.482	1.458	1.572	1.58	1.575	1.606	1.581	1.569		317	0.268	0.078	0.056	-0.016	-0.019	0.031	0.016	0.007	-0.014
318	1.813	1.612	1.593	1.491	1.494	1.544	1.477	1.486	1.468	1.586	1.563	1.564	1.517	1.529	1.528	1.486	1.542	1.503		318	1.536	1.533	1.52	1.502	1.502	1.5	1.468	1.474	1.47	1.462	1.464	1.452	1.562	1.561	1.556	1.588	1.553	1.547		318	0.277	0.079	0.073	-0.011	-0.008	0.044	0.009	0.012	-0.002
319	1.829	1.606	1.576	1.476	1.477	1.535	1.471	1.465	1.447	1.546	1.541	1.546	1.507	1.499	1.514	1.467	1.529	1.474		319	1.515	1.505	1.502	1.483	1.473	1.487	1.448	1.458	1.457	1.452	1.453	1.434	1.541	1.532	1.534	1.557	1.535	1.527		319	0.314	0.101	0.074	-0.007	0.004	0.048	0.023	0.007	-0.01
320	1.811	1.588	1.583	1.465	1.459	1.519	1.45	1.45	1.432	1.537	1.524	1.525	1.486	1.479	1.492	1.454	1.516	1.464		320	1.494	1.492	1.478	1.461	1.47	1.466	1.43	1.437	1.445	1.43	1.438	1.421	1.52	1.532	1.511	1.545	1.518	1.51		320	0.317	0.096	0.105	0.004	-0.011	0.053	0.02	0.013	-0.013
321	1.811	1.581	1.565	1.454	1.453	1.498	1.438	1.439	1.422	1.526	1.513	1.511	1.474	1.469	1.484	1.429	1.497	1.445		321	1.468	1.471	1.47	1.441	1.446	1.444	1.425	1.427	1.422	1.414	1.422	1.408	1.506	1.517	1.499	1.516	1.5	1.481		321	0.343	0.11	0.095	0.013	0.007	0.054	0.013	0.012	0
322	1.806	1.562	1.559	1.444	1.437	1.488	1.431	1.427	1.406	1.516	1.491	1.495	1.457	1.455	1.462	1.422	1.494	1.428		322	1.458	1.457	1.453	1.436	1.433	1.433	1.403	1.415	1.41	1.408	1.412	1.394	1.488	1.498	1.483	1.502	1.487	1.468		322	0.348	0.105	0.106	0.008	0.004	0.055	0.028	0.012	-0.004
323	1.783	1.554	1.542	1.437	1.427	1.476	1.414	1.419	1.4	1.493	1.482	1.482	1.443	1.446	1.446	1.408	1.468	1.419		323	1.438	1.445	1.438	1.416	1.42	1.429	1.394	1.406	1.401	1.392	1.397	1.386	1.473	1.47	1.469	1.487	1.47	1.452		323	0.345	0.109	0.104	0.021	0.007	0.047	0.02	0.013	-0.001
324	1.783	1.551	1.539	1.422	1.42	1.467	1.408	1.404	1.391	1.482	1.467	1.462	1.432	1.433	1.432	1.392	1.453	1.403		324	1.427	1.429	1.421	1.414	1.403	1.409	1.379	1.385	1.387	1.387	1.39	1.372	1.458	1.462	1.456	1.474	1.453	1.44		324	0.356	0.122	0.118	0.008	0.017	0.058	0.029	0.019	0.004
325	1.778	1.542	1.529	1.409	1.404	1.457	1.39	1.399	1.381	1.373	1.372	1.365	1.413	1.413	1.421	1.38	1.436	1.393		325	1.41	1.414	1.407	1.393	1.385	1.386	1.365	1.376	1.367	1.37	1.374	1.359	1.362	1.362	1.352	1.459	1.434	1.424		325	0.368	0.128	0.122	0.016	0.019	0.071	0.025	0.023	0.014
326	1.778	1.531	1.523	1.403	1.397	1.44	1.378	1.383	1.371	1.359	1.354	1.358	1.398	1.401	1.399	1.364	1.418	1.368		326	1.39	1.392	1.384	1.374	1.373	1.37	1.35	1.357	1.357	1.353	1.358	1.347	1.34	1.344	1.334	1.434	1.412	1.402		326	0.388	0.139	0.139	0.029	0.024	0.07	0.028	0.026	0.014
327	1.769	1.514	1.51	1.385	1.377	1.426	1.367	1.367	1.354	1.344	1.336	1.335	1.383	1.379	1.388	1.342	1.409	1.357		327	1.377	1.378	1.37	1.355	1.356	1.363	1.336	1.345	1.339	1.34	1.341	1.33	1.327	1.324	1.324	1.42	1.402	1.387		327	0.392	0.136	0.14	0.03	0.021	0.063	0.031	0.022	0.015
328	1.769	1.512	1.498	1.377	1.368	1.418	1.355	1.356	1.342	1.325	1.323	1.319	1.367	1.371	1.372	1.325	1.39	1.339		328	1.358	1.358	1.351	1.341	1.342	1.341	1.321	1.326	1.326	1.323	1.326	1.318	1.308	1.307	1.305	1.402	1.386	1.369		328	0.411	0.154	0.147	0.036	0.026	0.077	0.034	0.03	0.016
329	1.751	1.489	1.487	1.361	1.356	1.399	1.337	1.337	1.321	1.308	1.3	1.303	1.354	1.344	1.348	1.306	1.378	1.313		329	1.335	1.342	1.332	1.325	1.321	1.324	1.304	1.311	1.305	1.308	1.309	1.302	1.287	1.283	1.287	1.377	1.358	1.346		329	0.416	0.147	0.155	0.036	0.035	0.075	0.033	0.026	0.016
330	1.743	1.478	1.471	1.342	1.331	1.38	1.319	1.321	1.306	1.288	1.282	1.281	1.331	1.33	1.332	1.287	1.354	1.295		330	1.318	1.318	1.315	1.307	1.303	1.304	1.288	1.293	1.288	1.288	1.293	1.279	1.268	1.27	1.264	1.36	1.34	1.329		330	0.425	0.16	0.156	0.035	0.028	0.076	0.031	0.028	0.018
331	1.739	1.462	1.451	1.329	1.316	1.367	1.304	1.301	1.293	1.267	1.261	1.263	1.307	1.309	1.313	1.251	1.33	1.257		331	1.295	1.296	1.292	1.286	1.284	1.284	1.269	1.27	1.269	1.271	1.273	1.249	1.246	1.244	1.245	1.335	1.317	1.305		331	0.444	0.166	0.159	0.043	0.032	0.083	0.035	0.031	0.024
332	1.722	1.445	1.436	1.313	1.301	1.348	1.284	1.286	1.259	1.244	1.242	1.242	1.288	1.29	1.289	1.237	1.31	1.238		332	1.277	1.274	1.276	1.249	1.247	1.251	1.233	1.236	1.237	1.237	1.239	1.238	1.227	1.23	1.207	1.313	1.301	1.286		332	0.445	0.171	0.16	0.064	0.054	0.097	0.051	0.05	0.022
333	1.7	1.426	1.416	1.276	1.265	1.326	1.249	1.245	1.247	1.212	1.205	1.207	1.254	1.256	1.259	1.217	1.279	1.226		333	1.239	1.239	1.238	1.235	1.238	1.237	1.22	1.223	1.225	1.223	1.224	1.217	1.198	1.192	1.195	1.297	1.258	1.25		333	0.461	0.187	0.178	0.041	0.027	0.089	0.029	0.022	0.022
334	1.687	1.405	1.403	1.266	1.255	1.309	1.238	1.238	1.231	1.192	1.191	1.191	1.242	1.24	1.241	1.198	1.264	1.202		334	1.225	1.227	1.221	1.217	1.214	1.214	1.2	1.209	1.203	1.206	1.207	1.199	1.177	1.176	1.171	1.255	1.244	1.233		334	0.462	0.178	0.182	0.049	0.041	0.095	0.038	0.029	0.028
335	1.683	1.389	1.38	1.247	1.236	1.271	1.219	1.215	1.208	1.173	1.167	1.169	1.222	1.221	1.223	1.174	1.235	1.188		335	1.206	1.204	1.199	1.195	1.197	1.195	1.184	1.189	1.186	1.187	1.187	1.18	1.16	1.158	1.153	1.241	1.224	1.212		335	0.477	0.185	0.181	0.052	0.039	0.076	0.035	0.026	0.022
336	1.663	1.37	1.367	1.225	1.216	1.26	1.202	1.201	1.189	1.155	1.153	1.151	1.198	1.2	1.198	1.158	1.217	1.164		336	1.188	1.189	1.18	1.177	1.174	1.175	1.165	1.171	1.167	1.169	1.172	1.163	1.136	1.135	1.131	1.221	1.201	1.194		336	0.475	0.181	0.187	0.048	0.042	0.085	0.037	0.03	0.022
337	1.644	1.35	1.344	1.207	1.195	1.246	1.178	1.18	1.17	1.132	1.126	1.128	1.179	1.176	1.18	1.135	1.197	1.136		337	1.159	1.159	1.158	1.157	1.154	1.151	1.143	1.146	1.141	1.146	1.148	1.144	1.114	1.112	1.107	1.193	1.178	1.17		337	0.485	0.191	0.186	0.05	0.041	0.095	0.035	0.034	0.029
338	1.62	1.316	1.308	1.188	1.176	1.222	1.16	1.16	1.151	1.113	1.109	1.11	1.16	1.158	1.157	1.115	1.176	1.119		338	1.143	1.143	1.14	1.137	1.137	1.132	1.126	1.128	1.123	1.128	1.134	1.121	1.091	1.094	1.09	1.176	1.161	1.152		338	0.477	0.173	0.168	0.051	0.039	0.09	0.034	0.032	0.028
339	1.615	1.305	1.297	1.175	1.161	1.205	1.145	1.143	1.137	1.091	1.09	1.092	1.139	1.14	1.142	1.094	1.153	1.101		339	1.124	1.123	1.118	1.116	1.116	1.112	1.106	1.11	1.103	1.11	1.109	1.104	1.072	1.072	1.066	1.155	1.138	1.136		339	0.491	0.182	0.179	0.059	0.045	0.093	0.039	0.033	0.034
340	1.597	1.289	1.285	1.159	1.146	1.189	1.128	1.129	1.121	1.076	1.073	1.072	1.119	1.121	1.122	1.077	1.138	1.083		340	1.109	1.109	1.103	1.1	1.102	1.099	1.092	1.091	1.09	1.095	1.097	1.089	1.058	1.06	1.051	1.139	1.125	1.117		340	0.488	0.18	0.182	0.059	0.044	0.09	0.036	0.038	0.031
341	1.576	1.266	1.263	1.134	1.12	1.167	1.103	1.103	1.096	1.05	1.048	1.051	1.099	1.096	1.101	1.055	1.113	1.061		341	1.085	1.084	1.081	1.077	1.08	1.075	1.068	1.071	1.068	1.068	1.072	1.067	1.032	1.032	1.027	1.113	1.1	1.092		341	0.491	0.182	0.182	0.057	0.04	0.092	0.035	0.032	0.028
342	1.559	1.251	1.25	1.116	1.106	1.15	1.087	1.087	1.078	1.032	1.03	1.032	1.081	1.084	1.083	1.039	1.096	1.041		342	1.064	1.065	1.06	1.057	1.061	1.056	1.05	1.05	1.051	1.053	1.055	1.049	1.015	1.017	1.01	1.096	1.081	1.074		342	0.495	0.186	0.19	0.059	0.045	0.094	0.037	0.037	0.027
343	1.542	1.233	1.229	1.1	1.087	1.133	1.07	1.072	1.061	1.015	1.016	1.016	1.062	1.063	1.064	1.022	1.079	1.026		343	1.048	1.048	1.045	1.044	1.042	1.04	1.032	1.035	1.031	1.036	1.038	1.034	0.998	0.997	0.992	1.076	1.064	1.058		343	0.494	0.185	0.184	0.056	0.045	0.093	0.038	0.037	0.03
344	1.531	1.221	1.216	1.089	1.076	1.119	1.058	1.057	1.051	1.004	1.003	1.002	1.049	1.05	1.052	1.008	1.065	1.015		344	1.034	1.034	1.032	1.029	1.029	1.027	1.019	1.021	1.019	1.022	1.029	1.019	0.986	0.984	0.982	1.064	1.05	1.044		344	0.497	0.187	0.184	0.06	0.047	0.092	0.039	0.036	0.032
345	1.521	1.209	1.204	1.076	1.063	1.109	1.047	1.046	1.039	0.987	0.989	0.99	1.038	1.039	1.04	0.997	1.053	0.999		345	1.022	1.02	1.02	1.015	1.016	1.013	1.007	1.01	1.005	1.013	1.017	1.01	0.974	0.974	0.97	1.051	1.038	1.032		345	0.499	0.189	0.184	0.061	0.047	0.096	0.04	0.036	0.034
346	1.507	1.194	1.191	1.062	1.051	1.093	1.032	1.034	1.026	0.977	0.976	0.974	1.024	1.026	1.027	0.98	1.036	0.986		346	1.009	1.01	1.007	1.006	1.005	1.003	0.995	0.998	0.994	0.997	0.999	0.995	0.961	0.959	0.954	1.04	1.026	1.016		346	0.498	0.184	0.184	0.056	0.046	0.09	0.037	0.036	0.032
347	1.483	1.176	1.172	1.044	1.032	1.074	1.013	1.013	1.006	0.958	0.958	0.956	1.005	1.004	1.009	0.967	1.018	0.97		347	0.991	0.99	0.989	0.987	0.985	0.984	0.977	0.978	0.978	0.981	0.982	0.977	0.942	0.941	0.936	1.017	1.007	0.996		347	0.492	0.186	0.183	0.057	0.047	0.09	0.036	0.035	0.028
348	1.464	1.154	1.149	1.023	1.012	1.054	0.992	0.994	0.991	0.936	0.938	0.936	0.985	0.985	0.985	0.943	0.998	0.949		348	0.97	0.971	0.968	0.965	0.966	0.964	0.958	0.961	0.958	0.959	0.963	0.957	0.923	0.922	0.918	0.999	0.985	0.978		348	0.494	0.183	0.181	0.058	0.046	0.09	0.034	0.033	0.033
349	1.447	1.137	1.136	1.008	0.993	1.039	0.977	0.978	0.971	0.917	0.92	0.918	0.966	0.967	0.968	0.926	0.979	0.932		349	0.952	0.953	0.948	0.949	0.944	0.946	0.938	0.941	0.938	0.944	0.947	0.944	0.902	0.902	0.898	0.978	0.966	0.958		349	0.495	0.184	0.188	0.059	0.049	0.093	0.039	0.037	0.033
350	1.428	1.117	1.117	0.989	0.974	1.017	0.957	0.957	0.95	0.897	0.898	0.899	0.945	0.949	0.947	0.909	0.963	0.911		350	0.933	0.934	0.929	0.927	0.927	0.925	0.922	0.92	0.919	0.923	0.926	0.923	0.883	0.883	0.879	0.959	0.944	0.937		350	0.495	0.183	0.188	0.062	0.047	0.092	0.035	0.037	0.031
351	1.404	1.097	1.094	0.966	0.953	0.996	0.935	0.937	0.928	0.875	0.876	0.876	0.926	0.926	0.926	0.88	0.938	0.883		351	0.911	0.911	0.908	0.906	0.906	0.904	0.9	0.9	0.898	0.896	0.906	0.895	0.861	0.859	0.857	0.934	0.924	0.919		351	0.493	0.186	0.186	0.06	0.047	0.092	0.035	0.037	0.03
352	1.366	1.074	1.07	0.944	0.93	0.973	0.913	0.915	0.908	0.854	0.854	0.854	0.896	0.897	0.898	0.861	0.913	0.862		352	0.881	0.882	0.879	0.877	0.878	0.875	0.872	0.87	0.869	0.876	0.876	0.873	0.832	0.831	0.829	0.914	0.896	0.888		352	0.485	0.192	0.191	0.067	0.052	0.098	0.041	0.045	0.039
353	1.355	1.056	1.05	0.925	0.909	0.953	0.885	0.888	0.879	0.825	0.827	0.828	0.876	0.878	0.876	0.839	0.885	0.841		353	0.862	0.861	0.858	0.857	0.856	0.856	0.851	0.851	0.85	0.856	0.856	0.851	0.812	0.812	0.809	0.885	0.872	0.867		353	0.493	0.195	0.192	0.068	0.053	0.097	0.034	0.037	0.029
354	1.33	1.032	1.031	0.896	0.884	0.931	0.868	0.866	0.86	0.808	0.805	0.808	0.855	0.856	0.856	0.818	0.866	0.822		354	0.843	0.841	0.839	0.839	0.839	0.836	0.835	0.834	0.831	0.835	0.836	0.833	0.794	0.793	0.791	0.866	0.856	0.847		354	0.487	0.191	0.192	0.057	0.045	0.095	0.033	0.032	0.029
355	1.312	1.011	1.009	0.879	0.865	0.906	0.848	0.848	0.841	0.786	0.787	0.788	0.834	0.836	0.836	0.801	0.846	0.805		355	0.822	0.821	0.821	0.819	0.819	0.816	0.814	0.813	0.813	0.817	0.819	0.814	0.775	0.774	0.769	0.847	0.835	0.831		355	0.49	0.19	0.188	0.06	0.046	0.09	0.034	0.035	0.028
356	1.286	0.994	0.993	0.856	0.845	0.886	0.826	0.827	0.822	0.765	0.766	0.767	0.815	0.814	0.815	0.781	0.826	0.783		356	0.801	0.801	0.797	0.797	0.799	0.796	0.793	0.791	0.791	0.796	0.799	0.793	0.752	0.753	0.749	0.825	0.814	0.806		356	0.485	0.193	0.196	0.059	0.046	0.09	0.033	0.036	0.031
357	1.266	0.975	0.973	0.838	0.827	0.866	0.808	0.807	0.802	0.745	0.746	0.746	0.795	0.796	0.796	0.77	0.805	0.764		357	0.783	0.783	0.78	0.779	0.781	0.777	0.776	0.775	0.773	0.776	0.779	0.776	0.734	0.733	0.73	0.806	0.793	0.788		357	0.483	0.192	0.193	0.059	0.046	0.089	0.032	0.032	0.029
358	1.25	0.956	0.953	0.818	0.806	0.846	0.786	0.787	0.783	0.727	0.727	0.727	0.776	0.775	0.776	0.748	0.783	0.745		358	0.763	0.763	0.76	0.76	0.761	0.758	0.755	0.755	0.752	0.756	0.76	0.757	0.714	0.714	0.71	0.786	0.775	0.768		358	0.487	0.193	0.193	0.058	0.045	0.088	0.031	0.032	0.031
359	1.227	0.931	0.931	0.797	0.784	0.826	0.766	0.767	0.761	0.705	0.707	0.705	0.753	0.753	0.753	0.728	0.763	0.724		359	0.741	0.741	0.739	0.738	0.738	0.737	0.734	0.735	0.732	0.737	0.738	0.735	0.693	0.692	0.689	0.766	0.754	0.748		359	0.486	0.19	0.192	0.059	0.046	0.089	0.032	0.032	0.029
360	1.204	0.912	0.91	0.78	0.767	0.807	0.749	0.75	0.745	0.688	0.69	0.691	0.737	0.74	0.74	0.713	0.748	0.71		360	0.727	0.726	0.725	0.724	0.725	0.722	0.719	0.72	0.718	0.719	0.722	0.719	0.678	0.678	0.675	0.75	0.737	0.732		360	0.477	0.186	0.185	0.056	0.042	0.085	0.03	0.03	0.027
361	1.187	0.894	0.894	0.763	0.752	0.791	0.734	0.734	0.727	0.672	0.672	0.672	0.72	0.721	0.721	0.696	0.727	0.691		361	0.71	0.709	0.707	0.708	0.707	0.704	0.702	0.703	0.699	0.705	0.707	0.703	0.66	0.66	0.657	0.73	0.719	0.713		361	0.477	0.185	0.187	0.055	0.045	0.087	0.032	0.031	0.028
362	1.173	0.884	0.879	0.75	0.739	0.776	0.721	0.721	0.717	0.659	0.659	0.661	0.708	0.708	0.709	0.685	0.716	0.681		362	0.698	0.698	0.695	0.694	0.695	0.69	0.69	0.69	0.689	0.69	0.693	0.69	0.648	0.648	0.643	0.719	0.707	0.701		362	0.475	0.186	0.184	0.056	0.044	0.086	0.031	0.031	0.028
363	1.151	0.863	0.861	0.733	0.72	0.759	0.703	0.703	0.697	0.638	0.639	0.639	0.689	0.688	0.688	0.666	0.696	0.661		363	0.679	0.677	0.675	0.676	0.674	0.674	0.671	0.672	0.669	0.674	0.676	0.672	0.629	0.627	0.626	0.698	0.688	0.682		363	0.472	0.186	0.186	0.057	0.046	0.085	0.032	0.031	0.028
364	1.133	0.846	0.843	0.717	0.705	0.743	0.687	0.686	0.682	0.622	0.625	0.624	0.672	0.673	0.674	0.65	0.679	0.646		364	0.662	0.661	0.66	0.66	0.66	0.658	0.654	0.655	0.653	0.659	0.66	0.657	0.614	0.614	0.611	0.682	0.671	0.663		364	0.471	0.185	0.183	0.057	0.045	0.085	0.033	0.031	0.029
365	1.113	0.832	0.829	0.702	0.69	0.729	0.673	0.673	0.667	0.608	0.612	0.611	0.66	0.66	0.66	0.638	0.668	0.633		365	0.651	0.65	0.648	0.648	0.649	0.645	0.645	0.645	0.642	0.646	0.648	0.643	0.601	0.6	0.597	0.669	0.659	0.652		365	0.462	0.182	0.181	0.054	0.041	0.084	0.028	0.028	0.025
366	1.103	0.82	0.817	0.691	0.678	0.716	0.66	0.662	0.656	0.598	0.599	0.599	0.647	0.648	0.647	0.627	0.653	0.622		366	0.64	0.639	0.636	0.636	0.635	0.634	0.633	0.632	0.631	0.634	0.637	0.634	0.587	0.589	0.585	0.659	0.647	0.642		366	0.463	0.181	0.181	0.055	0.043	0.082	0.027	0.03	0.025
367	1.085	0.807	0.804	0.678	0.666	0.704	0.648	0.648	0.643	0.585	0.586	0.586	0.632	0.632	0.634	0.612	0.642	0.608		367	0.625	0.623	0.623	0.622	0.622	0.62	0.618	0.618	0.616	0.619	0.622	0.62	0.575	0.575	0.574	0.643	0.633	0.628		367	0.46	0.184	0.181	0.056	0.044	0.084	0.03	0.03	0.027
368	1.074	0.795	0.794	0.667	0.654	0.693	0.637	0.638	0.632	0.576	0.576	0.575	0.62	0.622	0.622	0.603	0.63	0.598		368	0.614	0.613	0.612	0.612	0.611	0.608	0.609	0.606	0.606	0.611	0.612	0.612	0.566	0.566	0.561	0.631	0.622	0.617		368	0.46	0.182	0.182	0.055	0.043	0.085	0.028	0.032	0.026
369	1.055	0.782	0.776	0.654	0.641	0.679	0.624	0.626	0.618	0.562	0.562	0.563	0.608	0.611	0.61	0.588	0.614	0.585		369	0.601	0.601	0.598	0.597	0.598	0.595	0.596	0.595	0.593	0.6	0.6	0.597	0.554	0.554	0.552	0.621	0.612	0.607		369	0.454	0.181	0.178	0.057	0.043	0.084	0.028	0.031	0.025
370	1.041	0.769	0.763	0.642	0.627	0.666	0.61	0.611	0.606	0.548	0.55	0.55	0.594	0.596	0.593	0.576	0.6	0.572		370	0.589	0.587	0.584	0.585	0.583	0.581	0.582	0.58	0.578	0.586	0.586	0.585	0.541	0.542	0.538	0.607	0.596	0.59		370	0.452	0.182	0.179	0.057	0.044	0.085	0.028	0.031	0.028
371	1.03	0.757	0.749	0.628	0.614	0.652	0.597	0.596	0.591	0.537	0.538	0.536	0.582	0.583	0.582	0.565	0.587	0.558		371	0.576	0.575	0.573	0.574	0.574	0.57	0.571	0.57	0.568	0.571	0.573	0.57	0.53	0.529	0.524	0.592	0.582	0.577		371	0.454	0.182	0.176	0.054	0.04	0.082	0.026	0.026	0.023
372	0.999	0.728	0.724	0.606	0.594	0.633	0.577	0.577	0.573	0.521	0.521	0.521	0.562	0.564	0.563	0.541	0.57	0.543		372	0.556	0.555	0.553	0.554	0.554	0.55	0.551	0.549	0.547	0.552	0.555	0.551	0.514	0.513	0.51	0.573	0.563	0.558		372	0.443	0.173	0.171	0.052	0.04	0.083	0.026	0.028	0.026
373	0.982	0.713	0.708	0.592	0.58	0.618	0.563	0.563	0.558	0.506	0.507	0.506	0.546	0.546	0.547	0.526	0.554	0.526		373	0.542	0.543	0.539	0.539	0.54	0.537	0.537	0.537	0.534	0.538	0.54	0.536	0.498	0.499	0.494	0.559	0.549	0.544		373	0.44	0.17	0.169	0.053	0.04	0.081	0.026	0.026	0.024
374	0.967	0.699	0.694	0.578	0.566	0.603	0.547	0.548	0.544	0.492	0.494	0.493	0.535	0.534	0.535	0.513	0.539	0.514		374	0.529	0.529	0.527	0.528	0.527	0.524	0.524	0.523	0.521	0.524	0.525	0.522	0.486	0.485	0.482	0.544	0.536	0.531		374	0.438	0.17	0.167	0.05	0.039	0.079	0.023	0.025	0.023
375	0.952	0.686	0.681	0.566	0.554	0.591	0.535	0.536	0.531	0.479	0.48	0.481	0.521	0.521	0.521	0.5	0.526	0.501		375	0.516	0.516	0.513	0.514	0.514	0.512	0.511	0.512	0.509	0.513	0.515	0.509	0.473	0.473	0.469	0.531	0.523	0.516		375	0.436	0.17	0.168	0.052	0.04	0.079	0.024	0.024	0.022
376	0.94	0.675	0.671	0.555	0.544	0.58	0.526	0.527	0.522	0.469	0.47	0.47	0.511	0.51	0.511	0.49	0.516	0.491		376	0.506	0.506	0.503	0.503	0.504	0.501	0.501	0.5	0.497	0.502	0.504	0.5	0.462	0.462	0.458	0.52	0.511	0.505		376	0.434	0.169	0.168	0.052	0.04	0.079	0.025	0.027	0.025
377	0.927	0.664	0.658	0.543	0.532	0.569	0.514	0.515	0.509	0.459	0.458	0.459	0.499	0.499	0.501	0.479	0.505	0.481		377	0.495	0.495	0.492	0.493	0.493	0.49	0.49	0.49	0.487	0.491	0.493	0.489	0.452	0.452	0.448	0.508	0.501	0.495		377	0.432	0.169	0.166	0.05	0.039	0.079	0.024	0.025	0.022
378	0.914	0.652	0.647	0.533	0.522	0.557	0.503	0.504	0.5	0.446	0.448	0.447	0.489	0.489	0.49	0.47	0.495	0.471		378	0.485	0.484	0.482	0.482	0.482	0.479	0.479	0.478	0.476	0.48	0.483	0.479	0.441	0.44	0.437	0.498	0.49	0.485		378	0.429	0.168	0.165	0.051	0.04	0.078	0.024	0.026	0.024
379	0.903	0.642	0.637	0.523	0.511	0.548	0.493	0.494	0.49	0.437	0.439	0.438	0.479	0.479	0.479	0.46	0.484	0.461		379	0.475	0.474	0.472	0.472	0.472	0.469	0.47	0.469	0.467	0.471	0.472	0.47	0.431	0.432	0.428	0.489	0.48	0.475		379	0.428	0.168	0.165	0.051	0.039	0.079	0.023	0.025	0.023
380	0.889	0.63	0.624	0.511	0.5	0.536	0.481	0.483	0.478	0.425	0.426	0.426	0.467	0.467	0.468	0.448	0.472	0.449		380	0.465	0.463	0.461	0.462	0.461	0.459	0.459	0.458	0.456	0.459	0.461	0.459	0.42	0.419	0.416	0.477	0.468	0.462		380	0.424	0.167	0.163	0.049	0.039	0.077	0.022	0.025	0.022
381	0.876	0.619	0.614	0.5	0.488	0.525	0.471	0.472	0.467	0.415	0.415	0.415	0.456	0.456	0.456	0.438	0.461	0.439		381	0.454	0.453	0.451	0.452	0.451	0.449	0.448	0.448	0.446	0.449	0.451	0.447	0.409	0.409	0.406	0.466	0.458	0.452		381	0.422	0.166	0.163	0.048	0.037	0.076	0.023	0.024	0.021
382	0.866	0.609	0.605	0.492	0.481	0.517	0.463	0.463	0.46	0.407	0.408	0.408	0.449	0.45	0.449	0.432	0.453	0.432		382	0.445	0.446	0.443	0.443	0.443	0.441	0.441	0.441	0.438	0.441	0.443	0.44	0.402	0.402	0.398	0.459	0.45	0.445		382	0.421	0.163	0.162	0.049	0.038	0.076	0.022	0.022	0.022
383	0.856	0.601	0.597	0.484	0.473	0.508	0.454	0.455	0.451	0.4	0.401	0.4	0.44	0.44	0.441	0.423	0.445	0.424		383	0.438	0.437	0.435	0.435	0.436	0.433	0.433	0.433	0.43	0.433	0.436	0.431	0.395	0.394	0.391	0.45	0.442	0.436		383	0.418	0.164	0.162	0.049	0.037	0.075	0.021	0.022	0.021
384	0.844	0.593	0.587	0.475	0.465	0.499	0.446	0.447	0.443	0.391	0.391	0.391	0.431	0.431	0.43	0.414	0.434	0.414		384	0.43	0.43	0.427	0.427	0.427	0.425	0.425	0.424	0.422	0.426	0.427	0.423	0.385	0.386	0.381	0.44	0.432	0.428		384	0.414	0.163	0.16	0.048	0.038	0.074	0.021	0.023	0.021
385	0.834	0.583	0.577	0.467	0.456	0.491	0.437	0.439	0.434	0.382	0.382	0.383	0.424	0.424	0.424	0.407	0.428	0.407		385	0.421	0.421	0.419	0.419	0.419	0.417	0.417	0.415	0.414	0.416	0.418	0.415	0.376	0.378	0.374	0.433	0.425	0.419		385	0.413	0.162	0.158	0.048	0.037	0.074	0.02	0.024	0.02
386	0.825	0.576	0.569	0.459	0.448	0.484	0.43	0.432	0.427	0.375	0.376	0.375	0.416	0.416	0.416	0.399	0.42	0.4		386	0.414	0.413	0.411	0.411	0.412	0.409	0.41	0.408	0.407	0.409	0.411	0.408	0.37	0.369	0.367	0.424	0.417	0.412		386	0.411	0.163	0.158	0.048	0.036	0.075	0.02	0.024	0.02
387	0.817	0.569	0.564	0.453	0.442	0.478	0.425	0.426	0.421	0.368	0.37	0.369	0.409	0.409	0.409	0.393	0.414	0.394		387	0.408	0.408	0.405	0.406	0.405	0.403	0.403	0.403	0.4	0.404	0.405	0.403	0.364	0.364	0.361	0.418	0.411	0.406		387	0.409	0.161	0.159	0.047	0.037	0.075	0.022	0.023	0.021
388	0.811	0.563	0.559	0.447	0.438	0.472	0.419	0.421	0.416	0.365	0.365	0.365	0.406	0.405	0.406	0.389	0.408	0.389		388	0.403	0.403	0.4	0.401	0.401	0.398	0.398	0.397	0.395	0.398	0.4	0.398	0.36	0.36	0.356	0.413	0.406	0.401		388	0.408	0.16	0.159	0.046	0.037	0.074	0.021	0.024	0.021
389	0.804	0.558	0.553	0.442	0.432	0.467	0.415	0.415	0.411	0.36	0.36	0.36	0.4	0.399	0.401	0.383	0.403	0.384		389	0.398	0.398	0.396	0.395	0.396	0.394	0.394	0.393	0.391	0.394	0.395	0.393	0.355	0.354	0.351	0.408	0.4	0.396		389	0.406	0.16	0.157	0.047	0.036	0.073	0.021	0.022	0.02
390	0.795	0.552	0.546	0.436	0.426	0.461	0.408	0.409	0.404	0.354	0.353	0.355	0.394	0.394	0.394	0.377	0.397	0.377		390	0.393	0.392	0.39	0.391	0.391	0.388	0.389	0.387	0.386	0.388	0.389	0.386	0.35	0.349	0.346	0.403	0.395	0.39		390	0.402	0.16	0.156	0.045	0.035	0.073	0.019	0.022	0.018
391	0.787	0.545	0.539	0.43	0.419	0.454	0.4	0.402	0.398	0.346	0.346	0.347	0.387	0.387	0.388	0.371	0.39	0.37		391	0.386	0.385	0.384	0.383	0.383	0.381	0.381	0.381	0.379	0.381	0.383	0.379	0.342	0.342	0.339	0.395	0.388	0.383		391	0.401	0.16	0.155	0.047	0.036	0.073	0.019	0.021	0.019
392	0.777	0.537	0.532	0.421	0.412	0.446	0.395	0.396	0.391	0.338	0.339	0.339	0.378	0.378	0.378	0.363	0.383	0.364		392	0.379	0.379	0.376	0.376	0.376	0.375	0.374	0.373	0.371	0.373	0.375	0.372	0.333	0.334	0.331	0.387	0.38	0.374		392	0.398	0.158	0.156	0.045	0.036	0.071	0.021	0.023	0.02
393	0.769	0.529	0.524	0.415	0.406	0.439	0.386	0.387	0.382	0.331	0.332	0.332	0.372	0.372	0.373	0.356	0.375	0.357		393	0.372	0.372	0.37	0.369	0.37	0.367	0.367	0.366	0.365	0.366	0.368	0.365	0.326	0.327	0.324	0.379	0.372	0.367		393	0.397	0.157	0.154	0.046	0.036	0.072	0.019	0.021	0.017
394	0.76	0.52	0.515	0.407	0.396	0.43	0.378	0.379	0.374	0.323	0.324	0.325	0.364	0.364	0.364	0.35	0.367	0.35		394	0.364	0.363	0.361	0.361	0.361	0.359	0.359	0.358	0.356	0.358	0.36	0.357	0.32	0.32	0.317	0.374	0.366	0.361		394	0.396	0.157	0.154	0.046	0.035	0.071	0.019	0.021	0.018
395	0.752	0.514	0.508	0.4	0.39	0.425	0.372	0.373	0.369	0.317	0.317	0.317	0.357	0.357	0.358	0.341	0.359	0.342		395	0.357	0.356	0.355	0.355	0.354	0.351	0.352	0.351	0.349	0.352	0.354	0.351	0.313	0.312	0.309	0.365	0.358	0.353		395	0.395	0.158	0.153	0.045	0.036	0.074	0.02	0.022	0.02
396	0.741	0.503	0.498	0.39	0.38	0.415	0.362	0.364	0.36	0.307	0.308	0.308	0.35	0.349	0.35	0.334	0.351	0.335		396	0.349	0.348	0.346	0.346	0.345	0.343	0.344	0.343	0.341	0.342	0.344	0.341	0.304	0.304	0.301	0.357	0.349	0.344		396	0.392	0.155	0.152	0.044	0.035	0.072	0.018	0.021	0.019
397	0.733	0.496	0.49	0.382	0.373	0.407	0.355	0.356	0.352	0.3	0.301	0.301	0.341	0.341	0.342	0.327	0.343	0.327		397	0.343	0.342	0.34	0.34	0.339	0.337	0.337	0.336	0.335	0.336	0.338	0.334	0.296	0.297	0.293	0.349	0.342	0.337		397	0.39	0.154	0.15	0.042	0.034	0.07	0.018	0.02	0.017
398	0.724	0.487	0.483	0.375	0.366	0.4	0.348	0.349	0.345	0.293	0.293	0.294	0.335	0.334	0.334	0.32	0.336	0.32		398	0.335	0.334	0.332	0.333	0.332	0.331	0.33	0.329	0.327	0.33	0.331	0.328	0.289	0.289	0.286	0.342	0.336	0.331		398	0.389	0.153	0.151	0.042	0.034	0.069	0.018	0.02	0.018
399	0.717	0.482	0.476	0.369	0.36	0.393	0.342	0.342	0.338	0.286	0.287	0.287	0.327	0.328	0.327	0.313	0.329	0.313		399	0.328	0.327	0.325	0.325	0.325	0.323	0.323	0.322	0.321	0.322	0.324	0.321	0.283	0.282	0.279	0.334	0.328	0.323		399	0.389	0.155	0.151	0.044	0.035	0.07	0.019	0.02	0.017
400	0.709	0.473	0.467	0.362	0.352	0.385	0.335	0.336	0.332	0.279	0.28	0.28	0.321	0.321	0.321	0.307	0.322	0.307		400	0.322	0.321	0.319	0.319	0.319	0.317	0.317	0.316	0.314	0.315	0.317	0.314	0.275	0.276	0.273	0.328	0.321	0.316		400	0.387	0.152	0.148	0.043	0.033	0.068	0.018	0.02	0.018
401	0.7	0.464	0.46	0.355	0.345	0.378	0.327	0.328	0.325	0.273	0.273	0.273	0.313	0.314	0.314	0.301	0.316	0.301		401	0.314	0.314	0.312	0.312	0.311	0.309	0.309	0.308	0.307	0.309	0.31	0.307	0.269	0.269	0.266	0.321	0.314	0.309		401	0.386	0.15	0.148	0.043	0.034	0.069	0.018	0.02	0.018
402	0.693	0.458	0.452	0.348	0.339	0.372	0.321	0.322	0.318	0.266	0.267	0.267	0.307	0.307	0.308	0.295	0.309	0.295		402	0.308	0.307	0.306	0.306	0.306	0.303	0.304	0.302	0.301	0.302	0.304	0.301	0.263	0.263	0.26	0.314	0.308	0.303		402	0.385	0.151	0.146	0.042	0.033	0.069	0.017	0.02	0.017
403	0.685	0.45	0.445	0.342	0.332	0.365	0.314	0.315	0.311	0.26	0.26	0.261	0.3	0.3	0.3	0.287	0.302	0.287		403	0.302	0.302	0.3	0.3	0.299	0.297	0.297	0.296	0.295	0.295	0.298	0.295	0.257	0.257	0.254	0.308	0.301	0.297		403	0.383	0.148	0.145	0.042	0.033	0.068	0.017	0.019	0.016
404	0.678	0.444	0.44	0.336	0.327	0.359	0.309	0.31	0.306	0.255	0.256	0.256	0.296	0.296	0.297	0.282	0.296	0.282		404	0.297	0.296	0.294	0.294	0.294	0.291	0.292	0.291	0.289	0.291	0.292	0.289	0.252	0.252	0.249	0.301	0.296	0.291		404	0.381	0.148	0.146	0.042	0.033	0.068	0.017	0.019	0.017
405	0.672	0.438	0.433	0.33	0.322	0.353	0.303	0.304	0.3	0.251	0.25	0.251	0.29	0.29	0.291	0.277	0.291	0.277		405	0.291	0.291	0.289	0.289	0.289	0.286	0.287	0.285	0.284	0.285	0.287	0.284	0.247	0.247	0.244	0.297	0.291	0.286		405	0.381	0.147	0.144	0.041	0.033	0.067	0.016	0.019	0.016
406	0.661	0.429	0.424	0.321	0.313	0.345	0.295	0.296	0.292	0.245	0.245	0.245	0.285	0.284	0.285	0.274	0.285	0.274		406	0.285	0.284	0.282	0.283	0.282	0.28	0.28	0.279	0.277	0.276	0.278	0.275	0.241	0.241	0.238	0.289	0.282	0.277		406	0.376	0.145	0.142	0.038	0.031	0.065	0.015	0.017	0.015
407	0.658	0.426	0.421	0.319	0.31	0.342	0.292	0.29	0.287	0.238	0.241	0.239	0.279	0.279	0.279	0.264	0.279	0.264		407	0.277	0.277	0.274	0.275	0.274	0.272	0.272	0.274	0.27	0.274	0.274	0.273	0.237	0.236	0.235	0.286	0.28	0.275		407	0.381	0.149	0.147	0.044	0.036	0.07	0.02	0.016	0.017
408	0.65	0.419	0.415	0.313	0.304	0.336	0.286	0.288	0.285	0.236	0.235	0.237	0.274	0.273	0.274	0.261	0.274	0.261		408	0.276	0.275	0.274	0.273	0.273	0.271	0.271	0.269	0.269	0.268	0.271	0.267	0.231	0.233	0.229	0.279	0.273	0.269		408	0.374	0.144	0.141	0.04	0.031	0.065	0.015	0.019	0.016
409	0.645	0.415	0.41	0.309	0.3	0.332	0.282	0.283	0.278	0.231	0.231	0.231	0.271	0.27	0.27	0.257	0.271	0.257		409	0.27	0.27	0.268	0.268	0.267	0.266	0.266	0.265	0.263	0.264	0.266	0.263	0.228	0.228	0.225	0.275	0.27	0.264		409	0.375	0.145	0.142	0.041	0.033	0.066	0.016	0.018	0.015
410	0.64	0.411	0.406	0.305	0.297	0.328	0.279	0.28	0.276	0.229	0.229	0.23	0.267	0.267	0.267	0.254	0.267	0.254		410	0.268	0.267	0.265	0.265	0.265	0.263	0.263	0.262	0.26	0.261	0.263	0.259	0.226	0.227	0.224	0.272	0.266	0.261		410	0.372	0.144	0.141	0.04	0.032	0.065	0.016	0.018	0.016
411	0.633	0.404	0.4	0.3	0.291	0.322	0.273	0.274	0.27	0.223	0.223	0.223	0.262	0.261	0.261	0.249	0.262	0.249		411	0.263	0.262	0.26	0.259	0.259	0.258	0.258	0.256	0.255	0.255	0.258	0.254	0.22	0.22	0.216	0.265	0.26	0.256		411	0.37	0.142	0.14	0.041	0.032	0.064	0.015	0.018	0.015
412	0.627	0.4	0.395	0.295	0.286	0.317	0.268	0.27	0.266	0.218	0.219	0.219	0.258	0.257	0.257	0.245	0.258	0.245		412	0.258	0.258	0.256	0.256	0.255	0.254	0.254	0.253	0.251	0.251	0.253	0.25	0.215	0.216	0.212	0.262	0.256	0.252		412	0.369	0.142	0.139	0.039	0.031	0.063	0.014	0.017	0.015
413	0.621	0.395	0.39	0.29	0.282	0.312	0.264	0.265	0.261	0.214	0.214	0.214	0.254	0.253	0.254	0.242	0.254	0.242		413	0.254	0.254	0.252	0.252	0.251	0.25	0.25	0.248	0.247	0.247	0.249	0.246	0.211	0.212	0.208	0.258	0.252	0.247		413	0.367	0.141	0.138	0.038	0.031	0.062	0.014	0.017	0.014
414	0.616	0.39	0.386	0.286	0.278	0.308	0.26	0.26	0.256	0.209	0.21	0.21	0.249	0.249	0.249	0.237	0.249	0.237		414	0.25	0.25	0.247	0.248	0.247	0.245	0.245	0.244	0.243	0.242	0.245	0.242	0.207	0.207	0.204	0.253	0.248	0.243		414	0.366	0.14	0.139	0.038	0.031	0.063	0.015	0.016	0.013
415	0.608	0.385	0.38	0.282	0.274	0.304	0.255	0.256	0.252	0.206	0.206	0.206	0.245	0.245	0.245	0.233	0.245	0.232		415	0.246	0.245	0.243	0.243	0.243	0.241	0.241	0.24	0.238	0.238	0.24	0.237	0.203	0.203	0.2	0.249	0.243	0.239		415	0.362	0.14	0.137	0.039	0.031	0.063	0.014	0.016	0.014
416	0.601	0.378	0.375	0.276	0.268	0.299	0.249	0.251	0.248	0.201	0.201	0.202	0.24	0.239	0.239	0.229	0.24	0.229		416	0.241	0.24	0.238	0.238	0.238	0.236	0.236	0.236	0.234	0.234	0.236	0.233	0.199	0.199	0.196	0.243	0.238	0.234		416	0.36	0.138	0.137	0.038	0.03	0.063	0.013	0.015	0.014
417	0.594	0.373	0.369	0.271	0.263	0.293	0.245	0.246	0.243	0.197	0.197	0.197	0.236	0.236	0.236	0.223	0.236	0.223		417	0.237	0.236	0.234	0.234	0.234	0.232	0.232	0.231	0.23	0.23	0.232	0.229	0.194	0.194	0.191	0.239	0.234	0.229		417	0.357	0.137	0.135	0.037	0.029	0.061	0.013	0.015	0.013
418	0.588	0.369	0.364	0.267	0.259	0.289	0.242	0.243	0.239	0.192	0.192	0.192	0.232	0.231	0.231	0.219	0.231	0.219		418	0.232	0.231	0.23	0.23	0.229	0.227	0.228	0.227	0.225	0.225	0.227	0.223	0.189	0.19	0.187	0.234	0.229	0.225		418	0.356	0.138	0.134	0.037	0.03	0.062	0.014	0.016	0.014
419	0.582	0.364	0.36	0.264	0.256	0.285	0.238	0.239	0.235	0.188	0.188	0.188	0.227	0.226	0.227	0.215	0.227	0.215		419	0.227	0.228	0.225	0.226	0.225	0.223	0.224	0.223	0.221	0.221	0.223	0.22	0.185	0.186	0.182	0.23	0.225	0.222		419	0.355	0.136	0.135	0.038	0.031	0.062	0.014	0.016	0.014
420	0.577	0.361	0.356	0.26	0.252	0.282	0.234	0.235	0.232	0.185	0.184	0.185	0.224	0.223	0.223	0.211	0.222	0.211		420	0.225	0.224	0.222	0.222	0.222	0.22	0.219	0.219	0.217	0.218	0.22	0.217	0.181	0.182	0.178	0.226	0.221	0.217		420	0.352	0.137	0.134	0.038	0.03	0.062	0.015	0.016	0.015
421	0.572	0.356	0.352	0.256	0.249	0.278	0.231	0.232	0.228	0.182	0.182	0.182	0.22	0.219	0.22	0.208	0.219	0.208		421	0.221	0.221	0.219	0.22	0.219	0.217	0.217	0.216	0.214	0.215	0.217	0.213	0.179	0.18	0.176	0.223	0.219	0.215		421	0.351	0.135	0.133	0.036	0.03	0.061	0.014	0.016	0.014
422	0.557	0.35	0.347	0.252	0.244	0.274	0.227	0.227	0.224	0.178	0.178	0.178	0.217	0.215	0.216	0.204	0.215	0.203		422	0.217	0.217	0.214	0.215	0.214	0.212	0.212	0.211	0.21	0.211	0.213	0.21	0.175	0.176	0.172	0.219	0.215	0.211		422	0.34	0.133	0.133	0.037	0.03	0.062	0.015	0.016	0.014
423	0.552	0.345	0.343	0.248	0.241	0.27	0.224	0.224	0.221	0.174	0.173	0.174	0.213	0.212	0.212	0.2	0.211	0.2		423	0.214	0.213	0.211	0.211	0.211	0.209	0.209	0.208	0.206	0.207	0.209	0.206	0.171	0.171	0.168	0.217	0.212	0.208		423	0.338	0.132	0.132	0.037	0.03	0.061	0.015	0.016	0.015
424	0.547	0.342	0.339	0.246	0.239	0.267	0.22	0.222	0.218	0.171	0.17	0.171	0.209	0.209	0.209	0.197	0.208	0.197		424	0.211	0.21	0.208	0.208	0.208	0.206	0.206	0.205	0.203	0.204	0.207	0.203	0.167	0.168	0.165	0.213	0.209	0.205		424	0.336	0.132	0.131	0.038	0.031	0.061	0.014	0.017	0.015
425	0.542	0.337	0.335	0.242	0.235	0.263	0.217	0.218	0.215	0.167	0.167	0.167	0.206	0.205	0.206	0.193	0.204	0.193		425	0.207	0.207	0.205	0.205	0.205	0.203	0.203	0.202	0.2	0.201	0.203	0.2	0.164	0.164	0.161	0.209	0.205	0.201		425	0.335	0.13	0.13	0.037	0.03	0.06	0.014	0.016	0.015
426	0.538	0.335	0.333	0.24	0.232	0.261	0.215	0.216	0.213	0.164	0.163	0.164	0.203	0.202	0.202	0.19	0.201	0.19		426	0.205	0.205	0.202	0.203	0.202	0.2	0.2	0.199	0.198	0.199	0.201	0.198	0.16	0.161	0.158	0.207	0.203	0.199		426	0.333	0.13	0.131	0.037	0.03	0.061	0.015	0.017	0.015
427	0.535	0.331	0.33	0.237	0.23	0.258	0.212	0.214	0.211	0.162	0.162	0.162	0.201	0.2	0.2	0.188	0.198	0.188		427	0.203	0.202	0.2	0.2	0.2	0.198	0.198	0.197	0.196	0.197	0.199	0.195	0.159	0.16	0.156	0.204	0.2	0.196		427	0.332	0.129	0.13	0.037	0.03	0.06	0.014	0.017	0.015
428	0.53	0.328	0.326	0.234	0.227	0.255	0.21	0.21	0.207	0.159	0.159	0.159	0.198	0.197	0.197	0.185	0.196	0.185		428	0.2	0.199	0.197	0.197	0.197	0.195	0.194	0.194	0.192	0.193	0.196	0.192	0.155	0.157	0.153	0.201	0.197	0.193		428	0.33	0.129	0.129	0.037	0.03	0.06	0.016	0.016	0.015
429	0.527	0.325	0.323	0.232	0.224	0.253	0.207	0.208	0.205	0.157	0.156	0.157	0.195	0.194	0.194	0.183	0.193	0.182		429	0.197	0.197	0.195	0.195	0.195	0.193	0.192	0.191	0.189	0.191	0.194	0.19	0.153	0.155	0.151	0.199	0.195	0.192		429	0.33	0.128	0.128	0.037	0.029	0.06	0.015	0.017	0.016
430	0.523	0.322	0.32	0.229	0.222	0.25	0.205	0.206	0.203	0.154	0.153	0.154	0.192	0.191	0.191	0.18	0.19	0.18		430	0.195	0.194	0.192	0.192	0.192	0.191	0.19	0.189	0.187	0.189	0.191	0.188	0.151	0.152	0.148	0.197	0.193	0.189		430	0.328	0.128	0.128	0.037	0.03	0.059	0.015	0.017	0.016
431	0.52	0.32	0.318	0.227	0.22	0.248	0.203	0.204	0.201	0.153	0.152	0.153	0.191	0.19	0.19	0.178	0.188	0.178		431	0.193	0.192	0.19	0.191	0.19	0.189	0.188	0.187	0.186	0.187	0.19	0.186	0.149	0.15	0.146	0.195	0.191	0.187		431	0.327	0.128	0.128	0.036	0.03	0.059	0.015	0.017	0.015
432	0.517	0.318	0.317	0.225	0.218	0.246	0.201	0.203	0.199	0.151	0.151	0.151	0.189	0.188	0.188	0.176	0.187	0.176		432	0.191	0.191	0.189	0.189	0.189	0.186	0.186	0.185	0.184	0.186	0.188	0.185	0.148	0.149	0.145	0.193	0.189	0.186		432	0.326	0.127	0.128	0.036	0.029	0.06	0.015	0.018	0.015
433	0.515	0.316	0.314	0.224	0.217	0.245	0.2	0.201	0.198	0.149	0.148	0.149	0.187	0.187	0.187	0.175	0.185	0.175		433	0.19	0.189	0.188	0.188	0.187	0.186	0.185	0.184	0.182	0.184	0.187	0.183	0.146	0.147	0.143	0.192	0.188	0.184		433	0.325	0.127	0.126	0.036	0.03	0.059	0.015	0.017	0.016
434	0.511	0.313	0.311	0.222	0.214	0.242	0.198	0.198	0.196	0.147	0.146	0.147	0.185	0.184	0.184	0.172	0.183	0.173		434	0.187	0.187	0.185	0.185	0.185	0.183	0.183	0.181	0.18	0.181	0.184	0.181	0.143	0.144	0.14	0.19	0.186	0.182		434	0.324	0.126	0.126	0.037	0.029	0.059	0.015	0.017	0.016
435	0.507	0.31	0.308	0.219	0.212	0.24	0.195	0.196	0.193	0.145	0.144	0.145	0.183	0.182	0.182	0.17	0.18	0.17		435	0.185	0.185	0.182	0.183	0.182	0.181	0.18	0.179	0.177	0.18	0.182	0.178	0.141	0.142	0.138	0.187	0.183	0.18		435	0.322	0.125	0.126	0.036	0.03	0.059	0.015	0.017	0.016
436	0.504	0.307	0.306	0.217	0.21	0.238	0.193	0.195	0.192	0.142	0.142	0.143	0.181	0.18	0.18	0.168	0.178	0.168		436	0.182	0.182	0.18	0.18	0.179	0.178	0.177	0.177	0.175	0.178	0.18	0.176	0.139	0.14	0.136	0.185	0.181	0.177		436	0.322	0.125	0.126	0.037	0.031	0.06	0.016	0.018	0.017
437	0.5	0.304	0.304	0.214	0.207	0.234	0.19	0.192	0.189	0.14	0.139	0.14	0.178	0.177	0.178	0.166	0.176	0.166		437	0.181	0.181	0.179	0.179	0.179	0.177	0.176	0.175	0.174	0.175	0.177	0.174	0.137	0.137	0.134	0.182	0.179	0.175		437	0.319	0.123	0.125	0.035	0.028	0.057	0.014	0.017	0.015
438	0.496	0.301	0.3	0.212	0.205	0.232	0.188	0.189	0.186	0.137	0.136	0.137	0.175	0.174	0.174	0.163	0.173	0.163		438	0.178	0.177	0.176	0.176	0.175	0.173	0.173	0.172	0.171	0.173	0.175	0.171	0.134	0.135	0.131	0.18	0.176	0.173		438	0.318	0.124	0.124	0.036	0.03	0.059	0.015	0.017	0.015
439	0.492	0.298	0.297	0.209	0.202	0.229	0.186	0.187	0.184	0.135	0.134	0.135	0.173	0.172	0.172	0.161	0.17	0.16		439	0.175	0.175	0.173	0.173	0.173	0.171	0.17	0.17	0.168	0.17	0.172	0.169	0.131	0.132	0.129	0.177	0.174	0.17		439	0.317	0.123	0.124	0.036	0.029	0.058	0.016	0.017	0.016
440	0.488	0.294	0.293	0.206	0.199	0.226	0.183	0.184	0.181	0.133	0.131	0.132	0.17	0.169	0.169	0.158	0.168	0.158		440	0.173	0.172	0.17	0.17	0.17	0.169	0.168	0.167	0.165	0.167	0.17	0.166	0.129	0.13	0.126	0.174	0.17	0.167		440	0.315	0.122	0.123	0.036	0.029	0.057	0.015	0.017	0.016
441	0.485	0.291	0.291	0.203	0.197	0.223	0.18	0.181	0.179	0.13	0.128	0.13	0.168	0.167	0.167	0.156	0.165	0.155		441	0.17	0.17	0.168	0.168	0.168	0.166	0.166	0.164	0.163	0.165	0.167	0.164	0.126	0.127	0.124	0.172	0.169	0.165		441	0.315	0.121	0.123	0.035	0.029	0.057	0.014	0.017	0.016
442	0.481	0.289	0.288	0.201	0.195	0.221	0.178	0.179	0.176	0.127	0.127	0.127	0.166	0.165	0.165	0.154	0.163	0.154		442	0.168	0.168	0.166	0.166	0.166	0.164	0.163	0.162	0.16	0.163	0.165	0.162	0.124	0.125	0.121	0.17	0.166	0.162		442	0.313	0.121	0.122	0.035	0.029	0.057	0.015	0.017	0.016
443	0.478	0.285	0.285	0.198	0.192	0.218	0.175	0.176	0.174	0.125	0.124	0.125	0.163	0.161	0.162	0.151	0.16	0.15		443	0.165	0.165	0.163	0.163	0.163	0.161	0.16	0.159	0.158	0.16	0.163	0.159	0.121	0.122	0.119	0.167	0.164	0.16		443	0.313	0.12	0.122	0.035	0.029	0.057	0.015	0.017	0.016
444	0.473	0.282	0.281	0.196	0.19	0.216	0.173	0.174	0.171	0.123	0.122	0.123	0.161	0.159	0.16	0.148	0.157	0.148		444	0.162	0.162	0.16	0.161	0.16	0.159	0.158	0.157	0.156	0.158	0.161	0.157	0.119	0.12	0.117	0.164	0.161	0.158		444	0.311	0.12	0.121	0.035	0.03	0.057	0.015	0.017	0.015
445	0.47	0.28	0.279	0.193	0.187	0.213	0.171	0.172	0.169	0.121	0.119	0.121	0.158	0.157	0.157	0.146	0.155	0.146		445	0.16	0.16	0.158	0.158	0.158	0.157	0.156	0.155	0.154	0.156	0.158	0.154	0.117	0.118	0.115	0.163	0.159	0.156		445	0.31	0.12	0.121	0.035	0.029	0.056	0.015	0.017	0.015
446	0.466	0.276	0.275	0.19	0.184	0.21	0.168	0.169	0.166	0.118	0.117	0.118	0.155	0.154	0.154	0.144	0.152	0.143		446	0.157	0.157	0.155	0.155	0.155	0.153	0.153	0.152	0.151	0.153	0.155	0.152	0.115	0.115	0.112	0.159	0.156	0.153		446	0.309	0.119	0.12	0.035	0.029	0.057	0.015	0.017	0.015
447	0.462	0.273	0.272	0.188	0.182	0.208	0.165	0.167	0.164	0.116	0.115	0.116	0.153	0.152	0.152	0.141	0.15	0.141		447	0.155	0.156	0.153	0.154	0.154	0.152	0.151	0.15	0.149	0.15	0.153	0.149	0.113	0.114	0.11	0.157	0.154	0.151		447	0.307	0.117	0.119	0.034	0.028	0.056	0.014	0.017	0.015
448	0.459	0.27	0.27	0.186	0.179	0.205	0.163	0.164	0.162	0.114	0.113	0.114	0.151	0.15	0.15	0.139	0.148	0.139		448	0.153	0.153	0.151	0.151	0.151	0.149	0.149	0.148	0.146	0.148	0.151	0.147	0.11	0.111	0.107	0.155	0.152	0.148		448	0.306	0.117	0.119	0.035	0.028	0.056	0.014	0.016	0.016
449	0.457	0.268	0.267	0.184	0.177	0.203	0.162	0.163	0.16	0.113	0.112	0.113	0.149	0.148	0.148	0.138	0.147	0.138		449	0.152	0.151	0.149	0.15	0.149	0.148	0.147	0.146	0.145	0.147	0.149	0.146	0.109	0.11	0.107	0.153	0.15	0.147		449	0.305	0.117	0.118	0.034	0.028	0.055	0.015	0.017	0.015
450	0.453	0.265	0.265	0.182	0.175	0.2	0.159	0.161	0.158	0.11	0.109	0.11	0.147	0.146	0.146	0.135	0.144	0.135		450	0.149	0.149	0.147	0.147	0.147	0.145	0.145	0.144	0.143	0.144	0.146	0.143	0.107	0.108	0.104	0.151	0.148	0.144		450	0.304	0.116	0.118	0.035	0.028	0.055	0.014	0.017	0.015
451	0.45	0.263	0.262	0.18	0.173	0.198	0.157	0.158	0.156	0.108	0.107	0.108	0.145	0.143	0.144	0.133	0.142	0.133		451	0.147	0.147	0.145	0.145	0.145	0.143	0.143	0.142	0.14	0.143	0.145	0.142	0.105	0.106	0.102	0.148	0.145	0.142		451	0.303	0.116	0.117	0.035	0.028	0.055	0.014	0.016	0.016
452	0.447	0.26	0.259	0.177	0.171	0.196	0.156	0.157	0.154	0.107	0.105	0.107	0.143	0.142	0.142	0.132	0.14	0.131		452	0.145	0.145	0.143	0.143	0.143	0.141	0.141	0.14	0.138	0.141	0.142	0.139	0.103	0.104	0.101	0.146	0.143	0.14		452	0.302	0.115	0.116	0.034	0.028	0.055	0.015	0.017	0.016
453	0.445	0.258	0.257	0.176	0.169	0.194	0.154	0.155	0.152	0.105	0.104	0.105	0.141	0.14	0.14	0.13	0.139	0.13		453	0.144	0.144	0.142	0.142	0.142	0.14	0.139	0.139	0.137	0.139	0.141	0.138	0.101	0.102	0.099	0.145	0.142	0.139		453	0.301	0.114	0.115	0.034	0.027	0.054	0.015	0.016	0.015
454	0.443	0.256	0.256	0.174	0.168	0.193	0.152	0.153	0.151	0.103	0.102	0.103	0.139	0.138	0.138	0.128	0.136	0.127		454	0.142	0.141	0.139	0.139	0.14	0.138	0.137	0.136	0.135	0.137	0.14	0.136	0.099	0.1	0.097	0.143	0.141	0.137		454	0.301	0.115	0.117	0.035	0.028	0.055	0.015	0.017	0.016
455	0.44	0.253	0.253	0.172	0.165	0.19	0.15	0.151	0.148	0.101	0.1	0.101	0.139	0.137	0.137	0.126	0.134	0.126		455	0.14	0.14	0.138	0.138	0.138	0.136	0.136	0.135	0.134	0.135	0.138	0.134	0.097	0.098	0.094	0.141	0.139	0.135		455	0.3	0.113	0.115	0.034	0.027	0.054	0.014	0.016	0.014
456	0.437	0.251	0.251	0.17	0.163	0.188	0.148	0.149	0.147	0.099	0.098	0.098	0.136	0.135	0.136	0.126	0.133	0.125		456	0.138	0.137	0.136	0.136	0.136	0.134	0.134	0.133	0.131	0.134	0.136	0.132	0.095	0.096	0.093	0.14	0.137	0.134		456	0.299	0.114	0.115	0.034	0.027	0.054	0.014	0.016	0.016
457	0.434	0.248	0.248	0.168	0.161	0.186	0.146	0.147	0.144	0.096	0.095	0.096	0.134	0.134	0.134	0.123	0.131	0.122		457	0.136	0.136	0.134	0.134	0.134	0.132	0.132	0.132	0.129	0.133	0.134	0.132	0.094	0.093	0.091	0.137	0.135	0.132		457	0.298	0.112	0.114	0.034	0.027	0.054	0.014	0.015	0.015
458	0.431	0.246	0.245	0.165	0.159	0.184	0.144	0.145	0.142	0.096	0.095	0.095	0.133	0.131	0.131	0.121	0.129	0.12		458	0.134	0.134	0.132	0.133	0.133	0.131	0.131	0.129	0.128	0.129	0.133	0.128	0.091	0.093	0.089	0.136	0.133	0.129		458	0.297	0.112	0.113	0.032	0.026	0.053	0.013	0.016	0.014
459	0.428	0.243	0.242	0.163	0.157	0.181	0.142	0.142	0.14	0.093	0.092	0.093	0.13	0.128	0.129	0.118	0.126	0.118		459	0.132	0.132	0.13	0.13	0.13	0.128	0.127	0.126	0.125	0.127	0.13	0.126	0.089	0.09	0.087	0.133	0.13	0.127		459	0.296	0.111	0.112	0.033	0.027	0.053	0.015	0.016	0.015
460	0.425	0.24	0.24	0.161	0.155	0.179	0.14	0.141	0.139	0.092	0.09	0.091	0.128	0.127	0.127	0.116	0.124	0.116		460	0.13	0.13	0.128	0.128	0.128	0.126	0.126	0.125	0.124	0.126	0.128	0.124	0.088	0.089	0.085	0.131	0.128	0.125		460	0.295	0.11	0.112	0.033	0.027	0.053	0.014	0.016	0.015
461	0.422	0.238	0.238	0.159	0.152	0.177	0.138	0.139	0.136	0.089	0.088	0.089	0.126	0.125	0.125	0.115	0.122	0.114		461	0.128	0.127	0.126	0.126	0.126	0.124	0.124	0.123	0.122	0.124	0.126	0.122	0.086	0.087	0.083	0.129	0.127	0.123		461	0.294	0.111	0.112	0.033	0.026	0.053	0.014	0.016	0.014
462	0.419	0.235	0.235	0.157	0.151	0.175	0.136	0.136	0.135	0.088	0.086	0.087	0.124	0.122	0.123	0.113	0.12	0.112		462	0.126	0.126	0.124	0.124	0.124	0.122	0.121	0.121	0.119	0.121	0.124	0.12	0.084	0.085	0.081	0.127	0.124	0.121		462	0.293	0.109	0.111	0.033	0.027	0.053	0.015	0.015	0.016
463	0.416	0.233	0.233	0.155	0.149	0.173	0.134	0.135	0.132	0.086	0.084	0.086	0.122	0.12	0.121	0.111	0.118	0.111		463	0.124	0.124	0.122	0.122	0.122	0.12	0.12	0.118	0.118	0.12	0.122	0.119	0.082	0.083	0.08	0.124	0.122	0.119		463	0.292	0.109	0.111	0.033	0.027	0.053	0.014	0.017	0.014
464	0.414	0.23	0.23	0.153	0.146	0.17	0.132	0.133	0.13	0.084	0.082	0.083	0.121	0.119	0.119	0.109	0.116	0.109		464	0.122	0.122	0.12	0.121	0.12	0.118	0.118	0.117	0.115	0.118	0.12	0.117	0.08	0.081	0.078	0.123	0.121	0.118		464	0.292	0.108	0.11	0.032	0.026	0.052	0.014	0.016	0.015
465	0.411	0.228	0.228	0.151	0.145	0.169	0.131	0.131	0.129	0.082	0.081	0.082	0.118	0.117	0.117	0.107	0.115	0.107		465	0.12	0.12	0.118	0.118	0.118	0.117	0.116	0.116	0.114	0.116	0.118	0.115	0.078	0.079	0.076	0.121	0.119	0.116		465	0.291	0.108	0.11	0.033	0.027	0.052	0.015	0.015	0.015
466	0.408	0.226	0.226	0.149	0.143	0.167	0.129	0.13	0.127	0.08	0.079	0.08	0.117	0.115	0.116	0.106	0.113	0.105		466	0.118	0.118	0.117	0.117	0.116	0.115	0.114	0.113	0.112	0.114	0.117	0.114	0.076	0.078	0.074	0.12	0.117	0.114		466	0.29	0.108	0.109	0.032	0.027	0.052	0.015	0.017	0.015
467	0.405	0.223	0.224	0.147	0.141	0.165	0.127	0.127	0.125	0.079	0.077	0.078	0.115	0.114	0.114	0.103	0.111	0.103		467	0.116	0.116	0.114	0.115	0.115	0.113	0.112	0.111	0.11	0.112	0.115	0.111	0.075	0.076	0.072	0.117	0.115	0.112		467	0.289	0.107	0.11	0.032	0.026	0.052	0.015	0.016	0.015
468	0.402	0.221	0.222	0.145	0.139	0.162	0.124	0.126	0.123	0.077	0.076	0.077	0.113	0.111	0.112	0.103	0.11	0.102		468	0.115	0.115	0.113	0.114	0.113	0.112	0.111	0.11	0.109	0.111	0.113	0.11	0.073	0.074	0.071	0.116	0.114	0.11		468	0.287	0.106	0.109	0.031	0.026	0.05	0.013	0.016	0.014
469	0.4	0.219	0.22	0.144	0.138	0.161	0.123	0.124	0.122	0.076	0.074	0.075	0.112	0.11	0.111	0.101	0.108	0.101		469	0.114	0.114	0.112	0.112	0.112	0.11	0.109	0.109	0.107	0.11	0.112	0.108	0.072	0.073	0.069	0.115	0.112	0.109		469	0.286	0.105	0.108	0.032	0.026	0.051	0.014	0.015	0.015
470	0.396	0.217	0.217	0.142	0.135	0.159	0.121	0.122	0.12	0.075	0.073	0.074	0.111	0.109	0.109	0.101	0.107	0.1		470	0.112	0.112	0.11	0.111	0.11	0.109	0.108	0.107	0.106	0.107	0.109	0.106	0.071	0.072	0.068	0.113	0.11	0.107		470	0.284	0.105	0.107	0.031	0.025	0.05	0.013	0.015	0.014
471	0.394	0.215	0.215	0.14	0.134	0.157	0.12	0.121	0.119	0.073	0.072	0.073	0.109	0.107	0.108	0.099	0.106	0.098		471	0.111	0.11	0.109	0.109	0.109	0.107	0.107	0.106	0.104	0.106	0.109	0.105	0.069	0.07	0.067	0.111	0.109	0.105		471	0.283	0.105	0.106	0.031	0.025	0.05	0.013	0.015	0.015
472	0.392	0.214	0.214	0.139	0.133	0.156	0.119	0.12	0.117	0.072	0.071	0.071	0.108	0.106	0.107	0.096	0.103	0.096		472	0.109	0.109	0.107	0.107	0.106	0.105	0.105	0.104	0.102	0.106	0.107	0.105	0.069	0.069	0.066	0.109	0.108	0.105		472	0.283	0.105	0.107	0.032	0.027	0.051	0.014	0.016	0.015
473	0.391	0.212	0.213	0.138	0.132	0.155	0.117	0.119	0.116	0.071	0.069	0.071	0.107	0.105	0.105	0.095	0.102	0.095		473	0.108	0.108	0.106	0.107	0.106	0.105	0.104	0.103	0.102	0.104	0.107	0.103	0.067	0.068	0.065	0.109	0.106	0.103		473	0.283	0.104	0.107	0.031	0.026	0.05	0.013	0.016	0.014
474	0.389	0.211	0.212	0.137	0.131	0.154	0.117	0.118	0.116	0.07	0.069	0.07	0.106	0.104	0.104	0.095	0.102	0.094		474	0.107	0.107	0.105	0.105	0.105	0.104	0.103	0.102	0.101	0.103	0.105	0.102	0.066	0.067	0.064	0.108	0.106	0.103		474	0.282	0.104	0.107	0.032	0.026	0.05	0.014	0.016	0.015
475	0.387	0.209	0.21	0.136	0.13	0.153	0.116	0.116	0.114	0.069	0.068	0.069	0.105	0.103	0.104	0.094	0.101	0.093		475	0.106	0.106	0.104	0.105	0.104	0.103	0.102	0.101	0.1	0.102	0.105	0.101	0.065	0.066	0.063	0.107	0.104	0.102		475	0.281	0.103	0.106	0.031	0.026	0.05	0.014	0.015	0.014
476	0.386	0.208	0.209	0.135	0.129	0.152	0.115	0.116	0.114	0.068	0.067	0.068	0.104	0.102	0.103	0.093	0.1	0.093		476	0.105	0.105	0.103	0.104	0.104	0.102	0.101	0.101	0.099	0.101	0.103	0.1	0.064	0.065	0.062	0.106	0.104	0.101		476	0.281	0.103	0.106	0.031	0.025	0.05	0.014	0.015	0.015
477	0.383	0.207	0.208	0.134	0.128	0.151	0.114	0.115	0.113	0.067	0.066	0.067	0.103	0.101	0.102	0.092	0.098	0.091		477	0.104	0.104	0.102	0.103	0.102	0.101	0.1	0.099	0.098	0.1	0.102	0.099	0.063	0.064	0.061	0.104	0.102	0.099		477	0.279	0.103	0.106	0.031	0.026	0.05	0.014	0.016	0.015
478	0.381	0.205	0.206	0.132	0.126	0.149	0.112	0.113	0.111	0.066	0.064	0.066	0.102	0.099	0.1	0.091	0.097	0.09		478	0.103	0.102	0.1	0.101	0.101	0.099	0.099	0.097	0.096	0.099	0.101	0.098	0.062	0.063	0.06	0.103	0.101	0.098		478	0.278	0.103	0.106	0.031	0.025	0.05	0.013	0.016	0.015
479	0.378	0.203	0.204	0.131	0.125	0.148	0.111	0.112	0.11	0.065	0.063	0.065	0.1	0.098	0.099	0.089	0.096	0.089		479	0.102	0.102	0.1	0.1	0.1	0.098	0.098	0.097	0.096	0.097	0.1	0.097	0.061	0.062	0.058	0.102	0.1	0.097		479	0.276	0.101	0.104	0.031	0.025	0.05	0.013	0.015	0.014
480	0.375	0.202	0.202	0.13	0.123	0.146	0.11	0.11	0.109	0.063	0.061	0.063	0.099	0.097	0.098	0.088	0.095	0.088		480	0.1	0.1	0.098	0.099	0.098	0.097	0.096	0.095	0.094	0.096	0.098	0.095	0.059	0.061	0.057	0.101	0.099	0.096		480	0.275	0.102	0.104	0.031	0.025	0.049	0.014	0.015	0.015
481	0.372	0.2	0.201	0.128	0.122	0.145	0.108	0.109	0.107	0.062	0.06	0.062	0.098	0.096	0.096	0.087	0.093	0.086		481	0.099	0.099	0.097	0.097	0.097	0.095	0.095	0.094	0.093	0.094	0.097	0.093	0.058	0.059	0.056	0.099	0.097	0.094		481	0.273	0.101	0.104	0.031	0.025	0.05	0.013	0.015	0.014
482	0.37	0.198	0.199	0.127	0.121	0.143	0.107	0.108	0.106	0.061	0.059	0.061	0.096	0.094	0.095	0.085	0.092	0.085		482	0.098	0.097	0.095	0.096	0.096	0.094	0.094	0.093	0.091	0.093	0.096	0.093	0.057	0.058	0.054	0.098	0.096	0.093		482	0.272	0.101	0.104	0.031	0.025	0.049	0.013	0.015	0.015
483	0.367	0.196	0.197	0.125	0.119	0.141	0.105	0.106	0.104	0.06	0.058	0.059	0.095	0.093	0.094	0.084	0.09	0.083		483	0.096	0.096	0.094	0.095	0.094	0.092	0.092	0.092	0.09	0.092	0.094	0.091	0.055	0.056	0.053	0.096	0.094	0.091		483	0.271	0.1	0.103	0.03	0.025	0.049	0.013	0.014	0.014
484	0.365	0.194	0.195	0.123	0.117	0.14	0.104	0.105	0.103	0.059	0.057	0.058	0.094	0.091	0.092	0.083	0.089	0.082		484	0.094	0.094	0.092	0.093	0.092	0.091	0.091	0.09	0.089	0.091	0.093	0.089	0.054	0.055	0.052	0.095	0.093	0.09		484	0.271	0.1	0.103	0.03	0.025	0.049	0.013	0.015	0.014
485	0.361	0.192	0.193	0.121	0.115	0.137	0.102	0.102	0.1	0.057	0.055	0.056	0.092	0.09	0.091	0.081	0.087	0.08		485	0.093	0.093	0.091	0.091	0.091	0.089	0.089	0.088	0.087	0.089	0.091	0.088	0.053	0.054	0.05	0.093	0.091	0.088		485	0.268	0.099	0.102	0.03	0.024	0.048	0.013	0.014	0.013
486	0.359	0.189	0.19	0.119	0.113	0.136	0.1	0.101	0.099	0.055	0.053	0.054	0.091	0.089	0.09	0.08	0.086	0.079		486	0.091	0.091	0.089	0.089	0.089	0.088	0.087	0.086	0.085	0.087	0.089	0.086	0.051	0.052	0.048	0.091	0.089	0.086		486	0.268	0.098	0.101	0.03	0.024	0.048	0.013	0.015	0.014
487	0.356	0.188	0.189	0.118	0.112	0.134	0.099	0.099	0.098	0.054	0.052	0.054	0.09	0.087	0.088	0.079	0.085	0.078		487	0.09	0.09	0.088	0.088	0.088	0.086	0.086	0.085	0.084	0.086	0.088	0.085	0.05	0.051	0.048	0.09	0.088	0.085		487	0.266	0.098	0.101	0.03	0.024	0.048	0.013	0.014	0.014
488	0.354	0.186	0.187	0.116	0.11	0.133	0.097	0.098	0.096	0.053	0.051	0.053	0.088	0.086	0.087	0.078	0.083	0.077		488	0.089	0.089	0.087	0.087	0.087	0.085	0.085	0.084	0.083	0.084	0.087	0.083	0.049	0.05	0.046	0.089	0.086	0.084		488	0.265	0.097	0.1	0.029	0.023	0.048	0.012	0.014	0.013
489	0.352	0.184	0.186	0.115	0.109	0.131	0.096	0.097	0.095	0.051	0.05	0.051	0.087	0.084	0.085	0.076	0.082	0.076		489	0.087	0.087	0.085	0.086	0.085	0.084	0.083	0.083	0.081	0.083	0.086	0.082	0.047	0.048	0.045	0.087	0.085	0.082		489	0.265	0.097	0.101	0.029	0.024	0.047	0.013	0.014	0.014
490	0.349	0.183	0.184	0.114	0.108	0.13	0.095	0.096	0.094	0.051	0.048	0.05	0.086	0.083	0.084	0.075	0.081	0.074		490	0.086	0.086	0.084	0.085	0.084	0.082	0.083	0.081	0.08	0.082	0.084	0.081	0.046	0.047	0.044	0.086	0.084	0.081		490	0.263	0.097	0.1	0.029	0.024	0.048	0.012	0.015	0.014
491	0.348	0.182	0.183	0.113	0.107	0.129	0.094	0.095	0.093	0.05	0.048	0.05	0.085	0.082	0.083	0.074	0.08	0.073		491	0.085	0.085	0.083	0.084	0.083	0.082	0.082	0.08	0.08	0.081	0.084	0.081	0.046	0.047	0.044	0.085	0.083	0.081		491	0.263	0.097	0.1	0.029	0.024	0.047	0.012	0.015	0.013
492	0.345	0.18	0.181	0.112	0.106	0.128	0.093	0.094	0.092	0.049	0.047	0.048	0.083	0.081	0.082	0.073	0.078	0.072		492	0.084	0.084	0.082	0.082	0.082	0.081	0.08	0.079	0.078	0.08	0.082	0.079	0.045	0.046	0.042	0.084	0.082	0.079		492	0.261	0.096	0.099	0.03	0.024	0.047	0.013	0.015	0.014
493	0.343	0.178	0.18	0.111	0.104	0.126	0.092	0.092	0.091	0.048	0.046	0.047	0.082	0.08	0.081	0.071	0.077	0.071		493	0.083	0.082	0.08	0.081	0.081	0.079	0.079	0.078	0.077	0.079	0.081	0.078	0.044	0.045	0.041	0.082	0.081	0.078		493	0.26	0.096	0.1	0.03	0.023	0.047	0.013	0.014	0.014
494	0.341	0.177	0.178	0.11	0.103	0.125	0.091	0.091	0.09	0.047	0.045	0.047	0.081	0.079	0.08	0.071	0.076	0.07		494	0.082	0.081	0.079	0.08	0.08	0.078	0.078	0.077	0.075	0.078	0.08	0.077	0.043	0.044	0.04	0.081	0.08	0.077		494	0.259	0.096	0.099	0.03	0.023	0.047	0.013	0.014	0.015
495	0.339	0.176	0.177	0.109	0.102	0.124	0.09	0.09	0.089	0.046	0.044	0.046	0.08	0.078	0.079	0.07	0.075	0.069		495	0.081	0.081	0.079	0.079	0.079	0.077	0.077	0.076	0.075	0.077	0.079	0.076	0.042	0.043	0.04	0.08	0.079	0.076		495	0.258	0.095	0.098	0.03	0.023	0.047	0.013	0.014	0.014
496	0.338	0.174	0.176	0.108	0.102	0.123	0.089	0.089	0.088	0.045	0.044	0.045	0.08	0.077	0.078	0.069	0.074	0.068		496	0.08	0.08	0.078	0.078	0.078	0.077	0.076	0.076	0.074	0.076	0.078	0.075	0.041	0.042	0.039	0.08	0.078	0.076		496	0.258	0.094	0.098	0.03	0.024	0.046	0.013	0.013	0.014
497	0.335	0.173	0.174	0.107	0.101	0.122	0.088	0.088	0.087	0.044	0.042	0.044	0.078	0.076	0.077	0.068	0.073	0.067		497	0.079	0.079	0.077	0.077	0.077	0.075	0.075	0.074	0.073	0.075	0.078	0.074	0.04	0.041	0.037	0.078	0.077	0.074		497	0.256	0.094	0.097	0.03	0.024	0.047	0.013	0.014	0.014
498	0.334	0.172	0.174	0.106	0.1	0.121	0.087	0.088	0.087	0.043	0.041	0.043	0.078	0.075	0.076	0.067	0.072	0.066		498	0.078	0.078	0.076	0.077	0.076	0.075	0.074	0.074	0.072	0.074	0.077	0.073	0.039	0.04	0.036	0.078	0.076	0.074		498	0.256	0.094	0.098	0.029	0.024	0.046	0.013	0.014	0.015
499	0.332	0.171	0.172	0.105	0.099	0.12	0.086	0.086	0.085	0.042	0.04	0.042	0.077	0.074	0.075	0.066	0.071	0.065		499	0.077	0.077	0.075	0.075	0.075	0.074	0.073	0.073	0.071	0.073	0.076	0.072	0.038	0.039	0.035	0.077	0.075	0.072		499	0.255	0.094	0.097	0.03	0.024	0.046	0.013	0.013	0.014
500	0.33	0.169	0.171	0.104	0.098	0.119	0.085	0.086	0.084	0.041	0.039	0.041	0.075	0.073	0.074	0.065	0.07	0.064		500	0.076	0.076	0.074	0.074	0.074	0.073	0.072	0.071	0.07	0.072	0.075	0.071	0.036	0.038	0.034	0.075	0.074	0.071		500	0.254	0.093	0.097	0.03	0.024	0.046	0.013	0.015	0.014
501	0.329	0.168	0.169	0.103	0.096	0.118	0.084	0.084	0.083	0.039	0.038	0.039	0.075	0.072	0.073	0.064	0.069	0.063		501	0.075	0.074	0.073	0.073	0.073	0.071	0.071	0.07	0.069	0.071	0.074	0.07	0.035	0.036	0.033	0.075	0.073	0.07		501	0.254	0.094	0.096	0.03	0.023	0.047	0.013	0.014	0.014
502	0.327	0.166	0.167	0.101	0.095	0.116	0.082	0.083	0.081	0.038	0.036	0.038	0.073	0.071	0.072	0.063	0.068	0.062		502	0.073	0.073	0.071	0.072	0.072	0.07	0.07	0.069	0.068	0.07	0.072	0.069	0.034	0.035	0.032	0.073	0.071	0.069		502	0.254	0.093	0.096	0.029	0.023	0.046	0.012	0.014	0.013
503	0.324	0.164	0.165	0.099	0.093	0.114	0.08	0.081	0.08	0.037	0.035	0.037	0.072	0.07	0.071	0.062	0.067	0.061		503	0.072	0.072	0.07	0.071	0.07	0.069	0.069	0.068	0.067	0.068	0.071	0.067	0.033	0.034	0.031	0.071	0.07	0.067		503	0.252	0.092	0.095	0.028	0.023	0.045	0.011	0.013	0.013
504	0.322	0.161	0.163	0.097	0.091	0.112	0.078	0.079	0.078	0.037	0.034	0.036	0.071	0.069	0.07	0.061	0.066	0.06		504	0.071	0.07	0.069	0.069	0.069	0.067	0.067	0.066	0.065	0.066	0.069	0.065	0.032	0.034	0.03	0.069	0.068	0.065		504	0.251	0.091	0.094	0.028	0.022	0.045	0.011	0.013	0.013
505	0.32	0.16	0.162	0.096	0.09	0.111	0.078	0.078	0.077	0.036	0.034	0.035	0.07	0.068	0.069	0.06	0.065	0.059		505	0.07	0.07	0.068	0.068	0.068	0.067	0.067	0.066	0.064	0.065	0.068	0.064	0.031	0.033	0.029	0.068	0.067	0.064		505	0.25	0.09	0.094	0.028	0.022	0.044	0.011	0.012	0.013
506	0.319	0.16	0.161	0.096	0.089	0.11	0.077	0.078	0.077	0.035	0.033	0.035	0.069	0.067	0.068	0.059	0.064	0.058		506	0.069	0.069	0.067	0.068	0.068	0.066	0.066	0.065	0.064	0.065	0.067	0.064	0.031	0.032	0.028	0.068	0.067	0.064		506	0.25	0.091	0.094	0.028	0.021	0.044	0.011	0.013	0.013
507	0.319	0.159	0.16	0.095	0.089	0.11	0.077	0.077	0.077	0.034	0.032	0.033	0.068	0.066	0.067	0.058	0.063	0.057		507	0.068	0.068	0.066	0.067	0.066	0.065	0.065	0.064	0.063	0.065	0.067	0.064	0.029	0.031	0.027	0.068	0.066	0.064		507	0.251	0.091	0.094	0.028	0.023	0.045	0.012	0.013	0.014
508	0.317	0.158	0.159	0.094	0.088	0.109	0.076	0.077	0.076	0.033	0.031	0.033	0.067	0.065	0.066	0.057	0.062	0.056		508	0.068	0.068	0.066	0.066	0.066	0.064	0.064	0.063	0.062	0.064	0.066	0.063	0.029	0.03	0.026	0.067	0.065	0.063		508	0.249	0.09	0.093	0.028	0.022	0.045	0.012	0.014	0.014
509	0.316	0.156	0.157	0.093	0.087	0.108	0.075	0.075	0.075	0.032	0.03	0.032	0.066	0.064	0.065	0.056	0.061	0.055		509	0.067	0.066	0.065	0.065	0.065	0.063	0.063	0.062	0.061	0.063	0.065	0.062	0.028	0.029	0.026	0.066	0.065	0.062		509	0.249	0.09	0.092	0.028	0.022	0.045	0.012	0.013	0.014
510	0.314	0.155	0.156	0.092	0.086	0.107	0.074	0.075	0.074	0.031	0.029	0.031	0.066	0.063	0.064	0.056	0.06	0.054		510	0.066	0.066	0.064	0.064	0.064	0.062	0.062	0.061	0.06	0.062	0.064	0.061	0.027	0.028	0.025	0.065	0.063	0.061		510	0.248	0.089	0.092	0.028	0.022	0.045	0.012	0.014	0.014
511	0.313	0.153	0.155	0.091	0.085	0.105	0.073	0.073	0.072	0.031	0.028	0.03	0.065	0.062	0.063	0.055	0.059	0.054		511	0.065	0.065	0.063	0.063	0.063	0.061	0.061	0.06	0.059	0.061	0.064	0.06	0.026	0.027	0.024	0.064	0.062	0.06		511	0.248	0.088	0.092	0.028	0.022	0.044	0.012	0.013	0.013
512	0.311	0.152	0.154	0.09	0.084	0.105	0.072	0.073	0.072	0.03	0.028	0.03	0.064	0.061	0.063	0.053	0.058	0.052		512	0.064	0.064	0.062	0.063	0.062	0.061	0.061	0.06	0.058	0.06	0.062	0.059	0.026	0.027	0.023	0.063	0.061	0.059		512	0.247	0.088	0.092	0.027	0.022	0.044	0.011	0.013	0.014
513	0.31	0.151	0.153	0.089	0.084	0.104	0.072	0.072	0.071	0.029	0.027	0.029	0.063	0.061	0.062	0.053	0.057	0.052		513	0.063	0.063	0.061	0.062	0.061	0.06	0.06	0.059	0.058	0.059	0.062	0.058	0.025	0.026	0.023	0.062	0.061	0.058		513	0.247	0.088	0.092	0.027	0.023	0.044	0.012	0.013	0.013
514	0.309	0.15	0.152	0.088	0.082	0.103	0.071	0.071	0.07	0.029	0.026	0.028	0.062	0.06	0.061	0.052	0.056	0.051		514	0.062	0.062	0.06	0.061	0.06	0.059	0.059	0.058	0.057	0.058	0.061	0.057	0.024	0.025	0.022	0.061	0.06	0.058		514	0.247	0.088	0.092	0.027	0.022	0.044	0.012	0.013	0.013
515	0.308	0.149	0.151	0.087	0.081	0.102	0.07	0.07	0.069	0.028	0.025	0.027	0.062	0.059	0.06	0.052	0.056	0.051		515	0.062	0.061	0.06	0.06	0.06	0.058	0.058	0.057	0.056	0.058	0.06	0.056	0.023	0.025	0.021	0.061	0.059	0.057		515	0.246	0.088	0.091	0.027	0.021	0.044	0.012	0.013	0.013
516	0.307	0.148	0.15	0.087	0.081	0.101	0.069	0.069	0.068	0.027	0.025	0.027	0.061	0.059	0.06	0.051	0.055	0.05		516	0.061	0.061	0.059	0.06	0.059	0.057	0.058	0.057	0.055	0.057	0.059	0.056	0.023	0.024	0.02	0.06	0.059	0.056		516	0.246	0.087	0.091	0.027	0.022	0.044	0.011	0.012	0.013
517	0.306	0.147	0.149	0.086	0.08	0.1	0.069	0.069	0.068	0.027	0.024	0.027	0.061	0.058	0.059	0.051	0.055	0.05		517	0.061	0.06	0.058	0.059	0.059	0.057	0.057	0.056	0.055	0.057	0.059	0.055	0.022	0.024	0.02	0.059	0.058	0.055		517	0.245	0.087	0.091	0.027	0.021	0.043	0.012	0.013	0.013
518	0.305	0.146	0.148	0.086	0.079	0.099	0.068	0.068	0.067	0.026	0.024	0.026	0.06	0.058	0.059	0.05	0.054	0.049		518	0.06	0.06	0.058	0.059	0.058	0.057	0.056	0.056	0.054	0.056	0.058	0.055	0.022	0.023	0.02	0.059	0.057	0.055		518	0.245	0.086	0.09	0.027	0.021	0.042	0.012	0.012	0.013
519	0.304	0.146	0.147	0.085	0.079	0.099	0.067	0.067	0.067	0.025	0.023	0.025	0.06	0.057	0.058	0.05	0.054	0.049		519	0.06	0.059	0.057	0.058	0.058	0.056	0.056	0.055	0.054	0.055	0.058	0.054	0.021	0.022	0.019	0.058	0.057	0.054		519	0.244	0.087	0.09	0.027	0.021	0.043	0.011	0.012	0.013
520	0.303	0.145	0.146	0.084	0.078	0.098	0.067	0.067	0.066	0.025	0.022	0.024	0.059	0.056	0.058	0.049	0.053	0.048		520	0.059	0.059	0.057	0.057	0.057	0.055	0.055	0.054	0.053	0.055	0.057	0.053	0.02	0.022	0.018	0.057	0.056	0.053		520	0.244	0.086	0.089	0.027	0.021	0.043	0.012	0.013	0.013
521	0.302	0.144	0.145	0.083	0.077	0.097	0.066	0.066	0.065	0.024	0.021	0.023	0.058	0.056	0.057	0.048	0.052	0.047		521	0.058	0.058	0.056	0.056	0.056	0.054	0.054	0.053	0.052	0.054	0.056	0.053	0.019	0.021	0.017	0.057	0.055	0.053		521	0.244	0.086	0.089	0.027	0.021	0.043	0.012	0.013	0.013
522	0.3	0.142	0.144	0.082	0.076	0.096	0.065	0.065	0.064	0.023	0.021	0.023	0.058	0.055	0.056	0.048	0.051	0.047		522	0.057	0.057	0.055	0.055	0.055	0.054	0.054	0.053	0.052	0.053	0.055	0.052	0.019	0.02	0.017	0.056	0.055	0.052		522	0.243	0.085	0.089	0.027	0.021	0.042	0.011	0.012	0.012
523	0.298	0.141	0.143	0.081	0.075	0.095	0.064	0.064	0.063	0.022	0.02	0.022	0.057	0.054	0.055	0.047	0.051	0.046		523	0.056	0.056	0.054	0.055	0.054	0.053	0.053	0.052	0.051	0.052	0.054	0.051	0.018	0.019	0.015	0.055	0.054	0.051		523	0.242	0.085	0.089	0.026	0.021	0.042	0.011	0.012	0.012
524	0.297	0.14	0.142	0.08	0.074	0.094	0.063	0.063	0.063	0.022	0.019	0.021	0.056	0.053	0.055	0.046	0.05	0.045		524	0.055	0.055	0.053	0.054	0.053	0.052	0.052	0.051	0.05	0.052	0.054	0.05	0.017	0.018	0.015	0.054	0.052	0.05		524	0.242	0.085	0.089	0.026	0.021	0.042	0.011	0.012	0.013
525	0.295	0.139	0.14	0.079	0.073	0.093	0.062	0.062	0.062	0.021	0.019	0.021	0.055	0.052	0.054	0.046	0.049	0.045		525	0.055	0.055	0.053	0.053	0.053	0.051	0.051	0.051	0.049	0.05	0.053	0.049	0.017	0.018	0.014	0.052	0.051	0.049		525	0.24	0.084	0.087	0.026	0.02	0.042	0.011	0.011	0.013
526	0.293	0.137	0.139	0.078	0.072	0.092	0.061	0.061	0.06	0.02	0.018	0.02	0.055	0.052	0.053	0.045	0.049	0.044		526	0.054	0.054	0.052	0.052	0.052	0.05	0.05	0.05	0.048	0.05	0.052	0.049	0.016	0.017	0.014	0.052	0.051	0.048		526	0.239	0.083	0.087	0.026	0.02	0.042	0.011	0.011	0.012
527	0.292	0.136	0.138	0.077	0.071	0.091	0.06	0.06	0.059	0.02	0.017	0.019	0.054	0.051	0.052	0.044	0.048	0.043		527	0.053	0.053	0.051	0.051	0.051	0.05	0.05	0.049	0.048	0.048	0.051	0.048	0.015	0.016	0.013	0.052	0.05	0.048		527	0.239	0.083	0.087	0.026	0.02	0.041	0.01	0.011	0.011
528	0.29	0.135	0.137	0.076	0.07	0.09	0.059	0.059	0.059	0.019	0.016	0.019	0.053	0.05	0.052	0.044	0.047	0.043		528	0.053	0.052	0.05	0.051	0.05	0.049	0.049	0.048	0.047	0.048	0.05	0.047	0.014	0.016	0.012	0.05	0.049	0.047		528	0.237	0.083	0.087	0.025	0.02	0.041	0.01	0.011	0.012
529	0.288	0.133	0.136	0.075	0.069	0.089	0.058	0.058	0.058	0.018	0.015	0.018	0.053	0.049	0.051	0.043	0.046	0.042		529	0.051	0.051	0.049	0.05	0.049	0.048	0.048	0.047	0.046	0.047	0.049	0.046	0.014	0.015	0.011	0.05	0.048	0.046		529	0.237	0.082	0.087	0.025	0.02	0.041	0.01	0.011	0.012
530	0.286	0.133	0.135	0.074	0.069	0.088	0.057	0.057	0.057	0.017	0.014	0.017	0.052	0.049	0.05	0.042	0.045	0.041		530	0.05	0.051	0.048	0.049	0.048	0.047	0.047	0.046	0.045	0.046	0.049	0.045	0.013	0.014	0.01	0.049	0.048	0.045		530	0.236	0.082	0.087	0.025	0.021	0.041	0.01	0.011	0.012
531	0.285	0.131	0.133	0.073	0.067	0.087	0.056	0.056	0.056	0.017	0.014	0.016	0.051	0.048	0.05	0.042	0.045	0.041		531	0.05	0.049	0.048	0.048	0.048	0.046	0.046	0.046	0.044	0.045	0.048	0.044	0.012	0.013	0.01	0.048	0.047	0.044		531	0.235	0.082	0.085	0.025	0.019	0.041	0.01	0.01	0.012
532	0.283	0.13	0.132	0.073	0.067	0.086	0.055	0.055	0.055	0.016	0.013	0.015	0.051	0.047	0.049	0.041	0.044	0.04		532	0.049	0.049	0.047	0.047	0.047	0.045	0.045	0.045	0.043	0.044	0.047	0.043	0.011	0.012	0.009	0.047	0.046	0.043		532	0.234	0.081	0.085	0.026	0.02	0.041	0.01	0.01	0.012
533	0.282	0.129	0.131	0.072	0.065	0.085	0.055	0.054	0.054	0.015	0.012	0.015	0.05	0.046	0.048	0.04	0.043	0.039		533	0.048	0.048	0.046	0.046	0.046	0.045	0.045	0.044	0.043	0.043	0.046	0.043	0.01	0.012	0.008	0.046	0.045	0.042		533	0.234	0.081	0.085	0.026	0.019	0.04	0.01	0.01	0.011
534	0.281	0.128	0.131	0.072	0.065	0.085	0.054	0.054	0.054	0.015	0.012	0.015	0.049	0.046	0.048	0.04	0.043	0.039		534	0.048	0.048	0.045	0.046	0.046	0.044	0.044	0.044	0.042	0.043	0.046	0.042	0.01	0.012	0.008	0.046	0.045	0.042		534	0.233	0.08	0.086	0.026	0.019	0.041	0.01	0.01	0.012
535	0.279	0.127	0.129	0.07	0.064	0.084	0.054	0.053	0.054	0.014	0.011	0.014	0.049	0.046	0.047	0.039	0.042	0.038		535	0.047	0.047	0.045	0.045	0.045	0.043	0.044	0.043	0.041	0.042	0.045	0.041	0.01	0.011	0.007	0.045	0.044	0.041		535	0.232	0.08	0.084	0.025	0.019	0.041	0.01	0.01	0.013
536	0.278	0.126	0.129	0.07	0.064	0.083	0.053	0.052	0.053	0.014	0.011	0.013	0.048	0.045	0.047	0.039	0.041	0.038		536	0.046	0.046	0.044	0.045	0.044	0.043	0.043	0.042	0.041	0.042	0.044	0.041	0.009	0.01	0.007	0.044	0.043	0.041		536	0.232	0.08	0.085	0.025	0.02	0.04	0.01	0.01	0.012
537	0.277	0.125	0.127	0.069	0.063	0.082	0.052	0.052	0.052	0.013	0.01	0.013	0.047	0.044	0.046	0.038	0.041	0.037		537	0.045	0.046	0.044	0.044	0.044	0.042	0.042	0.042	0.04	0.041	0.044	0.04	0.008	0.009	0.006	0.043	0.043	0.04		537	0.232	0.079	0.083	0.025	0.019	0.04	0.01	0.01	0.012
538	0.276	0.124	0.127	0.068	0.062	0.082	0.051	0.051	0.051	0.013	0.009	0.012	0.047	0.044	0.046	0.038	0.04	0.037		538	0.045	0.045	0.043	0.043	0.043	0.041	0.042	0.041	0.04	0.04	0.043	0.039	0.008	0.009	0.005	0.043	0.042	0.039		538	0.231	0.079	0.084	0.025	0.019	0.041	0.009	0.01	0.011
539	0.274	0.123	0.126	0.068	0.061	0.081	0.051	0.05	0.051	0.012	0.009	0.012	0.047	0.043	0.045	0.038	0.04	0.037		539	0.044	0.044	0.042	0.042	0.042	0.041	0.041	0.04	0.039	0.039	0.043	0.039	0.008	0.009	0.005	0.042	0.041	0.039		539	0.23	0.079	0.084	0.026	0.019	0.04	0.01	0.01	0.012
540	0.273	0.122	0.125	0.067	0.061	0.08	0.05	0.05	0.05	0.012	0.008	0.011	0.046	0.042	0.045	0.037	0.039	0.036		540	0.044	0.044	0.042	0.042	0.042	0.04	0.041	0.04	0.038	0.039	0.042	0.038	0.007	0.008	0.005	0.042	0.041	0.038		540	0.229	0.078	0.083	0.025	0.019	0.04	0.009	0.01	0.012
541	0.272	0.121	0.124	0.066	0.06	0.08	0.05	0.049	0.05	0.012	0.008	0.011	0.046	0.042	0.044	0.037	0.039	0.035		541	0.043	0.043	0.041	0.041	0.042	0.04	0.04	0.039	0.038	0.038	0.041	0.037	0.007	0.008	0.004	0.041	0.04	0.037		541	0.229	0.078	0.083	0.025	0.018	0.04	0.01	0.01	0.012
542	0.271	0.12	0.123	0.065	0.059	0.079	0.049	0.048	0.049	0.011	0.008	0.011	0.045	0.042	0.044	0.036	0.038	0.035		542	0.043	0.043	0.041	0.041	0.041	0.039	0.04	0.039	0.037	0.037	0.041	0.037	0.006	0.007	0.004	0.04	0.039	0.037		542	0.228	0.077	0.082	0.024	0.018	0.04	0.009	0.009	0.012
543	0.27	0.119	0.122	0.065	0.058	0.078	0.048	0.048	0.048	0.01	0.007	0.01	0.045	0.041	0.043	0.036	0.037	0.034		543	0.042	0.042	0.04	0.04	0.04	0.038	0.039	0.038	0.037	0.037	0.04	0.036	0.005	0.007	0.003	0.04	0.039	0.036		543	0.228	0.077	0.082	0.025	0.018	0.04	0.009	0.01	0.011
544	0.268	0.118	0.122	0.064	0.058	0.077	0.048	0.047	0.048	0.01	0.006	0.009	0.044	0.041	0.043	0.035	0.037	0.034		544	0.041	0.042	0.039	0.04	0.039	0.038	0.038	0.038	0.036	0.036	0.039	0.036	0.005	0.006	0.003	0.039	0.038	0.035		544	0.227	0.076	0.083	0.024	0.019	0.039	0.01	0.009	0.012
545	0.267	0.117	0.12	0.063	0.057	0.077	0.047	0.046	0.047	0.01	0.007	0.01	0.043	0.04	0.042	0.034	0.036	0.033		545	0.041	0.041	0.038	0.039	0.039	0.037	0.038	0.037	0.035	0.036	0.039	0.035	0.005	0.007	0.003	0.038	0.038	0.035		545	0.226	0.076	0.082	0.024	0.018	0.04	0.009	0.009	0.012
546	0.265	0.116	0.119	0.063	0.056	0.076	0.046	0.046	0.046	0.01	0.006	0.009	0.043	0.039	0.041	0.034	0.036	0.033		546	0.04	0.04	0.038	0.038	0.038	0.036	0.037	0.036	0.035	0.035	0.038	0.034	0.004	0.006	0.002	0.037	0.037	0.034		546	0.225	0.076	0.081	0.025	0.018	0.04	0.009	0.01	0.011
547	0.264	0.115	0.118	0.062	0.055	0.075	0.045	0.044	0.046	0.009	0.005	0.009	0.042	0.038	0.041	0.033	0.035	0.032		547	0.039	0.04	0.037	0.038	0.037	0.036	0.036	0.036	0.034	0.034	0.038	0.034	0.004	0.006	0.002	0.037	0.036	0.033		547	0.225	0.075	0.081	0.024	0.018	0.039	0.009	0.008	0.012
548	0.263	0.114	0.118	0.062	0.055	0.075	0.045	0.044	0.045	0.009	0.005	0.009	0.042	0.038	0.04	0.033	0.034	0.032		548	0.039	0.039	0.037	0.037	0.037	0.035	0.036	0.035	0.034	0.034	0.037	0.033	0.004	0.006	0.002	0.037	0.036	0.033		548	0.224	0.075	0.081	0.025	0.018	0.04	0.009	0.009	0.011
549	0.262	0.114	0.117	0.061	0.055	0.074	0.045	0.044	0.045	0.009	0.005	0.009	0.041	0.037	0.04	0.033	0.034	0.031		549	0.039	0.039	0.037	0.037	0.037	0.035	0.035	0.035	0.033	0.034	0.037	0.033	0.004	0.005	0.002	0.036	0.036	0.033		549	0.223	0.075	0.08	0.024	0.018	0.039	0.01	0.009	0.012
550	0.262	0.113	0.117	0.061	0.055	0.074	0.045	0.044	0.045	0.009	0.005	0.008	0.041	0.037	0.039	0.032	0.034	0.031		550	0.038	0.039	0.036	0.037	0.037	0.035	0.035	0.035	0.033	0.034	0.037	0.033	0.003	0.005	0.001	0.036	0.036	0.033		550	0.224	0.074	0.081	0.024	0.018	0.039	0.01	0.009	0.012
551	0.261	0.113	0.116	0.061	0.054	0.074	0.045	0.044	0.045	0.008	0.004	0.008	0.04	0.036	0.039	0.032	0.033	0.03		551	0.038	0.038	0.036	0.036	0.036	0.034	0.035	0.034	0.033	0.033	0.037	0.033	0.003	0.005	0.001	0.036	0.035	0.032		551	0.223	0.075	0.08	0.025	0.018	0.04	0.01	0.01	0.012
552	0.26	0.112	0.116	0.061	0.054	0.073	0.045	0.044	0.045	0.008	0.004	0.008	0.04	0.036	0.039	0.031	0.032	0.03		552	0.037	0.038	0.035	0.036	0.036	0.034	0.034	0.034	0.032	0.033	0.037	0.032	0.002	0.004	0	0.036	0.035	0.032		552	0.223	0.074	0.081	0.025	0.018	0.039	0.011	0.01	0.013
553	0.259	0.111	0.115	0.06	0.054	0.073	0.044	0.043	0.045	0.007	0.003	0.007	0.039	0.035	0.038	0.031	0.032	0.03		553	0.037	0.038	0.035	0.036	0.036	0.034	0.034	0.034	0.032	0.033	0.036	0.032	0.002	0.004	0	0.036	0.035	0.032		553	0.222	0.073	0.08	0.024	0.018	0.039	0.01	0.009	0.013
554	0.259	0.111	0.115	0.06	0.054	0.073	0.044	0.044	0.045	0.007	0.003	0.007	0.039	0.035	0.038	0.03	0.031	0.029		554	0.037	0.037	0.035	0.036	0.035	0.034	0.034	0.034	0.032	0.033	0.036	0.032	0.002	0.003	-0.001	0.035	0.035	0.032		554	0.222	0.074	0.08	0.024	0.019	0.039	0.01	0.01	0.013
555	0.258	0.111	0.115	0.06	0.053	0.073	0.044	0.043	0.044	0.007	0.003	0.006	0.039	0.035	0.038	0.03	0.031	0.029		555	0.037	0.037	0.035	0.035	0.035	0.033	0.033	0.033	0.031	0.033	0.036	0.032	0.001	0.003	-0.001	0.035	0.035	0.032		555	0.221	0.074	0.08	0.025	0.018	0.04	0.011	0.01	0.013
556	0.257	0.11	0.114	0.06	0.053	0.072	0.044	0.043	0.044	0.006	0.002	0.006	0.039	0.035	0.037	0.029	0.031	0.028		556	0.037	0.037	0.034	0.035	0.035	0.033	0.033	0.033	0.031	0.033	0.036	0.031	0.001	0.002	-0.001	0.035	0.034	0.032		556	0.22	0.073	0.08	0.025	0.018	0.039	0.011	0.01	0.013
557	0.256	0.11	0.114	0.06	0.053	0.072	0.044	0.043	0.044	0.006	0.002	0.006	0.038	0.034	0.037	0.029	0.03	0.028		557	0.036	0.037	0.034	0.035	0.035	0.033	0.033	0.033	0.031	0.032	0.036	0.031	0	0.002	-0.002	0.035	0.035	0.031		557	0.22	0.073	0.08	0.025	0.018	0.039	0.011	0.01	0.013
558	0.256	0.109	0.114	0.06	0.053	0.072	0.044	0.043	0.044	0.006	0.002	0.005	0.038	0.034	0.036	0.029	0.03	0.028		558	0.036	0.036	0.034	0.035	0.035	0.033	0.033	0.033	0.031	0.032	0.035	0.031	0	0.002	-0.002	0.035	0.034	0.031		558	0.22	0.073	0.08	0.025	0.018	0.039	0.011	0.01	0.013
559	0.255	0.109	0.113	0.059	0.053	0.072	0.044	0.043	0.044	0.006	0.002	0.005	0.038	0.033	0.036	0.029	0.029	0.027		559	0.036	0.036	0.033	0.034	0.034	0.032	0.032	0.032	0.031	0.032	0.035	0.032	0	0.002	-0.002	0.034	0.034	0.031		559	0.219	0.073	0.08	0.025	0.019	0.04	0.012	0.011	0.013
560	0.255	0.109	0.113	0.059	0.052	0.071	0.044	0.043	0.044	0.006	0.002	0.005	0.038	0.033	0.036	0.029	0.03	0.027		560	0.035	0.036	0.033	0.034	0.034	0.032	0.032	0.032	0.03	0.032	0.035	0.031	0	0.002	-0.002	0.035	0.034	0.031		560	0.22	0.073	0.08	0.025	0.018	0.039	0.012	0.011	0.014
561	0.255	0.109	0.113	0.059	0.052	0.071	0.044	0.043	0.044	0.005	0.001	0.005	0.037	0.033	0.036	0.028	0.029	0.027		561	0.035	0.036	0.033	0.034	0.034	0.032	0.032	0.032	0.03	0.032	0.035	0.031	0	0.001	-0.003	0.034	0.033	0.031		561	0.22	0.073	0.08	0.025	0.018	0.039	0.012	0.011	0.014
562	0.254	0.108	0.112	0.059	0.052	0.071	0.043	0.042	0.044	0.005	0.001	0.005	0.037	0.033	0.036	0.028	0.029	0.027		562	0.035	0.036	0.033	0.034	0.033	0.032	0.032	0.032	0.03	0.032	0.035	0.031	-0.001	0.001	-0.003	0.034	0.033	0.03		562	0.219	0.072	0.079	0.025	0.019	0.039	0.011	0.01	0.014
563	0.253	0.108	0.112	0.058	0.052	0.071	0.043	0.042	0.044	0.005	0.001	0.005	0.036	0.032	0.035	0.028	0.029	0.026		563	0.035	0.035	0.033	0.033	0.034	0.032	0.032	0.031	0.03	0.031	0.034	0.031	-0.001	0.001	-0.003	0.034	0.033	0.03		563	0.218	0.073	0.079	0.025	0.018	0.039	0.011	0.011	0.014
564	0.252	0.107	0.111	0.058	0.051	0.07	0.043	0.042	0.043	0.005	0.001	0.004	0.036	0.032	0.034	0.028	0.028	0.026		564	0.035	0.035	0.033	0.034	0.033	0.031	0.032	0.031	0.03	0.031	0.034	0.03	-0.001	0.001	-0.003	0.033	0.033	0.03		564	0.217	0.072	0.078	0.024	0.018	0.039	0.011	0.011	0.013
565	0.251	0.106	0.11	0.058	0.051	0.07	0.042	0.041	0.043	0.005	0.001	0.004	0.036	0.031	0.034	0.027	0.028	0.026		565	0.034	0.034	0.032	0.033	0.033	0.031	0.031	0.031	0.029	0.031	0.034	0.03	-0.001	0.001	-0.003	0.033	0.033	0.03		565	0.217	0.072	0.078	0.025	0.018	0.039	0.011	0.01	0.014
566	0.251	0.106	0.11	0.057	0.051	0.069	0.042	0.041	0.042	0.004	0	0.004	0.035	0.031	0.034	0.027	0.027	0.025		566	0.034	0.034	0.032	0.032	0.032	0.03	0.03	0.03	0.029	0.03	0.034	0.029	-0.001	0	-0.003	0.032	0.032	0.029		566	0.217	0.072	0.078	0.025	0.019	0.039	0.012	0.011	0.013
567	0.249	0.105	0.109	0.056	0.05	0.069	0.041	0.04	0.042	0.004	0	0.004	0.035	0.031	0.033	0.026	0.027	0.025		567	0.033	0.033	0.031	0.032	0.032	0.03	0.03	0.03	0.028	0.03	0.033	0.029	-0.001	0	-0.003	0.032	0.032	0.029		567	0.216	0.072	0.078	0.024	0.018	0.039	0.011	0.01	0.014
568	0.248	0.104	0.109	0.056	0.05	0.068	0.041	0.04	0.041	0.004	0	0.003	0.035	0.03	0.033	0.026	0.026	0.024		568	0.033	0.033	0.031	0.032	0.032	0.03	0.03	0.029	0.028	0.03	0.033	0.029	-0.002	0	-0.004	0.032	0.031	0.028		568	0.215	0.071	0.078	0.024	0.018	0.038	0.011	0.011	0.013
569	0.247	0.104	0.108	0.055	0.049	0.068	0.041	0.04	0.041	0.004	0	0.003	0.034	0.03	0.033	0.025	0.026	0.024		569	0.032	0.033	0.03	0.031	0.031	0.029	0.029	0.029	0.027	0.029	0.032	0.028	-0.002	0	-0.004	0.032	0.031	0.028		569	0.215	0.071	0.078	0.024	0.018	0.039	0.012	0.011	0.014
570	0.247	0.103	0.107	0.055	0.049	0.067	0.04	0.039	0.041	0.003	-0.001	0.003	0.034	0.029	0.032	0.025	0.026	0.024		570	0.032	0.033	0.03	0.031	0.031	0.029	0.029	0.029	0.027	0.029	0.032	0.028	-0.002	0	-0.004	0.031	0.03	0.027		570	0.215	0.07	0.077	0.024	0.018	0.038	0.011	0.01	0.014
571	0.246	0.103	0.107	0.055	0.048	0.067	0.04	0.039	0.041	0.003	-0.001	0.003	0.034	0.029	0.032	0.025	0.025	0.023		571	0.031	0.032	0.03	0.031	0.03	0.029	0.029	0.028	0.027	0.029	0.031	0.028	-0.003	-0.001	-0.005	0.031	0.03	0.027		571	0.215	0.071	0.077	0.024	0.018	0.038	0.011	0.011	0.014
572	0.245	0.102	0.106	0.054	0.048	0.066	0.04	0.039	0.04	0.002	-0.002	0.002	0.033	0.029	0.032	0.025	0.025	0.023		572	0.031	0.032	0.029	0.03	0.03	0.028	0.028	0.028	0.027	0.028	0.031	0.027	-0.003	-0.002	-0.005	0.03	0.03	0.027		572	0.214	0.07	0.077	0.024	0.018	0.038	0.012	0.011	0.013
573	0.244	0.101	0.105	0.054	0.047	0.066	0.039	0.038	0.04	0.002	-0.002	0.001	0.033	0.028	0.031	0.024	0.025	0.023		573	0.031	0.031	0.029	0.03	0.03	0.028	0.028	0.028	0.026	0.028	0.031	0.027	-0.004	-0.002	-0.006	0.03	0.029	0.026		573	0.213	0.07	0.076	0.024	0.017	0.038	0.011	0.01	0.014
574	0.243	0.1	0.105	0.054	0.047	0.065	0.039	0.038	0.039	0.002	-0.002	0.001	0.032	0.028	0.031	0.024	0.024	0.022		574	0.03	0.031	0.029	0.029	0.029	0.028	0.027	0.028	0.026	0.028	0.031	0.027	-0.004	-0.002	-0.006	0.029	0.029	0.026		574	0.213	0.069	0.076	0.025	0.018	0.037	0.012	0.01	0.013
575	0.242	0.1	0.104	0.053	0.046	0.065	0.038	0.037	0.039	0.002	-0.002	0.001	0.032	0.028	0.031	0.024	0.024	0.022		575	0.031	0.031	0.029	0.029	0.029	0.028	0.028	0.027	0.026	0.027	0.03	0.026	-0.004	-0.002	-0.006	0.029	0.028	0.026		575	0.211	0.069	0.075	0.024	0.017	0.037	0.01	0.01	0.013
576	0.242	0.099	0.104	0.053	0.046	0.064	0.038	0.037	0.038	0	-0.004	0	0.032	0.027	0.03	0.023	0.024	0.022		576	0.03	0.03	0.028	0.028	0.028	0.026	0.027	0.026	0.025	0.027	0.03	0.026	-0.005	-0.003	-0.007	0.029	0.028	0.025		576	0.212	0.069	0.076	0.025	0.018	0.038	0.011	0.011	0.013
577	0.241	0.099	0.103	0.052	0.046	0.064	0.038	0.037	0.038	0.001	-0.003	0	0.032	0.027	0.03	0.022	0.023	0.021		577	0.03	0.03	0.028	0.029	0.028	0.027	0.027	0.026	0.025	0.026	0.03	0.026	-0.005	-0.003	-0.007	0.028	0.028	0.025		577	0.211	0.069	0.075	0.023	0.018	0.037	0.011	0.011	0.013
578	0.24	0.098	0.103	0.052	0.045	0.063	0.037	0.036	0.038	0	-0.004	0	0.031	0.026	0.029	0.023	0.023	0.021		578	0.029	0.03	0.028	0.028	0.028	0.027	0.027	0.026	0.025	0.026	0.029	0.025	-0.005	-0.004	-0.007	0.028	0.027	0.025		578	0.211	0.068	0.075	0.024	0.017	0.036	0.01	0.01	0.013
579	0.239	0.098	0.102	0.052	0.045	0.063	0.037	0.036	0.038	0	-0.004	-0.001	0.031	0.026	0.029	0.022	0.023	0.021		579	0.029	0.03	0.027	0.028	0.028	0.027	0.026	0.026	0.025	0.026	0.029	0.025	-0.006	-0.004	-0.008	0.028	0.027	0.024		579	0.21	0.068	0.075	0.024	0.017	0.036	0.011	0.01	0.013
580	0.233	0.096	0.102	0.051	0.045	0.063	0.037	0.036	0.037	0	-0.004	0	0.03	0.025	0.028	0.022	0.022	0.021		580	0.029	0.029	0.027	0.027	0.027	0.026	0.026	0.025	0.024	0.026	0.028	0.025	-0.006	-0.004	-0.008	0.027	0.027	0.024		580	0.204	0.067	0.075	0.024	0.018	0.037	0.011	0.011	0.013
581	0.232	0.096	0.101	0.051	0.044	0.063	0.036	0.035	0.037	0	-0.004	0	0.03	0.025	0.028	0.022	0.022	0.02		581	0.028	0.028	0.026	0.027	0.026	0.025	0.025	0.025	0.023	0.025	0.028	0.024	-0.006	-0.004	-0.008	0.028	0.027	0.024		581	0.204	0.068	0.075	0.024	0.018	0.038	0.011	0.01	0.014
582	0.23	0.095	0.1	0.05	0.044	0.062	0.036	0.035	0.037	-0.001	-0.005	-0.001	0.029	0.025	0.028	0.021	0.021	0.02		582	0.028	0.028	0.026	0.027	0.027	0.025	0.025	0.025	0.024	0.025	0.028	0.024	-0.007	-0.005	-0.009	0.027	0.026	0.024		582	0.202	0.067	0.074	0.023	0.017	0.037	0.011	0.01	0.013
583	0.229	0.095	0.1	0.05	0.044	0.062	0.036	0.035	0.037	-0.002	-0.006	-0.002	0.029	0.025	0.028	0.021	0.021	0.02		583	0.028	0.028	0.026	0.027	0.026	0.025	0.025	0.025	0.023	0.025	0.027	0.024	-0.007	-0.006	-0.009	0.027	0.026	0.023		583	0.201	0.067	0.074	0.023	0.018	0.037	0.011	0.01	0.014
584	0.228	0.094	0.099	0.05	0.043	0.061	0.035	0.034	0.036	-0.002	-0.006	-0.003	0.029	0.025	0.027	0.021	0.021	0.02		584	0.028	0.028	0.026	0.027	0.026	0.024	0.025	0.024	0.023	0.024	0.027	0.023	-0.008	-0.006	-0.01	0.026	0.025	0.023		584	0.2	0.066	0.073	0.023	0.017	0.037	0.01	0.01	0.013
585	0.226	0.093	0.099	0.049	0.043	0.061	0.035	0.034	0.036	-0.003	-0.007	-0.003	0.029	0.024	0.027	0.021	0.021	0.019		585	0.027	0.027	0.025	0.026	0.026	0.024	0.024	0.024	0.022	0.024	0.027	0.023	-0.008	-0.007	-0.011	0.026	0.026	0.023		585	0.199	0.066	0.074	0.023	0.017	0.037	0.011	0.01	0.014
586	0.225	0.093	0.098	0.049	0.042	0.06	0.035	0.034	0.035	-0.003	-0.007	-0.003	0.028	0.024	0.027	0.02	0.02	0.019		586	0.027	0.027	0.025	0.026	0.025	0.024	0.024	0.023	0.022	0.024	0.026	0.023	-0.008	-0.007	-0.011	0.026	0.025	0.023		586	0.198	0.066	0.073	0.023	0.017	0.036	0.011	0.011	0.013
587	0.223	0.092	0.098	0.048	0.042	0.06	0.034	0.033	0.035	-0.003	-0.007	-0.004	0.028	0.024	0.027	0.02	0.02	0.019		587	0.027	0.027	0.025	0.025	0.025	0.024	0.024	0.023	0.022	0.023	0.026	0.023	-0.009	-0.007	-0.011	0.025	0.025	0.022		587	0.196	0.065	0.073	0.023	0.017	0.036	0.01	0.01	0.013
588	0.222	0.092	0.097	0.048	0.041	0.059	0.034	0.033	0.034	-0.003	-0.008	-0.004	0.028	0.023	0.026	0.02	0.019	0.018		588	0.026	0.026	0.024	0.025	0.025	0.023	0.023	0.023	0.022	0.023	0.026	0.022	-0.009	-0.007	-0.011	0.025	0.025	0.022		588	0.196	0.066	0.073	0.023	0.016	0.036	0.011	0.01	0.012
589	0.22	0.091	0.097	0.048	0.041	0.059	0.034	0.033	0.034	-0.003	-0.008	-0.004	0.027	0.023	0.026	0.02	0.019	0.018		589	0.026	0.026	0.024	0.025	0.024	0.023	0.023	0.023	0.021	0.023	0.026	0.022	-0.009	-0.008	-0.011	0.025	0.024	0.022		589	0.194	0.065	0.073	0.023	0.017	0.036	0.011	0.01	0.013
590	0.219	0.091	0.096	0.047	0.041	0.059	0.034	0.032	0.034	-0.004	-0.008	-0.004	0.027	0.023	0.026	0.019	0.019	0.018		590	0.026	0.026	0.024	0.024	0.024	0.023	0.023	0.023	0.021	0.023	0.025	0.022	-0.009	-0.008	-0.011	0.025	0.024	0.021		590	0.193	0.065	0.072	0.023	0.017	0.036	0.011	0.009	0.013
591	0.218	0.09	0.095	0.047	0.041	0.058	0.033	0.032	0.034	-0.004	-0.008	-0.004	0.027	0.022	0.025	0.019	0.018	0.017		591	0.025	0.026	0.024	0.024	0.024	0.023	0.023	0.022	0.021	0.022	0.025	0.021	-0.009	-0.008	-0.012	0.024	0.024	0.021		591	0.193	0.064	0.071	0.023	0.017	0.035	0.01	0.01	0.013
592	0.216	0.09	0.095	0.047	0.04	0.058	0.033	0.032	0.033	-0.004	-0.008	-0.004	0.027	0.022	0.025	0.019	0.018	0.017		592	0.025	0.025	0.023	0.024	0.024	0.022	0.022	0.022	0.02	0.022	0.025	0.021	-0.009	-0.008	-0.012	0.024	0.023	0.021		592	0.191	0.065	0.072	0.023	0.016	0.036	0.011	0.01	0.013
593	0.215	0.089	0.094	0.046	0.04	0.057	0.032	0.031	0.033	-0.004	-0.009	-0.005	0.026	0.022	0.025	0.018	0.018	0.017		593	0.025	0.025	0.023	0.024	0.024	0.022	0.022	0.022	0.02	0.022	0.024	0.021	-0.01	-0.008	-0.012	0.024	0.023	0.02		593	0.19	0.064	0.071	0.022	0.016	0.035	0.01	0.009	0.013
594	0.213	0.088	0.094	0.046	0.039	0.057	0.032	0.031	0.033	-0.004	-0.009	-0.005	0.026	0.021	0.024	0.018	0.018	0.017		594	0.024	0.025	0.022	0.023	0.023	0.021	0.022	0.021	0.02	0.021	0.024	0.02	-0.01	-0.008	-0.012	0.023	0.022	0.02		594	0.189	0.063	0.072	0.023	0.016	0.036	0.01	0.01	0.013
595	0.212	0.088	0.093	0.045	0.039	0.056	0.032	0.031	0.032	-0.005	-0.009	-0.005	0.026	0.021	0.024	0.018	0.017	0.016		595	0.024	0.025	0.022	0.023	0.023	0.021	0.022	0.021	0.02	0.021	0.024	0.02	-0.01	-0.009	-0.012	0.023	0.022	0.02		595	0.188	0.063	0.071	0.022	0.016	0.035	0.01	0.01	0.012
596	0.211	0.088	0.093	0.045	0.039	0.056	0.032	0.03	0.032	-0.005	-0.009	-0.005	0.025	0.021	0.024	0.018	0.017	0.016		596	0.024	0.024	0.022	0.023	0.023	0.021	0.021	0.021	0.019	0.021	0.024	0.02	-0.01	-0.009	-0.012	0.023	0.022	0.02		596	0.187	0.064	0.071	0.022	0.016	0.035	0.011	0.009	0.013
597	0.209	0.087	0.092	0.045	0.038	0.056	0.031	0.03	0.032	-0.005	-0.009	-0.005	0.025	0.021	0.024	0.018	0.017	0.016		597	0.024	0.024	0.022	0.023	0.023	0.021	0.021	0.021	0.019	0.021	0.023	0.019	-0.01	-0.009	-0.012	0.022	0.022	0.019		597	0.185	0.063	0.07	0.022	0.015	0.035	0.01	0.009	0.013
598	0.208	0.087	0.092	0.044	0.038	0.055	0.031	0.03	0.032	-0.005	-0.009	-0.005	0.025	0.02	0.024	0.017	0.017	0.016		598	0.023	0.024	0.021	0.022	0.022	0.02	0.02	0.02	0.019	0.02	0.023	0.019	-0.011	-0.009	-0.012	0.022	0.022	0.019		598	0.185	0.063	0.071	0.022	0.016	0.035	0.011	0.01	0.013
599	0.206	0.086	0.091	0.044	0.038	0.055	0.031	0.029	0.031	-0.005	-0.01	-0.006	0.025	0.02	0.023	0.017	0.017	0.016		599	0.023	0.023	0.021	0.022	0.021	0.02	0.02	0.02	0.018	0.02	0.023	0.019	-0.011	-0.009	-0.013	0.022	0.021	0.019		599	0.183	0.063	0.07	0.022	0.017	0.035	0.011	0.009	0.013
600	0.205	0.086	0.091	0.044	0.038	0.055	0.03	0.029	0.031	-0.006	-0.01	-0.006	0.025	0.02	0.023	0.017	0.016	0.016		600	0.023	0.023	0.021	0.022	0.022	0.02	0.02	0.02	0.018	0.02	0.023	0.019	-0.011	-0.009	-0.013	0.022	0.021	0.018		600	0.182	0.063	0.07	0.022	0.016	0.035	0.01	0.009	0.013
601	0.204	0.085	0.091	0.044	0.037	0.054	0.03	0.029	0.03	-0.006	-0.01	-0.006	0.025	0.02	0.023	0.017	0.017	0.016		601	0.023	0.023	0.021	0.022	0.022	0.02	0.02	0.02	0.018	0.02	0.022	0.019	-0.011	-0.01	-0.013	0.022	0.021	0.019		601	0.181	0.062	0.07	0.022	0.015	0.034	0.01	0.009	0.012
602	0.202	0.085	0.09	0.044	0.037	0.054	0.03	0.029	0.031	-0.006	-0.01	-0.006	0.024	0.02	0.023	0.017	0.016	0.015		602	0.023	0.023	0.021	0.022	0.021	0.02	0.02	0.019	0.018	0.02	0.022	0.019	-0.011	-0.01	-0.014	0.021	0.021	0.018		602	0.179	0.062	0.069	0.022	0.016	0.034	0.01	0.01	0.013
603	0.201	0.085	0.09	0.043	0.037	0.054	0.03	0.029	0.03	-0.006	-0.01	-0.007	0.024	0.02	0.023	0.016	0.016	0.015		603	0.023	0.023	0.02	0.021	0.021	0.019	0.02	0.019	0.018	0.019	0.022	0.019	-0.012	-0.01	-0.014	0.021	0.021	0.018		603	0.178	0.062	0.07	0.022	0.016	0.035	0.01	0.01	0.012
604	0.2	0.085	0.09	0.043	0.037	0.054	0.03	0.028	0.03	-0.006	-0.011	-0.007	0.024	0.019	0.022	0.016	0.016	0.015		604	0.022	0.022	0.02	0.021	0.021	0.019	0.019	0.019	0.018	0.019	0.022	0.018	-0.012	-0.01	-0.014	0.021	0.02	0.018		604	0.178	0.063	0.07	0.022	0.016	0.035	0.011	0.009	0.012
605	0.198	0.084	0.089	0.043	0.036	0.053	0.029	0.028	0.03	-0.007	-0.011	-0.007	0.024	0.019	0.022	0.016	0.015	0.015		605	0.022	0.022	0.02	0.021	0.021	0.019	0.019	0.019	0.018	0.019	0.022	0.018	-0.012	-0.01	-0.014	0.021	0.02	0.018		605	0.176	0.062	0.069	0.022	0.015	0.034	0.01	0.009	0.012
606	0.197	0.083	0.089	0.042	0.036	0.053	0.029	0.028	0.03	-0.007	-0.011	-0.007	0.024	0.019	0.022	0.016	0.015	0.015		606	0.022	0.022	0.02	0.021	0.02	0.019	0.019	0.019	0.017	0.019	0.021	0.018	-0.012	-0.011	-0.014	0.021	0.02	0.017		606	0.175	0.061	0.069	0.021	0.016	0.034	0.01	0.009	0.013
607	0.195	0.083	0.088	0.042	0.036	0.052	0.029	0.027	0.029	-0.007	-0.011	-0.007	0.023	0.018	0.021	0.016	0.015	0.014		607	0.021	0.022	0.02	0.02	0.02	0.018	0.019	0.018	0.017	0.018	0.021	0.017	-0.012	-0.011	-0.014	0.02	0.02	0.017		607	0.174	0.061	0.068	0.022	0.016	0.034	0.01	0.009	0.012
608	0.194	0.083	0.088	0.042	0.035	0.052	0.028	0.027	0.029	-0.007	-0.012	-0.008	0.023	0.018	0.021	0.015	0.015	0.014		608	0.021	0.021	0.019	0.02	0.02	0.018	0.019	0.018	0.017	0.018	0.021	0.017	-0.013	-0.011	-0.015	0.02	0.02	0.017		608	0.173	0.062	0.069	0.022	0.015	0.034	0.009	0.009	0.012
609	0.192	0.082	0.087	0.041	0.035	0.052	0.028	0.027	0.028	-0.008	-0.012	-0.008	0.023	0.018	0.021	0.015	0.014	0.014		609	0.021	0.021	0.019	0.02	0.019	0.018	0.018	0.018	0.016	0.018	0.02	0.017	-0.013	-0.012	-0.015	0.02	0.019	0.017		609	0.171	0.061	0.068	0.021	0.016	0.034	0.01	0.009	0.012
610	0.191	0.081	0.086	0.041	0.034	0.051	0.028	0.026	0.028	-0.008	-0.012	-0.008	0.022	0.018	0.021	0.015	0.014	0.014		610	0.02	0.021	0.019	0.019	0.019	0.018	0.018	0.017	0.016	0.017	0.02	0.016	-0.013	-0.012	-0.015	0.019	0.019	0.016		610	0.171	0.06	0.067	0.022	0.015	0.033	0.01	0.009	0.012
611	0.189	0.081	0.086	0.04	0.034	0.051	0.027	0.026	0.028	-0.008	-0.012	-0.008	0.022	0.018	0.021	0.015	0.014	0.013		611	0.021	0.021	0.019	0.019	0.019	0.017	0.018	0.017	0.016	0.017	0.02	0.016	-0.013	-0.012	-0.015	0.019	0.018	0.016		611	0.168	0.06	0.067	0.021	0.015	0.034	0.009	0.009	0.012
612	0.188	0.08	0.085	0.04	0.034	0.05	0.027	0.026	0.028	-0.008	-0.013	-0.009	0.022	0.017	0.02	0.014	0.014	0.013		612	0.02	0.02	0.018	0.019	0.019	0.017	0.018	0.017	0.016	0.017	0.02	0.016	-0.014	-0.012	-0.016	0.019	0.018	0.016		612	0.168	0.06	0.067	0.021	0.015	0.033	0.009	0.009	0.012
613	0.186	0.08	0.085	0.04	0.033	0.05	0.027	0.025	0.027	-0.009	-0.013	-0.009	0.022	0.017	0.02	0.014	0.014	0.013		613	0.02	0.02	0.018	0.019	0.018	0.017	0.017	0.017	0.015	0.017	0.019	0.016	-0.014	-0.013	-0.016	0.019	0.018	0.015		613	0.166	0.06	0.067	0.021	0.015	0.033	0.01	0.008	0.012
614	0.185	0.079	0.084	0.039	0.033	0.049	0.026	0.025	0.026	-0.009	-0.013	-0.009	0.021	0.017	0.02	0.014	0.013	0.013		614	0.019	0.019	0.018	0.018	0.018	0.016	0.017	0.016	0.015	0.016	0.019	0.015	-0.014	-0.013	-0.016	0.018	0.017	0.015		614	0.166	0.06	0.066	0.021	0.015	0.033	0.009	0.009	0.011
615	0.183	0.078	0.084	0.039	0.032	0.049	0.026	0.024	0.026	-0.009	-0.013	-0.009	0.021	0.017	0.02	0.014	0.013	0.013		615	0.019	0.019	0.017	0.018	0.018	0.016	0.016	0.016	0.015	0.015	0.018	0.015	-0.014	-0.013	-0.016	0.018	0.017	0.014		615	0.164	0.059	0.067	0.021	0.014	0.033	0.01	0.008	0.011
616	0.182	0.077	0.082	0.038	0.031	0.048	0.025	0.023	0.025	-0.009	-0.014	-0.01	0.021	0.017	0.02	0.014	0.013	0.012		616	0.019	0.019	0.017	0.017	0.017	0.016	0.016	0.016	0.014	0.015	0.018	0.014	-0.015	-0.013	-0.017	0.017	0.016	0.014		616	0.163	0.058	0.065	0.021	0.014	0.032	0.009	0.007	0.011
617	0.181	0.077	0.082	0.037	0.031	0.048	0.024	0.023	0.025	-0.01	-0.014	-0.01	0.021	0.016	0.02	0.014	0.013	0.012		617	0.018	0.018	0.016	0.017	0.017	0.015	0.015	0.015	0.014	0.014	0.017	0.014	-0.015	-0.013	-0.017	0.017	0.016	0.013		617	0.163	0.059	0.066	0.02	0.014	0.033	0.009	0.008	0.011
618	0.179	0.076	0.081	0.037	0.03	0.047	0.024	0.022	0.024	-0.009	-0.014	-0.01	0.021	0.016	0.019	0.014	0.012	0.012		618	0.018	0.018	0.016	0.017	0.016	0.015	0.015	0.015	0.013	0.014	0.017	0.013	-0.015	-0.013	-0.017	0.016	0.015	0.013		618	0.161	0.058	0.065	0.02	0.014	0.032	0.009	0.007	0.011
619	0.178	0.076	0.081	0.037	0.03	0.047	0.024	0.022	0.024	-0.01	-0.014	-0.01	0.021	0.016	0.019	0.014	0.012	0.012		619	0.018	0.018	0.016	0.016	0.016	0.014	0.015	0.015	0.013	0.014	0.017	0.013	-0.015	-0.014	-0.017	0.016	0.015	0.013		619	0.16	0.058	0.065	0.021	0.014	0.033	0.009	0.007	0.011
620	0.177	0.075	0.081	0.036	0.03	0.046	0.023	0.022	0.024	-0.01	-0.015	-0.01	0.021	0.016	0.019	0.013	0.012	0.012		620	0.017	0.018	0.016	0.016	0.016	0.014	0.015	0.015	0.013	0.013	0.016	0.012	-0.015	-0.014	-0.017	0.016	0.015	0.012		620	0.16	0.057	0.065	0.02	0.014	0.032	0.008	0.007	0.011
621	0.176	0.075	0.081	0.036	0.03	0.046	0.023	0.021	0.024	-0.01	-0.015	-0.01	0.021	0.015	0.019	0.014	0.012	0.012		621	0.017	0.018	0.015	0.016	0.016	0.014	0.015	0.014	0.013	0.013	0.016	0.012	-0.016	-0.014	-0.018	0.015	0.015	0.012		621	0.159	0.057	0.066	0.02	0.014	0.032	0.008	0.007	0.011
622	0.175	0.075	0.08	0.036	0.03	0.046	0.023	0.022	0.024	-0.01	-0.015	-0.011	0.02	0.015	0.019	0.013	0.011	0.012		622	0.017	0.017	0.015	0.016	0.016	0.014	0.014	0.014	0.013	0.013	0.016	0.012	-0.016	-0.014	-0.018	0.015	0.015	0.012		622	0.158	0.058	0.065	0.02	0.014	0.032	0.009	0.008	0.011
623	0.174	0.074	0.08	0.036	0.029	0.046	0.023	0.021	0.024	-0.01	-0.015	-0.011	0.021	0.015	0.019	0.013	0.011	0.011		623	0.017	0.017	0.015	0.016	0.016	0.014	0.014	0.014	0.013	0.013	0.016	0.012	-0.016	-0.014	-0.018	0.015	0.015	0.012		623	0.157	0.057	0.065	0.02	0.013	0.032	0.009	0.007	0.011
624	0.173	0.074	0.08	0.036	0.029	0.046	0.023	0.022	0.024	-0.01	-0.015	-0.011	0.021	0.015	0.019	0.013	0.011	0.011		624	0.017	0.017	0.015	0.016	0.016	0.014	0.014	0.014	0.013	0.013	0.016	0.012	-0.016	-0.015	-0.018	0.015	0.015	0.012		624	0.156	0.057	0.065	0.02	0.013	0.032	0.009	0.008	0.011
625	0.172	0.074	0.08	0.037	0.03	0.046	0.024	0.022	0.024	-0.01	-0.015	-0.011	0.02	0.015	0.019	0.013	0.011	0.011		625	0.017	0.017	0.015	0.016	0.016	0.014	0.015	0.014	0.013	0.014	0.016	0.013	-0.016	-0.014	-0.018	0.015	0.015	0.012		625	0.155	0.057	0.065	0.021	0.014	0.032	0.009	0.008	0.011
626	0.171	0.074	0.08	0.037	0.03	0.047	0.024	0.022	0.025	-0.01	-0.016	-0.011	0.02	0.015	0.018	0.013	0.011	0.011		626	0.017	0.018	0.015	0.016	0.016	0.014	0.015	0.014	0.013	0.013	0.017	0.013	-0.017	-0.014	-0.018	0.015	0.015	0.012		626	0.154	0.056	0.065	0.021	0.014	0.033	0.009	0.008	0.012
627	0.17	0.074	0.08	0.037	0.03	0.046	0.024	0.022	0.025	-0.011	-0.015	-0.011	0.019	0.014	0.018	0.012	0.01	0.011		627	0.017	0.017	0.015	0.016	0.016	0.014	0.014	0.014	0.013	0.014	0.017	0.013	-0.016	-0.015	-0.018	0.016	0.015	0.012		627	0.153	0.057	0.065	0.021	0.014	0.032	0.01	0.008	0.012
628	0.169	0.074	0.08	0.037	0.03	0.047	0.025	0.023	0.025	-0.011	-0.016	-0.012	0.02	0.014	0.018	0.012	0.01	0.011		628	0.017	0.018	0.015	0.016	0.016	0.014	0.015	0.014	0.013	0.014	0.017	0.013	-0.017	-0.015	-0.019	0.016	0.016	0.013		628	0.152	0.056	0.065	0.021	0.014	0.033	0.01	0.009	0.012
629	0.168	0.074	0.08	0.037	0.03	0.047	0.025	0.023	0.026	-0.011	-0.016	-0.011	0.019	0.014	0.017	0.012	0.01	0.011		629	0.017	0.018	0.015	0.016	0.016	0.015	0.015	0.014	0.013	0.014	0.017	0.013	-0.017	-0.015	-0.019	0.016	0.016	0.013		629	0.151	0.056	0.065	0.021	0.014	0.032	0.01	0.009	0.013
630	0.167	0.074	0.08	0.037	0.03	0.047	0.025	0.023	0.026	-0.011	-0.016	-0.011	0.019	0.014	0.017	0.012	0.01	0.011		630	0.018	0.018	0.016	0.016	0.016	0.014	0.015	0.015	0.013	0.014	0.017	0.013	-0.017	-0.015	-0.019	0.016	0.016	0.013		630	0.149	0.056	0.064	0.021	0.014	0.033	0.01	0.008	0.013
631	0.166	0.074	0.079	0.037	0.03	0.046	0.025	0.023	0.025	-0.011	-0.016	-0.012	0.019	0.014	0.017	0.012	0.01	0.01		631	0.017	0.017	0.015	0.016	0.016	0.014	0.015	0.014	0.013	0.014	0.017	0.013	-0.017	-0.015	-0.019	0.016	0.015	0.013		631	0.149	0.057	0.064	0.021	0.014	0.032	0.01	0.009	0.012
632	0.165	0.073	0.079	0.036	0.03	0.046	0.025	0.023	0.025	-0.012	-0.016	-0.012	0.019	0.013	0.017	0.011	0.01	0.01		632	0.017	0.017	0.015	0.016	0.015	0.014	0.014	0.014	0.012	0.014	0.017	0.013	-0.017	-0.016	-0.019	0.016	0.015	0.013		632	0.148	0.056	0.064	0.02	0.015	0.032	0.011	0.009	0.013
633	0.164	0.073	0.079	0.036	0.03	0.046	0.024	0.022	0.025	-0.012	-0.016	-0.012	0.018	0.013	0.017	0.011	0.01	0.01		633	0.017	0.017	0.015	0.016	0.015	0.014	0.014	0.014	0.013	0.014	0.017	0.013	-0.017	-0.016	-0.019	0.016	0.015	0.012		633	0.147	0.056	0.064	0.02	0.015	0.032	0.01	0.008	0.012
634	0.162	0.072	0.078	0.036	0.029	0.045	0.024	0.022	0.024	-0.011	-0.017	-0.012	0.018	0.013	0.017	0.011	0.009	0.01		634	0.016	0.016	0.014	0.015	0.015	0.013	0.014	0.013	0.012	0.013	0.016	0.013	-0.017	-0.016	-0.019	0.015	0.015	0.012		634	0.146	0.056	0.064	0.021	0.014	0.032	0.01	0.009	0.012
635	0.161	0.071	0.077	0.035	0.029	0.045	0.023	0.022	0.024	-0.012	-0.016	-0.012	0.018	0.013	0.017	0.011	0.009	0.01		635	0.016	0.016	0.014	0.015	0.015	0.013	0.013	0.013	0.012	0.013	0.016	0.012	-0.017	-0.016	-0.019	0.015	0.014	0.012		635	0.145	0.055	0.063	0.02	0.014	0.032	0.01	0.009	0.012
636	0.16	0.071	0.077	0.035	0.028	0.045	0.023	0.021	0.024	-0.012	-0.017	-0.012	0.018	0.013	0.016	0.011	0.009	0.01		636	0.016	0.016	0.014	0.015	0.014	0.013	0.013	0.013	0.011	0.013	0.016	0.012	-0.017	-0.016	-0.02	0.015	0.014	0.012		636	0.144	0.055	0.063	0.02	0.014	0.032	0.01	0.008	0.013
637	0.159	0.071	0.077	0.035	0.028	0.044	0.023	0.021	0.023	-0.012	-0.017	-0.012	0.018	0.013	0.016	0.011	0.009	0.01		637	0.016	0.016	0.014	0.015	0.015	0.013	0.013	0.013	0.012	0.013	0.015	0.012	-0.018	-0.016	-0.02	0.015	0.014	0.012		637	0.143	0.055	0.063	0.02	0.013	0.031	0.01	0.008	0.011
638	0.158	0.07	0.076	0.035	0.028	0.044	0.023	0.021	0.023	-0.012	-0.017	-0.012	0.018	0.013	0.016	0.011	0.009	0.009		638	0.015	0.016	0.014	0.014	0.014	0.013	0.013	0.012	0.011	0.013	0.015	0.012	-0.018	-0.016	-0.019	0.014	0.014	0.011		638	0.143	0.054	0.062	0.021	0.014	0.031	0.01	0.009	0.012
639	0.156	0.07	0.076	0.034	0.028	0.044	0.023	0.02	0.023	-0.012	-0.017	-0.012	0.018	0.012	0.016	0.011	0.009	0.009		639	0.015	0.015	0.013	0.014	0.014	0.012	0.013	0.012	0.011	0.012	0.015	0.012	-0.017	-0.016	-0.02	0.014	0.013	0.011		639	0.141	0.055	0.063	0.02	0.014	0.032	0.01	0.008	0.012
640	0.155	0.07	0.075	0.034	0.028	0.044	0.023	0.02	0.023	-0.012	-0.017	-0.012	0.017	0.012	0.016	0.011	0.008	0.009		640	0.015	0.016	0.013	0.014	0.014	0.012	0.013	0.012	0.011	0.012	0.015	0.011	-0.018	-0.016	-0.02	0.014	0.014	0.011		640	0.14	0.054	0.062	0.02	0.014	0.032	0.01	0.008	0.012
641	0.154	0.07	0.075	0.034	0.028	0.044	0.023	0.02	0.023	-0.012	-0.017	-0.012	0.017	0.012	0.016	0.01	0.008	0.009		641	0.015	0.015	0.013	0.014	0.014	0.012	0.012	0.012	0.011	0.012	0.015	0.011	-0.018	-0.016	-0.02	0.014	0.013	0.011		641	0.139	0.055	0.062	0.02	0.014	0.032	0.011	0.008	0.012
642	0.153	0.069	0.075	0.034	0.027	0.043	0.022	0.02	0.023	-0.012	-0.017	-0.012	0.017	0.012	0.015	0.01	0.008	0.009		642	0.015	0.015	0.013	0.014	0.014	0.012	0.012	0.012	0.011	0.012	0.015	0.011	-0.018	-0.016	-0.02	0.014	0.013	0.011		642	0.138	0.054	0.062	0.02	0.013	0.031	0.01	0.008	0.012
643	0.152	0.069	0.075	0.034	0.027	0.043	0.022	0.02	0.023	-0.012	-0.017	-0.013	0.017	0.012	0.016	0.01	0.008	0.009		643	0.015	0.015	0.013	0.014	0.014	0.012	0.012	0.012	0.011	0.012	0.014	0.011	-0.018	-0.016	-0.02	0.014	0.013	0.011		643	0.137	0.054	0.062	0.02	0.013	0.031	0.01	0.008	0.012
644	0.151	0.069	0.074	0.033	0.027	0.043	0.022	0.02	0.022	-0.013	-0.017	-0.013	0.017	0.012	0.015	0.01	0.008	0.009		644	0.015	0.015	0.013	0.014	0.013	0.012	0.012	0.012	0.011	0.012	0.014	0.011	-0.018	-0.016	-0.02	0.014	0.013	0.01		644	0.136	0.054	0.061	0.019	0.014	0.031	0.01	0.008	0.011
645	0.15	0.068	0.074	0.033	0.027	0.043	0.022	0.02	0.022	-0.012	-0.017	-0.013	0.017	0.012	0.015	0.01	0.008	0.009		645	0.015	0.015	0.013	0.014	0.013	0.012	0.012	0.012	0.01	0.011	0.014	0.011	-0.018	-0.017	-0.02	0.014	0.013	0.01		645	0.135	0.053	0.061	0.019	0.014	0.031	0.01	0.008	0.012
646	0.149	0.068	0.074	0.033	0.026	0.043	0.022	0.019	0.022	-0.013	-0.018	-0.013	0.017	0.012	0.015	0.01	0.008	0.008		646	0.015	0.015	0.013	0.014	0.013	0.012	0.012	0.012	0.011	0.011	0.014	0.011	-0.018	-0.017	-0.02	0.014	0.013	0.01		646	0.134	0.053	0.061	0.019	0.013	0.031	0.01	0.007	0.011
647	0.148	0.068	0.074	0.033	0.026	0.043	0.022	0.019	0.022	-0.013	-0.018	-0.013	0.017	0.011	0.015	0.01	0.008	0.008		647	0.015	0.015	0.013	0.013	0.013	0.012	0.012	0.012	0.01	0.011	0.014	0.01	-0.019	-0.017	-0.021	0.013	0.012	0.01		647	0.133	0.053	0.061	0.02	0.013	0.031	0.01	0.007	0.012
648	0.147	0.067	0.073	0.033	0.026	0.042	0.021	0.019	0.022	-0.013	-0.018	-0.013	0.016	0.011	0.015	0.01	0.008	0.008		648	0.014	0.014	0.012	0.013	0.012	0.011	0.011	0.011	0.01	0.011	0.014	0.01	-0.019	-0.017	-0.02	0.013	0.013	0.01		648	0.133	0.053	0.061	0.02	0.014	0.031	0.01	0.008	0.012
649	0.146	0.067	0.073	0.033	0.026	0.042	0.021	0.019	0.022	-0.013	-0.018	-0.013	0.016	0.011	0.015	0.01	0.007	0.008		649	0.014	0.014	0.012	0.013	0.013	0.011	0.011	0.011	0.01	0.011	0.014	0.01	-0.019	-0.017	-0.02	0.013	0.012	0.01		649	0.132	0.053	0.061	0.02	0.013	0.031	0.01	0.008	0.012
650	0.145	0.067	0.073	0.032	0.026	0.041	0.021	0.019	0.021	-0.013	-0.018	-0.013	0.016	0.011	0.015	0.01	0.007	0.008		650	0.014	0.014	0.012	0.013	0.013	0.011	0.012	0.011	0.01	0.011	0.013	0.01	-0.018	-0.017	-0.021	0.013	0.012	0.01		650	0.131	0.053	0.061	0.019	0.013	0.03	0.009	0.008	0.011
651	0.144	0.066	0.072	0.032	0.026	0.041	0.021	0.018	0.021	-0.013	-0.018	-0.013	0.016	0.011	0.014	0.009	0.007	0.008		651	0.014	0.014	0.012	0.013	0.012	0.011	0.011	0.011	0.01	0.01	0.013	0.01	-0.018	-0.017	-0.02	0.013	0.012	0.009		651	0.13	0.052	0.06	0.019	0.014	0.03	0.01	0.007	0.011
652	0.144	0.066	0.072	0.032	0.025	0.041	0.021	0.018	0.021	-0.013	-0.018	-0.013	0.016	0.011	0.014	0.009	0.007	0.008		652	0.014	0.014	0.012	0.013	0.012	0.011	0.011	0.011	0.01	0.01	0.013	0.01	-0.019	-0.017	-0.021	0.013	0.012	0.01		652	0.13	0.052	0.06	0.019	0.013	0.03	0.01	0.007	0.011
653	0.143	0.066	0.072	0.032	0.025	0.041	0.02	0.018	0.021	-0.013	-0.018	-0.014	0.016	0.011	0.014	0.009	0.007	0.008		653	0.013	0.014	0.012	0.012	0.012	0.011	0.011	0.011	0.009	0.01	0.013	0.009	-0.019	-0.017	-0.021	0.012	0.012	0.009		653	0.13	0.052	0.06	0.02	0.013	0.03	0.009	0.007	0.012
654	0.142	0.065	0.071	0.031	0.025	0.04	0.02	0.018	0.021	-0.013	-0.018	-0.014	0.016	0.01	0.014	0.009	0.007	0.008		654	0.013	0.014	0.011	0.012	0.012	0.01	0.011	0.01	0.009	0.01	0.013	0.009	-0.019	-0.017	-0.021	0.012	0.012	0.009		654	0.129	0.051	0.06	0.019	0.013	0.03	0.009	0.008	0.012
655	0.142	0.065	0.071	0.031	0.025	0.04	0.02	0.018	0.021	-0.014	-0.019	-0.014	0.016	0.01	0.014	0.009	0.007	0.007		655	0.013	0.013	0.011	0.012	0.012	0.01	0.01	0.01	0.009	0.01	0.013	0.009	-0.019	-0.017	-0.021	0.012	0.011	0.009		655	0.129	0.052	0.06	0.019	0.013	0.03	0.01	0.008	0.012
656	0.141	0.065	0.071	0.031	0.025	0.04	0.02	0.018	0.02	-0.014	-0.019	-0.014	0.015	0.01	0.014	0.009	0.006	0.007		656	0.013	0.013	0.011	0.012	0.012	0.01	0.011	0.01	0.009	0.01	0.013	0.009	-0.019	-0.018	-0.021	0.012	0.011	0.009		656	0.128	0.052	0.06	0.019	0.013	0.03	0.009	0.008	0.011
657	0.14	0.064	0.07	0.031	0.024	0.04	0.02	0.017	0.02	-0.014	-0.019	-0.014	0.015	0.01	0.013	0.009	0.006	0.007		657	0.013	0.013	0.011	0.012	0.011	0.01	0.01	0.01	0.009	0.01	0.013	0.009	-0.019	-0.018	-0.021	0.012	0.011	0.008		657	0.127	0.051	0.059	0.019	0.013	0.03	0.01	0.007	0.011
658	0.139	0.064	0.07	0.031	0.024	0.039	0.019	0.017	0.02	-0.014	-0.019	-0.014	0.015	0.01	0.013	0.008	0.006	0.007		658	0.013	0.013	0.011	0.012	0.011	0.01	0.01	0.01	0.009	0.009	0.012	0.009	-0.02	-0.018	-0.022	0.011	0.011	0.008		658	0.126	0.051	0.059	0.019	0.013	0.029	0.009	0.007	0.011
659	0.139	0.064	0.07	0.03	0.024	0.039	0.019	0.017	0.02	-0.014	-0.019	-0.014	0.015	0.01	0.014	0.009	0.006	0.007		659	0.012	0.013	0.011	0.012	0.011	0.01	0.01	0.01	0.009	0.009	0.012	0.008	-0.02	-0.018	-0.022	0.011	0.011	0.008		659	0.127	0.051	0.059	0.018	0.013	0.029	0.009	0.007	0.011
660	0.138	0.063	0.069	0.03	0.023	0.039	0.019	0.017	0.019	-0.014	-0.019	-0.014	0.015	0.01	0.014	0.009	0.006	0.007		660	0.012	0.013	0.011	0.011	0.011	0.009	0.01	0.01	0.008	0.009	0.012	0.008	-0.02	-0.018	-0.022	0.011	0.011	0.008		660	0.126	0.05	0.058	0.019	0.012	0.03	0.009	0.007	0.011
661	0.138	0.063	0.069	0.03	0.024	0.039	0.019	0.017	0.02	-0.014	-0.019	-0.014	0.015	0.01	0.013	0.008	0.006	0.007		661	0.012	0.013	0.011	0.011	0.011	0.009	0.01	0.009	0.008	0.009	0.012	0.008	-0.02	-0.018	-0.022	0.011	0.01	0.008		661	0.126	0.05	0.058	0.019	0.013	0.03	0.009	0.008	0.012
662	0.137	0.063	0.069	0.03	0.023	0.039	0.019	0.016	0.019	-0.014	-0.019	-0.015	0.015	0.01	0.013	0.008	0.006	0.007		662	0.012	0.012	0.01	0.011	0.011	0.009	0.01	0.009	0.008	0.009	0.012	0.008	-0.02	-0.018	-0.022	0.011	0.01	0.008		662	0.125	0.051	0.059	0.019	0.012	0.03	0.009	0.007	0.011
663	0.137	0.063	0.069	0.03	0.023	0.039	0.019	0.017	0.019	-0.014	-0.019	-0.014	0.015	0.01	0.013	0.008	0.006	0.007		663	0.012	0.012	0.01	0.011	0.011	0.009	0.01	0.009	0.008	0.009	0.012	0.008	-0.02	-0.018	-0.022	0.011	0.01	0.007		663	0.125	0.051	0.059	0.019	0.012	0.03	0.009	0.008	0.011
664	0.136	0.062	0.068	0.029	0.023	0.038	0.019	0.016	0.019	-0.014	-0.019	-0.014	0.014	0.009	0.013	0.008	0.005	0.007		664	0.012	0.012	0.01	0.011	0.01	0.009	0.01	0.009	0.008	0.008	0.011	0.008	-0.019	-0.018	-0.022	0.011	0.01	0.007		664	0.124	0.05	0.058	0.018	0.013	0.029	0.009	0.007	0.011
665	0.136	0.062	0.068	0.029	0.023	0.038	0.019	0.016	0.019	-0.014	-0.019	-0.015	0.015	0.009	0.013	0.008	0.005	0.006		665	0.012	0.012	0.01	0.011	0.011	0.009	0.01	0.009	0.008	0.009	0.011	0.008	-0.02	-0.018	-0.022	0.01	0.01	0.007		665	0.124	0.05	0.058	0.018	0.012	0.029	0.009	0.007	0.011
666	0.135	0.062	0.068	0.029	0.023	0.038	0.018	0.016	0.018	-0.015	-0.019	-0.015	0.014	0.009	0.013	0.008	0.006	0.007		666	0.012	0.012	0.01	0.01	0.01	0.009	0.009	0.009	0.008	0.008	0.011	0.008	-0.02	-0.018	-0.022	0.01	0.01	0.007		666	0.123	0.05	0.058	0.019	0.013	0.029	0.009	0.007	0.01
667	0.135	0.061	0.067	0.029	0.022	0.037	0.018	0.015	0.018	-0.015	-0.02	-0.015	0.015	0.009	0.013	0.008	0.005	0.007		667	0.011	0.012	0.01	0.01	0.01	0.009	0.009	0.009	0.007	0.008	0.011	0.007	-0.02	-0.019	-0.022	0.01	0.01	0.007		667	0.124	0.049	0.057	0.019	0.012	0.028	0.009	0.006	0.011
668	0.134	0.061	0.067	0.028	0.022	0.037	0.018	0.015	0.018	-0.014	-0.02	-0.015	0.014	0.009	0.013	0.008	0.005	0.006		668	0.011	0.012	0.009	0.01	0.01	0.008	0.009	0.008	0.007	0.008	0.011	0.007	-0.02	-0.018	-0.022	0.01	0.009	0.007		668	0.123	0.049	0.058	0.018	0.012	0.029	0.009	0.007	0.011
669	0.133	0.06	0.067	0.028	0.022	0.037	0.018	0.015	0.018	-0.015	-0.02	-0.015	0.014	0.009	0.012	0.008	0.005	0.006		669	0.011	0.011	0.009	0.01	0.01	0.008	0.009	0.008	0.007	0.008	0.011	0.007	-0.02	-0.019	-0.022	0.01	0.009	0.006		669	0.122	0.049	0.058	0.018	0.012	0.029	0.009	0.007	0.011
670	0.133	0.06	0.066	0.028	0.021	0.036	0.017	0.014	0.017	-0.015	-0.02	-0.015	0.014	0.009	0.013	0.008	0.005	0.006		670	0.011	0.011	0.009	0.01	0.009	0.008	0.009	0.008	0.007	0.008	0.01	0.006	-0.021	-0.019	-0.023	0.009	0.009	0.006		670	0.122	0.049	0.057	0.018	0.012	0.028	0.008	0.006	0.01
671	0.132	0.059	0.065	0.027	0.021	0.036	0.017	0.014	0.017	-0.015	-0.02	-0.015	0.014	0.009	0.012	0.008	0.005	0.006		671	0.011	0.011	0.009	0.01	0.009	0.008	0.008	0.008	0.007	0.007	0.01	0.006	-0.021	-0.019	-0.023	0.009	0.008	0.006		671	0.121	0.048	0.056	0.017	0.012	0.028	0.009	0.006	0.01
672	0.132	0.059	0.065	0.027	0.02	0.036	0.017	0.014	0.017	-0.015	-0.021	-0.016	0.014	0.008	0.012	0.008	0.005	0.006		672	0.011	0.011	0.008	0.009	0.009	0.007	0.008	0.008	0.006	0.007	0.01	0.006	-0.021	-0.019	-0.023	0.008	0.008	0.005		672	0.121	0.048	0.057	0.018	0.011	0.029	0.009	0.006	0.011
673	0.131	0.058	0.064	0.027	0.02	0.035	0.016	0.013	0.016	-0.016	-0.021	-0.016	0.014	0.008	0.012	0.008	0.005	0.006		673	0.01	0.01	0.008	0.009	0.009	0.007	0.007	0.007	0.006	0.006	0.009	0.005	-0.021	-0.02	-0.023	0.008	0.007	0.005		673	0.121	0.048	0.056	0.018	0.011	0.028	0.009	0.006	0.01
674	0.13	0.058	0.064	0.026	0.019	0.035	0.016	0.013	0.016	-0.015	-0.02	-0.015	0.014	0.008	0.012	0.008	0.004	0.006		674	0.01	0.01	0.008	0.009	0.008	0.007	0.007	0.007	0.006	0.006	0.009	0.005	-0.021	-0.019	-0.023	0.008	0.007	0.005		674	0.12	0.048	0.056	0.017	0.011	0.028	0.009	0.006	0.01
675	0.13	0.058	0.064	0.026	0.02	0.035	0.016	0.013	0.016	-0.015	-0.02	-0.015	0.014	0.008	0.012	0.008	0.005	0.006		675	0.01	0.01	0.008	0.009	0.009	0.007	0.008	0.008	0.006	0.006	0.009	0.005	-0.021	-0.019	-0.023	0.008	0.008	0.005		675	0.12	0.048	0.056	0.017	0.011	0.028	0.008	0.005	0.01
676	0.131	0.059	0.065	0.027	0.02	0.036	0.017	0.014	0.017	-0.015	-0.021	-0.016	0.014	0.008	0.012	0.007	0.004	0.006		676	0.01	0.011	0.008	0.009	0.009	0.007	0.008	0.008	0.006	0.007	0.01	0.006	-0.022	-0.02	-0.024	0.009	0.008	0.006		676	0.121	0.048	0.057	0.018	0.011	0.029	0.009	0.006	0.011
677	0.131	0.059	0.066	0.028	0.021	0.037	0.018	0.015	0.018	-0.015	-0.021	-0.015	0.014	0.008	0.012	0.007	0.004	0.006		677	0.01	0.011	0.009	0.01	0.009	0.008	0.008	0.008	0.007	0.007	0.011	0.007	-0.021	-0.02	-0.023	0.009	0.009	0.006		677	0.121	0.048	0.057	0.018	0.012	0.029	0.01	0.007	0.011
678	0.131	0.059	0.066	0.028	0.021	0.037	0.018	0.015	0.018	-0.015	-0.021	-0.016	0.014	0.008	0.012	0.007	0.004	0.006		678	0.011	0.011	0.009	0.01	0.009	0.008	0.008	0.008	0.006	0.008	0.01	0.007	-0.022	-0.02	-0.024	0.009	0.009	0.006		678	0.12	0.048	0.057	0.018	0.012	0.029	0.01	0.007	0.012
679	0.13	0.058	0.065	0.027	0.02	0.036	0.017	0.014	0.018	-0.015	-0.021	-0.015	0.014	0.008	0.012	0.007	0.004	0.006		679	0.01	0.011	0.008	0.009	0.009	0.007	0.008	0.008	0.006	0.007	0.01	0.006	-0.021	-0.019	-0.023	0.009	0.009	0.006		679	0.12	0.047	0.057	0.018	0.011	0.029	0.009	0.006	0.012
680	0.13	0.058	0.064	0.027	0.02	0.036	0.017	0.014	0.017	-0.015	-0.021	-0.016	0.014	0.008	0.012	0.008	0.004	0.006		680	0.01	0.01	0.008	0.009	0.009	0.007	0.008	0.008	0.006	0.007	0.01	0.006	-0.021	-0.02	-0.024	0.009	0.008	0.005		680	0.12	0.048	0.056	0.018	0.011	0.029	0.009	0.006	0.011
681	0.129	0.058	0.064	0.027	0.02	0.035	0.017	0.013	0.017	-0.015	-0.021	-0.016	0.013	0.007	0.012	0.007	0.004	0.006		681	0.01	0.01	0.008	0.009	0.008	0.007	0.008	0.007	0.006	0.006	0.009	0.006	-0.021	-0.02	-0.023	0.008	0.008	0.005		681	0.119	0.048	0.056	0.018	0.012	0.028	0.009	0.006	0.011
682	0.129	0.057	0.064	0.027	0.02	0.035	0.016	0.013	0.017	-0.016	-0.022	-0.016	0.014	0.007	0.012	0.007	0.004	0.006		682	0.01	0.01	0.008	0.009	0.008	0.007	0.007	0.007	0.006	0.006	0.009	0.005	-0.022	-0.02	-0.024	0.008	0.008	0.005		682	0.119	0.047	0.056	0.018	0.012	0.028	0.009	0.006	0.011
683	0.129	0.057	0.063	0.026	0.019	0.035	0.016	0.013	0.016	-0.015	-0.021	-0.016	0.013	0.007	0.011	0.007	0.004	0.006		683	0.01	0.01	0.008	0.008	0.008	0.007	0.007	0.007	0.006	0.006	0.009	0.005	-0.021	-0.02	-0.024	0.008	0.007	0.005		683	0.119	0.047	0.055	0.018	0.011	0.028	0.009	0.006	0.01
684	0.128	0.056	0.063	0.026	0.019	0.034	0.016	0.012	0.016	-0.015	-0.021	-0.016	0.013	0.007	0.012	0.007	0.003	0.005		684	0.009	0.01	0.008	0.008	0.008	0.007	0.007	0.007	0.006	0.005	0.009	0.005	-0.021	-0.02	-0.024	0.007	0.007	0.004		684	0.119	0.046	0.055	0.018	0.011	0.027	0.009	0.005	0.01
685	0.128	0.056	0.063	0.026	0.018	0.034	0.016	0.012	0.016	-0.016	-0.022	-0.016	0.014	0.007	0.012	0.007	0.003	0.006		685	0.009	0.009	0.007	0.008	0.008	0.006	0.007	0.006	0.005	0.005	0.008	0.004	-0.022	-0.02	-0.024	0.007	0.007	0.004		685	0.119	0.047	0.056	0.018	0.01	0.028	0.009	0.006	0.011
686	0.127	0.056	0.062	0.025	0.018	0.034	0.015	0.012	0.015	-0.016	-0.021	-0.016	0.013	0.007	0.011	0.007	0.004	0.006		686	0.009	0.009	0.007	0.008	0.008	0.006	0.007	0.006	0.005	0.005	0.008	0.004	-0.022	-0.02	-0.024	0.007	0.007	0.004		686	0.118	0.047	0.055	0.017	0.01	0.028	0.008	0.006	0.01
687	0.127	0.056	0.062	0.026	0.018	0.034	0.015	0.012	0.016	-0.016	-0.021	-0.016	0.013	0.007	0.011	0.007	0.003	0.005		687	0.009	0.009	0.007	0.008	0.008	0.006	0.007	0.007	0.005	0.005	0.008	0.004	-0.022	-0.02	-0.024	0.007	0.007	0.004		687	0.118	0.047	0.055	0.018	0.01	0.028	0.008	0.005	0.011
688	0.127	0.055	0.062	0.026	0.018	0.034	0.015	0.012	0.015	-0.016	-0.022	-0.016	0.013	0.007	0.011	0.007	0.003	0.005		688	0.009	0.009	0.007	0.008	0.007	0.006	0.007	0.006	0.005	0.005	0.008	0.004	-0.022	-0.02	-0.024	0.007	0.007	0.004		688	0.118	0.046	0.055	0.018	0.011	0.028	0.008	0.006	0.01
689	0.126	0.055	0.062	0.025	0.018	0.034	0.015	0.012	0.015	-0.016	-0.022	-0.016	0.013	0.007	0.011	0.007	0.003	0.005		689	0.009	0.009	0.007	0.008	0.008	0.006	0.007	0.006	0.005	0.005	0.008	0.004	-0.022	-0.021	-0.024	0.007	0.007	0.004		689	0.117	0.046	0.055	0.017	0.01	0.028	0.008	0.006	0.01
690	0.126	0.055	0.062	0.025	0.018	0.034	0.015	0.012	0.015	-0.016	-0.022	-0.016	0.013	0.007	0.011	0.007	0.003	0.005		690	0.009	0.009	0.007	0.008	0.008	0.006	0.007	0.006	0.005	0.005	0.008	0.004	-0.022	-0.02	-0.024	0.007	0.007	0.004		690	0.117	0.046	0.055	0.017	0.01	0.028	0.008	0.006	0.01
691	0.126	0.055	0.061	0.025	0.018	0.034	0.015	0.012	0.016	-0.016	-0.022	-0.017	0.013	0.007	0.011	0.007	0.003	0.005		691	0.009	0.009	0.007	0.008	0.008	0.006	0.007	0.006	0.005	0.005	0.008	0.004	-0.022	-0.021	-0.025	0.007	0.007	0.004		691	0.117	0.046	0.054	0.017	0.01	0.028	0.008	0.006	0.011
692	0.126	0.055	0.062	0.026	0.018	0.034	0.016	0.012	0.016	-0.016	-0.022	-0.016	0.013	0.007	0.011	0.007	0.003	0.005		692	0.008	0.009	0.007	0.007	0.008	0.006	0.006	0.006	0.005	0.005	0.008	0.004	-0.022	-0.021	-0.025	0.007	0.007	0.004		692	0.118	0.046	0.055	0.019	0.01	0.028	0.01	0.006	0.011
693	0.126	0.055	0.062	0.026	0.019	0.034	0.016	0.012	0.016	-0.016	-0.022	-0.016	0.013	0.006	0.011	0.007	0.003	0.005		693	0.009	0.009	0.007	0.008	0.008	0.006	0.007	0.006	0.005	0.006	0.009	0.005	-0.022	-0.02	-0.024	0.007	0.006	0.004		693	0.117	0.046	0.055	0.018	0.011	0.028	0.009	0.006	0.011
694	0.126	0.055	0.062	0.026	0.019	0.034	0.016	0.013	0.016	-0.016	-0.022	-0.016	0.013	0.006	0.011	0.007	0.003	0.005		694	0.009	0.009	0.007	0.008	0.008	0.006	0.006	0.006	0.005	0.006	0.009	0.005	-0.022	-0.021	-0.024	0.007	0.007	0.004		694	0.117	0.046	0.055	0.018	0.011	0.028	0.01	0.007	0.011
695	0.125	0.055	0.061	0.026	0.019	0.034	0.016	0.013	0.017	-0.016	-0.022	-0.017	0.013	0.006	0.011	0.007	0.003	0.005		695	0.009	0.009	0.007	0.008	0.008	0.006	0.007	0.006	0.005	0.006	0.009	0.005	-0.023	-0.021	-0.025	0.007	0.007	0.004		695	0.116	0.046	0.054	0.018	0.011	0.028	0.009	0.007	0.012
696	0.125	0.055	0.062	0.026	0.019	0.034	0.016	0.013	0.017	-0.016	-0.022	-0.017	0.013	0.006	0.011	0.007	0.003	0.005		696	0.009	0.009	0.007	0.008	0.008	0.006	0.007	0.007	0.005	0.006	0.009	0.005	-0.023	-0.021	-0.025	0.008	0.007	0.004		696	0.116	0.046	0.055	0.018	0.011	0.028	0.009	0.006	0.012
697	0.125	0.055	0.061	0.026	0.019	0.034	0.016	0.013	0.016	-0.016	-0.022	-0.017	0.012	0.006	0.011	0.006	0.003	0.005		697	0.009	0.009	0.007	0.008	0.008	0.006	0.006	0.006	0.005	0.006	0.009	0.005	-0.023	-0.021	-0.025	0.008	0.007	0.004		697	0.116	0.046	0.054	0.018	0.011	0.028	0.01	0.007	0.011
698	0.124	0.055	0.061	0.026	0.019	0.034	0.016	0.013	0.017	-0.016	-0.022	-0.016	0.013	0.006	0.011	0.006	0.003	0.005		698	0.009	0.009	0.007	0.008	0.008	0.006	0.007	0.006	0.005	0.006	0.009	0.005	-0.022	-0.021	-0.024	0.008	0.007	0.005		698	0.115	0.046	0.054	0.018	0.011	0.028	0.009	0.007	0.012
699	0.124	0.055	0.061	0.026	0.019	0.034	0.016	0.013	0.017	-0.016	-0.022	-0.016	0.012	0.006	0.011	0.006	0.002	0.005		699	0.009	0.009	0.007	0.008	0.008	0.006	0.007	0.006	0.005	0.006	0.009	0.005	-0.022	-0.02	-0.024	0.008	0.007	0.004		699	0.115	0.046	0.054	0.018	0.011	0.028	0.009	0.007	0.012
700	0.124	0.055	0.061	0.026	0.019	0.034	0.017	0.013	0.017	-0.016	-0.022	-0.016	0.012	0.006	0.011	0.006	0.002	0.005		700	0.009	0.009	0.007	0.008	0.008	0.006	0.006	0.006	0.005	0.006	0.009	0.005	-0.022	-0.021	-0.024	0.008	0.007	0.005		700	0.115	0.046	0.054	0.018	0.011	0.028	0.011	0.007	0.012
701	0.123	0.054	0.061	0.026	0.019	0.034	0.016	0.013	0.017	-0.016	-0.022	-0.016	0.012	0.006	0.011	0.006	0.002	0.005		701	0.009	0.009	0.007	0.008	0.008	0.006	0.006	0.006	0.005	0.006	0.009	0.005	-0.022	-0.02	-0.024	0.008	0.007	0.005		701	0.114	0.045	0.054	0.018	0.011	0.028	0.01	0.007	0.012
702	0.123	0.054	0.06	0.026	0.018	0.033	0.016	0.013	0.016	-0.016	-0.022	-0.016	0.012	0.006	0.01	0.006	0.002	0.004		702	0.009	0.01	0.007	0.008	0.008	0.006	0.007	0.006	0.005	0.006	0.009	0.005	-0.022	-0.02	-0.024	0.008	0.007	0.005		702	0.114	0.044	0.053	0.018	0.01	0.027	0.009	0.007	0.011
703	0.123	0.054	0.06	0.026	0.019	0.034	0.016	0.013	0.017	-0.016	-0.022	-0.016	0.012	0.006	0.01	0.006	0.002	0.004		703	0.009	0.009	0.007	0.008	0.008	0.006	0.006	0.006	0.005	0.006	0.009	0.005	-0.022	-0.021	-0.024	0.008	0.008	0.005		703	0.114	0.045	0.053	0.018	0.011	0.028	0.01	0.007	0.012
704	0.122	0.053	0.06	0.025	0.018	0.033	0.016	0.012	0.016	-0.016	-0.022	-0.017	0.012	0.006	0.01	0.006	0.002	0.004		704	0.008	0.009	0.007	0.008	0.007	0.006	0.006	0.006	0.004	0.005	0.009	0.005	-0.022	-0.021	-0.025	0.008	0.007	0.004		704	0.114	0.044	0.053	0.017	0.011	0.027	0.01	0.006	0.012
705	0.122	0.053	0.06	0.025	0.018	0.033	0.015	0.012	0.016	-0.016	-0.022	-0.016	0.012	0.006	0.01	0.006	0.002	0.005		705	0.008	0.009	0.006	0.007	0.007	0.006	0.006	0.006	0.004	0.005	0.008	0.005	-0.022	-0.02	-0.024	0.007	0.007	0.004		705	0.114	0.044	0.054	0.018	0.011	0.027	0.009	0.006	0.012
706	0.121	0.053	0.059	0.025	0.018	0.033	0.015	0.012	0.016	-0.016	-0.022	-0.017	0.012	0.006	0.01	0.006	0.002	0.004		706	0.008	0.009	0.006	0.007	0.007	0.006	0.006	0.006	0.004	0.005	0.008	0.004	-0.022	-0.02	-0.024	0.007	0.007	0.004		706	0.113	0.044	0.053	0.018	0.011	0.027	0.009	0.006	0.012
707	0.121	0.052	0.059	0.025	0.017	0.032	0.015	0.012	0.016	-0.016	-0.022	-0.017	0.012	0.005	0.01	0.006	0.002	0.004		707	0.008	0.009	0.006	0.007	0.007	0.005	0.006	0.005	0.004	0.005	0.008	0.004	-0.022	-0.021	-0.025	0.007	0.007	0.004		707	0.113	0.043	0.053	0.018	0.01	0.027	0.009	0.007	0.012
708	0.12	0.052	0.058	0.024	0.017	0.032	0.015	0.011	0.015	-0.016	-0.022	-0.016	0.012	0.006	0.01	0.006	0.001	0.004		708	0.008	0.009	0.006	0.007	0.007	0.005	0.006	0.006	0.004	0.004	0.008	0.004	-0.022	-0.02	-0.024	0.007	0.006	0.003		708	0.112	0.043	0.052	0.017	0.01	0.027	0.009	0.005	0.011
709	0.12	0.052	0.058	0.024	0.017	0.032	0.015	0.011	0.015	-0.016	-0.022	-0.017	0.012	0.005	0.01	0.006	0.002	0.004		709	0.008	0.008	0.006	0.007	0.007	0.005	0.005	0.005	0.004	0.004	0.007	0.004	-0.022	-0.021	-0.024	0.006	0.006	0.003		709	0.112	0.044	0.052	0.017	0.01	0.027	0.01	0.006	0.011
710	0.119	0.051	0.058	0.024	0.016	0.031	0.014	0.011	0.014	-0.017	-0.022	-0.017	0.012	0.005	0.01	0.006	0.001	0.004		710	0.007	0.008	0.005	0.006	0.006	0.004	0.005	0.005	0.003	0.004	0.007	0.003	-0.023	-0.021	-0.025	0.006	0.006	0.003		710	0.112	0.043	0.053	0.018	0.01	0.027	0.009	0.006	0.011
711	0.118	0.051	0.057	0.023	0.016	0.031	0.014	0.01	0.014	-0.016	-0.022	-0.017	0.012	0.005	0.01	0.006	0.001	0.004		711	0.007	0.008	0.006	0.006	0.006	0.004	0.005	0.005	0.003	0.004	0.007	0.003	-0.023	-0.021	-0.025	0.006	0.005	0.003		711	0.111	0.043	0.051	0.017	0.01	0.027	0.009	0.005	0.011
712	0.118	0.05	0.057	0.023	0.015	0.031	0.013	0.01	0.014	-0.016	-0.023	-0.017	0.012	0.005	0.01	0.005	0.001	0.004		712	0.007	0.008	0.006	0.006	0.006	0.005	0.005	0.005	0.004	0.003	0.007	0.003	-0.023	-0.021	-0.025	0.006	0.005	0.002		712	0.111	0.042	0.051	0.017	0.009	0.026	0.008	0.005	0.01
713	0.117	0.05	0.056	0.023	0.015	0.031	0.013	0.01	0.014	-0.017	-0.023	-0.017	0.012	0.005	0.01	0.005	0.001	0.004		713	0.007	0.007	0.005	0.006	0.006	0.004	0.005	0.005	0.003	0.003	0.006	0.003	-0.023	-0.021	-0.025	0.005	0.005	0.002		713	0.11	0.043	0.051	0.017	0.009	0.027	0.008	0.005	0.011
714	0.117	0.05	0.056	0.022	0.015	0.03	0.013	0.009	0.013	-0.017	-0.023	-0.017	0.012	0.005	0.01	0.006	0.001	0.004		714	0.007	0.008	0.005	0.006	0.006	0.004	0.005	0.004	0.003	0.003	0.006	0.002	-0.023	-0.021	-0.025	0.005	0.005	0.002		714	0.11	0.042	0.051	0.016	0.009	0.026	0.008	0.005	0.01
715	0.116	0.05	0.056	0.023	0.015	0.031	0.013	0.01	0.014	-0.017	-0.023	-0.017	0.012	0.005	0.01	0.006	0.001	0.004		715	0.007	0.007	0.005	0.006	0.006	0.004	0.005	0.004	0.003	0.003	0.007	0.002	-0.023	-0.022	-0.025	0.005	0.005	0.002		715	0.109	0.043	0.051	0.017	0.009	0.027	0.008	0.006	0.011
716	0.116	0.05	0.056	0.023	0.015	0.03	0.013	0.009	0.014	-0.017	-0.023	-0.017	0.012	0.005	0.01	0.006	0.001	0.004		716	0.006	0.007	0.005	0.006	0.006	0.004	0.005	0.004	0.003	0.003	0.006	0.002	-0.023	-0.021	-0.025	0.005	0.005	0.002		716	0.11	0.043	0.051	0.017	0.009	0.026	0.008	0.005	0.011
717	0.115	0.049	0.056	0.023	0.015	0.03	0.013	0.009	0.014	-0.017	-0.023	-0.018	0.012	0.005	0.01	0.006	0.001	0.004		717	0.007	0.007	0.005	0.006	0.006	0.004	0.005	0.005	0.003	0.003	0.006	0.002	-0.024	-0.022	-0.026	0.005	0.005	0.002		717	0.108	0.042	0.051	0.017	0.009	0.026	0.008	0.004	0.011
718	0.115	0.049	0.056	0.023	0.015	0.03	0.013	0.009	0.014	-0.017	-0.024	-0.018	0.012	0.005	0.01	0.006	0.001	0.004		718	0.007	0.007	0.005	0.006	0.006	0.004	0.004	0.004	0.003	0.003	0.006	0.002	-0.024	-0.022	-0.026	0.005	0.005	0.002		718	0.108	0.042	0.051	0.017	0.009	0.026	0.009	0.005	0.011
719	0.115	0.049	0.056	0.023	0.015	0.03	0.013	0.009	0.014	-0.017	-0.024	-0.018	0.012	0.005	0.01	0.006	0.001	0.004		719	0.007	0.007	0.005	0.006	0.006	0.004	0.004	0.004	0.003	0.003	0.006	0.003	-0.024	-0.022	-0.026	0.005	0.005	0.002		719	0.108	0.042	0.051	0.017	0.009	0.026	0.009	0.005	0.011
720	0.115	0.049	0.056	0.023	0.015	0.03	0.013	0.009	0.014	-0.018	-0.024	-0.018	0.011	0.005	0.01	0.005	0.001	0.004		720	0.007	0.007	0.005	0.006	0.006	0.004	0.004	0.004	0.003	0.003	0.007	0.002	-0.024	-0.022	-0.026	0.005	0.005	0.002		720	0.108	0.042	0.051	0.017	0.009	0.026	0.009	0.005	0.011
721	0.114	0.049	0.056	0.023	0.015	0.03	0.013	0.01	0.014	-0.017	-0.024	-0.018	0.012	0.005	0.009	0.006	0.001	0.004		721	0.007	0.007	0.005	0.006	0.005	0.004	0.004	0.004	0.003	0.003	0.006	0.002	-0.024	-0.022	-0.026	0.005	0.005	0.002		721	0.107	0.042	0.051	0.017	0.01	0.026	0.009	0.006	0.011
722	0.114	0.049	0.056	0.022	0.015	0.03	0.013	0.009	0.014	-0.017	-0.023	-0.018	0.011	0.005	0.009	0.005	0.001	0.004		722	0.007	0.007	0.005	0.006	0.006	0.004	0.004	0.004	0.003	0.003	0.006	0.002	-0.024	-0.022	-0.026	0.005	0.005	0.002		722	0.107	0.042	0.051	0.016	0.009	0.026	0.009	0.005	0.011
723	0.114	0.049	0.056	0.022	0.015	0.03	0.013	0.01	0.014	-0.017	-0.024	-0.017	0.011	0.005	0.009	0.005	0.001	0.004		723	0.007	0.007	0.005	0.006	0.006	0.004	0.004	0.004	0.003	0.003	0.006	0.002	-0.024	-0.022	-0.026	0.005	0.005	0.002		723	0.107	0.042	0.051	0.016	0.009	0.026	0.009	0.006	0.011
724	0.114	0.049	0.056	0.023	0.015	0.03	0.014	0.01	0.014	-0.017	-0.023	-0.017	0.011	0.005	0.01	0.006	0.001	0.004		724	0.007	0.007	0.005	0.006	0.006	0.004	0.004	0.004	0.003	0.003	0.007	0.002	-0.024	-0.022	-0.026	0.005	0.005	0.002		724	0.107	0.042	0.051	0.017	0.009	0.026	0.01	0.006	0.011
725	0.114	0.049	0.056	0.023	0.015	0.03	0.014	0.01	0.014	-0.017	-0.024	-0.017	0.011	0.004	0.009	0.006	0.001	0.004		725	0.007	0.007	0.005	0.006	0.006	0.004	0.004	0.004	0.003	0.003	0.007	0.003	-0.024	-0.022	-0.026	0.005	0.005	0.002		725	0.107	0.042	0.051	0.017	0.009	0.026	0.01	0.006	0.011
726	0.113	0.049	0.056	0.023	0.015	0.03	0.014	0.01	0.014	-0.017	-0.023	-0.017	0.011	0.004	0.009	0.005	0.001	0.003		726	0.006	0.007	0.005	0.005	0.006	0.004	0.004	0.004	0.003	0.004	0.007	0.002	-0.024	-0.022	-0.026	0.006	0.005	0.002		726	0.107	0.042	0.051	0.018	0.009	0.026	0.01	0.006	0.011
727	0.113	0.049	0.056	0.023	0.015	0.03	0.014	0.01	0.014	-0.017	-0.023	-0.017	0.011	0.004	0.01	0.005	0.001	0.004		727	0.007	0.007	0.005	0.006	0.006	0.004	0.005	0.004	0.003	0.003	0.007	0.003	-0.023	-0.022	-0.026	0.005	0.005	0.002		727	0.106	0.042	0.051	0.017	0.009	0.026	0.009	0.006	0.011
728	0.113	0.049	0.056	0.023	0.015	0.03	0.014	0.01	0.014	-0.017	-0.023	-0.017	0.011	0.004	0.009	0.005	0.001	0.004		728	0.007	0.007	0.005	0.006	0.006	0.004	0.005	0.005	0.003	0.003	0.007	0.003	-0.023	-0.021	-0.025	0.005	0.005	0.002		728	0.106	0.042	0.051	0.017	0.009	0.026	0.009	0.005	0.011
729	0.112	0.049	0.055	0.023	0.015	0.03	0.014	0.01	0.014	-0.017	-0.023	-0.017	0.011	0.004	0.009	0.005	0.001	0.004		729	0.007	0.007	0.005	0.005	0.006	0.004	0.004	0.004	0.003	0.003	0.007	0.003	-0.023	-0.022	-0.025	0.005	0.005	0.002		729	0.105	0.042	0.05	0.018	0.009	0.026	0.01	0.006	0.011
730	0.112	0.048	0.055	0.023	0.015	0.03	0.014	0.01	0.014	-0.017	-0.023	-0.018	0.011	0.004	0.009	0.005	0	0.003		730	0.007	0.007	0.005	0.006	0.006	0.004	0.004	0.004	0.003	0.003	0.007	0.003	-0.023	-0.022	-0.026	0.005	0.005	0.002		730	0.105	0.041	0.05	0.017	0.009	0.026	0.01	0.006	0.011
731	0.112	0.048	0.055	0.023	0.015	0.03	0.014	0.01	0.014	-0.017	-0.023	-0.017	0.011	0.004	0.009	0.005	0	0.004		731	0.006	0.007	0.005	0.005	0.006	0.004	0.004	0.004	0.002	0.003	0.007	0.003	-0.023	-0.021	-0.025	0.005	0.005	0.002		731	0.106	0.041	0.05	0.018	0.009	0.026	0.01	0.006	0.012
732	0.112	0.048	0.055	0.023	0.015	0.03	0.014	0.01	0.014	-0.017	-0.024	-0.017	0.011	0.004	0.009	0.005	0	0.003		732	0.007	0.007	0.005	0.006	0.006	0.004	0.004	0.005	0.003	0.003	0.007	0.003	-0.024	-0.021	-0.025	0.006	0.005	0.002		732	0.105	0.041	0.05	0.017	0.009	0.026	0.01	0.005	0.011
733	0.111	0.048	0.055	0.022	0.015	0.03	0.013	0.009	0.014	-0.017	-0.023	-0.017	0.011	0.004	0.009	0.005	0	0.003		733	0.007	0.007	0.005	0.006	0.005	0.004	0.004	0.004	0.003	0.003	0.007	0.003	-0.023	-0.021	-0.025	0.005	0.005	0.002		733	0.104	0.041	0.05	0.016	0.01	0.026	0.009	0.005	0.011
734	0.111	0.048	0.054	0.022	0.014	0.029	0.013	0.009	0.014	-0.017	-0.023	-0.017	0.011	0.004	0.009	0.005	0	0.003		734	0.006	0.007	0.005	0.005	0.005	0.004	0.004	0.004	0.002	0.003	0.006	0.002	-0.023	-0.021	-0.025	0.005	0.005	0.002		734	0.105	0.041	0.049	0.017	0.009	0.025	0.009	0.005	0.012
735	0.111	0.048	0.054	0.022	0.015	0.03	0.014	0.009	0.014	-0.017	-0.023	-0.017	0.011	0.004	0.009	0.005	0	0.003		735	0.006	0.007	0.005	0.005	0.005	0.004	0.004	0.004	0.002	0.004	0.007	0.003	-0.023	-0.021	-0.025	0.005	0.005	0.002		735	0.105	0.041	0.049	0.017	0.01	0.026	0.01	0.005	0.012
736	0.11	0.047	0.054	0.022	0.015	0.029	0.013	0.009	0.014	-0.016	-0.023	-0.017	0.011	0.004	0.009	0.005	0	0.003		736	0.006	0.007	0.004	0.005	0.005	0.004	0.004	0.004	0.002	0.003	0.006	0.002	-0.023	-0.021	-0.025	0.005	0.005	0.003		736	0.104	0.04	0.05	0.017	0.01	0.025	0.009	0.005	0.012
737	0.11	0.047	0.054	0.022	0.015	0.029	0.013	0.009	0.014	-0.017	-0.023	-0.017	0.011	0.004	0.009	0.005	0	0.003		737	0.006	0.007	0.004	0.005	0.005	0.003	0.004	0.004	0.002	0.003	0.006	0.003	-0.023	-0.021	-0.025	0.005	0.005	0.002		737	0.104	0.04	0.05	0.017	0.01	0.026	0.009	0.005	0.012
738	0.11	0.047	0.054	0.022	0.015	0.029	0.013	0.009	0.014	-0.016	-0.023	-0.017	0.011	0.004	0.009	0.005	0	0.003		738	0.006	0.007	0.004	0.005	0.005	0.004	0.004	0.004	0.003	0.003	0.007	0.003	-0.023	-0.021	-0.025	0.005	0.005	0.002		738	0.104	0.04	0.05	0.017	0.01	0.025	0.009	0.005	0.011
739	0.11	0.047	0.054	0.022	0.015	0.029	0.013	0.009	0.014	-0.016	-0.023	-0.016	0.01	0.003	0.008	0.005	0	0.003		739	0.006	0.007	0.004	0.005	0.005	0.004	0.004	0.004	0.002	0.003	0.006	0.003	-0.022	-0.021	-0.024	0.005	0.005	0.002		739	0.104	0.04	0.05	0.017	0.01	0.025	0.009	0.005	0.012
740	0.11	0.047	0.054	0.022	0.014	0.029	0.013	0.009	0.014	-0.016	-0.023	-0.016	0.01	0.004	0.009	0.004	0	0.003		740	0.006	0.007	0.004	0.005	0.005	0.003	0.004	0.004	0.002	0.003	0.006	0.003	-0.022	-0.021	-0.024	0.005	0.005	0.002		740	0.104	0.04	0.05	0.017	0.009	0.026	0.009	0.005	0.012
741	0.11	0.047	0.054	0.022	0.014	0.029	0.013	0.009	0.014	-0.016	-0.022	-0.016	0.01	0.004	0.008	0.005	0	0.003		741	0.006	0.007	0.004	0.005	0.005	0.004	0.004	0.004	0.002	0.003	0.006	0.002	-0.022	-0.02	-0.024	0.005	0.005	0.002		741	0.104	0.04	0.05	0.017	0.009	0.025	0.009	0.005	0.012
742	0.109	0.047	0.053	0.022	0.015	0.029	0.013	0.009	0.014	-0.016	-0.022	-0.016	0.01	0.003	0.009	0.005	0	0.003		742	0.006	0.007	0.005	0.005	0.005	0.004	0.004	0.004	0.003	0.003	0.006	0.003	-0.023	-0.02	-0.024	0.005	0.005	0.002		742	0.103	0.04	0.048	0.017	0.01	0.025	0.009	0.005	0.011
743	0.109	0.047	0.053	0.022	0.014	0.029	0.013	0.009	0.014	-0.016	-0.022	-0.016	0.01	0.003	0.008	0.004	0	0.003		743	0.006	0.007	0.004	0.005	0.005	0.004	0.004	0.004	0.002	0.003	0.007	0.003	-0.022	-0.02	-0.024	0.005	0.005	0.002		743	0.103	0.04	0.049	0.017	0.009	0.025	0.009	0.005	0.012
744	0.109	0.047	0.053	0.022	0.014	0.029	0.013	0.009	0.013	-0.016	-0.022	-0.016	0.01	0.004	0.008	0.005	0	0.003		744	0.006	0.007	0.004	0.005	0.005	0.004	0.004	0.004	0.002	0.003	0.006	0.002	-0.022	-0.02	-0.024	0.005	0.005	0.002		744	0.103	0.04	0.049	0.017	0.009	0.025	0.009	0.005	0.011
745	0.109	0.046	0.053	0.021	0.014	0.029	0.013	0.009	0.014	-0.016	-0.022	-0.016	0.01	0.003	0.008	0.005	0	0.003		745	0.006	0.007	0.004	0.005	0.005	0.004	0.004	0.004	0.002	0.003	0.006	0.002	-0.022	-0.02	-0.024	0.005	0.004	0.002		745	0.103	0.039	0.049	0.016	0.009	0.025	0.009	0.005	0.012
746	0.109	0.046	0.053	0.021	0.014	0.028	0.013	0.009	0.013	-0.016	-0.022	-0.016	0.01	0.003	0.009	0.004	0	0.003		746	0.006	0.006	0.004	0.005	0.005	0.003	0.004	0.004	0.002	0.003	0.006	0.002	-0.022	-0.02	-0.024	0.005	0.005	0.002		746	0.103	0.04	0.049	0.016	0.009	0.025	0.009	0.005	0.011
747	0.109	0.046	0.053	0.021	0.014	0.028	0.013	0.009	0.013	-0.016	-0.022	-0.016	0.01	0.004	0.008	0.004	0	0.003		747	0.006	0.007	0.004	0.005	0.005	0.003	0.004	0.004	0.002	0.003	0.006	0.003	-0.022	-0.02	-0.024	0.005	0.005	0.002		747	0.103	0.039	0.049	0.016	0.009	0.025	0.009	0.005	0.011
748	0.108	0.046	0.052	0.021	0.014	0.028	0.013	0.009	0.013	-0.016	-0.022	-0.016	0.01	0.003	0.008	0.004	-0.001	0.002		748	0.006	0.006	0.004	0.005	0.005	0.003	0.004	0.003	0.002	0.003	0.006	0.002	-0.022	-0.02	-0.024	0.005	0.004	0.002		748	0.102	0.04	0.048	0.016	0.009	0.025	0.009	0.006	0.011
749	0.108	0.045	0.052	0.021	0.014	0.028	0.013	0.009	0.013	-0.016	-0.022	-0.016	0.01	0.004	0.009	0.004	0	0.003		749	0.006	0.007	0.004	0.005	0.005	0.003	0.003	0.004	0.002	0.003	0.006	0.002	-0.022	-0.02	-0.024	0.005	0.005	0.002		749	0.102	0.038	0.048	0.016	0.009	0.025	0.01	0.005	0.011
750	0.108	0.046	0.052	0.021	0.014	0.028	0.013	0.009	0.013	-0.016	-0.022	-0.016	0.01	0.003	0.008	0.005	0	0.003		750	0.006	0.006	0.004	0.005	0.005	0.003	0.004	0.004	0.002	0.003	0.006	0.002	-0.022	-0.02	-0.024	0.005	0.004	0.002		750	0.102	0.04	0.048	0.016	0.009	0.025	0.009	0.005	0.011
751	0.107	0.045	0.052	0.021	0.014	0.028	0.012	0.009	0.013	-0.016	-0.022	-0.016	0.01	0.003	0.008	0.004	0	0.003		751	0.006	0.006	0.004	0.005	0.005	0.003	0.004	0.004	0.002	0.003	0.006	0.002	-0.022	-0.02	-0.024	0.005	0.005	0.002		751	0.101	0.039	0.048	0.016	0.009	0.025	0.008	0.005	0.011
752	0.107	0.045	0.052	0.021	0.014	0.028	0.013	0.009	0.013	-0.016	-0.022	-0.016	0.01	0.004	0.008	0.004	0	0.002		752	0.006	0.006	0.004	0.005	0.005	0.003	0.004	0.003	0.002	0.003	0.006	0.003	-0.022	-0.02	-0.024	0.005	0.004	0.002		752	0.101	0.039	0.048	0.016	0.009	0.025	0.009	0.006	0.011
753	0.107	0.045	0.052	0.021	0.014	0.028	0.013	0.009	0.013	-0.015	-0.022	-0.016	0.01	0.003	0.008	0.004	-0.001	0.002		753	0.006	0.006	0.004	0.005	0.005	0.003	0.004	0.004	0.002	0.003	0.006	0.002	-0.022	-0.02	-0.023	0.005	0.004	0.002		753	0.101	0.039	0.048	0.016	0.009	0.025	0.009	0.005	0.011
754	0.107	0.045	0.051	0.021	0.014	0.027	0.012	0.009	0.013	-0.016	-0.022	-0.016	0.01	0.003	0.008	0.004	-0.001	0.002		754	0.006	0.006	0.004	0.005	0.005	0.003	0.004	0.004	0.002	0.003	0.006	0.002	-0.022	-0.02	-0.023	0.005	0.005	0.002		754	0.101	0.039	0.047	0.016	0.009	0.024	0.008	0.005	0.011
755	0.107	0.045	0.051	0.021	0.014	0.028	0.012	0.008	0.013	-0.015	-0.022	-0.016	0.01	0.003	0.008	0.004	0	0.003		755	0.006	0.006	0.004	0.005	0.005	0.003	0.004	0.004	0.002	0.003	0.006	0.002	-0.022	-0.02	-0.024	0.005	0.005	0.002		755	0.101	0.039	0.047	0.016	0.009	0.025	0.008	0.004	0.011
756	0.107	0.045	0.051	0.021	0.014	0.028	0.013	0.009	0.013	-0.015	-0.022	-0.016	0.01	0.003	0.008	0.004	0	0.003		756	0.006	0.006	0.004	0.005	0.005	0.003	0.004	0.004	0.002	0.003	0.006	0.002	-0.022	-0.02	-0.024	0.005	0.004	0.002		756	0.101	0.039	0.047	0.016	0.009	0.025	0.009	0.005	0.011
757	0.106	0.045	0.051	0.021	0.014	0.027	0.013	0.009	0.013	-0.016	-0.022	-0.016	0.01	0.003	0.008	0.004	-0.001	0.002		757	0.006	0.006	0.004	0.005	0.005	0.003	0.004	0.004	0.002	0.003	0.006	0.002	-0.022	-0.02	-0.024	0.004	0.004	0.001		757	0.1	0.039	0.047	0.016	0.009	0.024	0.009	0.005	0.011
758	0.106	0.045	0.051	0.02	0.013	0.027	0.012	0.008	0.013	-0.015	-0.022	-0.016	0.01	0.003	0.008	0.004	-0.001	0.002		758	0.005	0.006	0.004	0.005	0.005	0.003	0.004	0.004	0.002	0.003	0.006	0.002	-0.022	-0.02	-0.023	0.004	0.004	0.002		758	0.101	0.039	0.047	0.015	0.008	0.024	0.008	0.004	0.011
759	0.106	0.044	0.051	0.02	0.014	0.027	0.012	0.008	0.012	-0.016	-0.022	-0.016	0.01	0.003	0.008	0.004	0	0.003		759	0.006	0.006	0.004	0.005	0.005	0.003	0.003	0.004	0.002	0.002	0.006	0.002	-0.022	-0.02	-0.023	0.005	0.004	0.002		759	0.1	0.038	0.047	0.015	0.009	0.024	0.009	0.004	0.01
760	0.106	0.044	0.051	0.021	0.013	0.027	0.012	0.009	0.013	-0.016	-0.022	-0.016	0.01	0.003	0.008	0.004	-0.001	0.002		760	0.006	0.006	0.004	0.005	0.005	0.003	0.003	0.003	0.002	0.003	0.006	0.002	-0.021	-0.02	-0.024	0.005	0.005	0.002		760	0.1	0.038	0.047	0.016	0.008	0.024	0.009	0.006	0.011
761	0.106	0.045	0.051	0.021	0.014	0.027	0.012	0.009	0.013	-0.016	-0.022	-0.016	0.01	0.003	0.008	0.004	-0.001	0.002		761	0.006	0.006	0.004	0.005	0.005	0.003	0.004	0.003	0.002	0.003	0.006	0.002	-0.022	-0.02	-0.023	0.005	0.004	0.002		761	0.1	0.039	0.047	0.016	0.009	0.024	0.008	0.006	0.011
762	0.105	0.044	0.051	0.021	0.013	0.027	0.012	0.008	0.013	-0.015	-0.022	-0.015	0.01	0.003	0.008	0.004	-0.001	0.002		762	0.006	0.006	0.004	0.005	0.005	0.003	0.004	0.004	0.002	0.003	0.006	0.002	-0.021	-0.02	-0.023	0.004	0.004	0.001		762	0.099	0.038	0.047	0.016	0.008	0.024	0.008	0.004	0.011
763	0.106	0.044	0.05	0.021	0.013	0.027	0.012	0.008	0.013	-0.015	-0.021	-0.016	0.01	0.003	0.008	0.004	-0.001	0.002		763	0.006	0.006	0.004	0.005	0.005	0.003	0.003	0.004	0.002	0.003	0.006	0.002	-0.021	-0.019	-0.023	0.004	0.004	0.001		763	0.1	0.038	0.046	0.016	0.008	0.024	0.009	0.004	0.011
764	0.105	0.044	0.05	0.02	0.013	0.027	0.012	0.008	0.013	-0.015	-0.021	-0.016	0.01	0.003	0.008	0.004	-0.001	0.002		764	0.006	0.006	0.004	0.005	0.005	0.003	0.004	0.003	0.002	0.002	0.006	0.002	-0.021	-0.019	-0.023	0.004	0.004	0.001		764	0.099	0.038	0.046	0.015	0.008	0.024	0.008	0.005	0.011
765	0.105	0.044	0.05	0.021	0.013	0.027	0.012	0.008	0.013	-0.015	-0.022	-0.016	0.01	0.003	0.008	0.004	-0.001	0.002		765	0.006	0.006	0.004	0.005	0.005	0.003	0.004	0.004	0.002	0.003	0.006	0.002	-0.021	-0.02	-0.023	0.004	0.004	0.001		765	0.099	0.038	0.046	0.016	0.008	0.024	0.008	0.004	0.011
766	0.104	0.044	0.05	0.02	0.014	0.027	0.012	0.008	0.013	-0.015	-0.022	-0.016	0.01	0.003	0.008	0.004	-0.001	0.002		766	0.005	0.006	0.004	0.005	0.005	0.003	0.003	0.003	0.002	0.003	0.006	0.002	-0.021	-0.02	-0.023	0.004	0.004	0.001		766	0.099	0.038	0.046	0.015	0.009	0.024	0.009	0.005	0.011
767	0.104	0.043	0.049	0.02	0.013	0.026	0.012	0.008	0.012	-0.016	-0.022	-0.016	0.01	0.003	0.008	0.004	-0.001	0.002		767	0.005	0.006	0.004	0.005	0.005	0.003	0.003	0.004	0.002	0.002	0.006	0.002	-0.021	-0.02	-0.023	0.004	0.004	0.001		767	0.099	0.037	0.045	0.015	0.008	0.023	0.009	0.004	0.01
768	0.103	0.043	0.049	0.02	0.013	0.027	0.012	0.008	0.012	-0.016	-0.022	-0.016	0.01	0.003	0.007	0.004	-0.001	0.002		768	0.006	0.006	0.004	0.005	0.005	0.003	0.003	0.003	0.002	0.002	0.005	0.002	-0.021	-0.02	-0.023	0.004	0.004	0.001		768	0.097	0.037	0.045	0.015	0.008	0.024	0.009	0.005	0.01
769	0.103	0.043	0.049	0.02	0.013	0.026	0.012	0.008	0.012	-0.015	-0.021	-0.016	0.01	0.003	0.008	0.004	-0.001	0.002		769	0.005	0.006	0.004	0.005	0.005	0.003	0.003	0.003	0.002	0.003	0.006	0.002	-0.021	-0.019	-0.023	0.004	0.004	0.001		769	0.098	0.037	0.045	0.015	0.008	0.023	0.009	0.005	0.01
770	0.103	0.043	0.049	0.02	0.013	0.026	0.012	0.008	0.012	-0.015	-0.021	-0.016	0.01	0.003	0.008	0.004	-0.001	0.002		770	0.005	0.006	0.004	0.004	0.004	0.003	0.003	0.003	0.002	0.002	0.005	0.002	-0.021	-0.019	-0.023	0.004	0.004	0.001		770	0.098	0.037	0.045	0.016	0.009	0.023	0.009	0.005	0.01
771	0.103	0.043	0.049	0.02	0.013	0.026	0.012	0.008	0.012	-0.015	-0.021	-0.016	0.01	0.003	0.008	0.004	-0.001	0.002		771	0.005	0.006	0.004	0.005	0.004	0.003	0.003	0.003	0.002	0.003	0.006	0.002	-0.021	-0.019	-0.023	0.004	0.004	0.001		771	0.098	0.037	0.045	0.015	0.009	0.023	0.009	0.005	0.01
772	0.102	0.043	0.049	0.02	0.013	0.026	0.012	0.008	0.012	-0.015	-0.021	-0.016	0.01	0.003	0.008	0.004	-0.001	0.002		772	0.005	0.006	0.004	0.005	0.004	0.003	0.003	0.003	0.002	0.002	0.006	0.002	-0.021	-0.019	-0.023	0.004	0.004	0.001		772	0.097	0.037	0.045	0.015	0.009	0.023	0.009	0.005	0.01
773	0.101	0.043	0.049	0.02	0.013	0.026	0.012	0.008	0.012	-0.015	-0.021	-0.016	0.01	0.003	0.008	0.004	0	0.002		773	0.005	0.006	0.004	0.005	0.004	0.003	0.004	0.003	0.002	0.002	0.006	0.002	-0.021	-0.02	-0.023	0.004	0.004	0.001		773	0.096	0.037	0.045	0.015	0.009	0.023	0.008	0.005	0.01
774	0.101	0.043	0.049	0.02	0.013	0.026	0.011	0.008	0.012	-0.015	-0.022	-0.016	0.01	0.003	0.007	0.004	-0.001	0.002		774	0.005	0.006	0.003	0.004	0.005	0.003	0.003	0.003	0.002	0.002	0.005	0.002	-0.021	-0.02	-0.023	0.004	0.004	0.001		774	0.096	0.037	0.046	0.016	0.008	0.023	0.008	0.005	0.01
775	0.101	0.043	0.049	0.02	0.013	0.026	0.012	0.008	0.012	-0.016	-0.022	-0.016	0.01	0.003	0.007	0.004	-0.001	0.002		775	0.005	0.006	0.003	0.005	0.004	0.003	0.003	0.003	0.002	0.002	0.005	0.002	-0.022	-0.02	-0.023	0.004	0.004	0.001		775	0.096	0.037	0.046	0.015	0.009	0.023	0.009	0.005	0.01
776	0.1	0.042	0.048	0.02	0.013	0.026	0.012	0.008	0.012	-0.015	-0.022	-0.016	0.01	0.003	0.008	0.003	-0.001	0.002		776	0.005	0.006	0.003	0.004	0.004	0.003	0.003	0.003	0.001	0.002	0.005	0.001	-0.022	-0.02	-0.023	0.004	0.004	0.001		776	0.095	0.036	0.045	0.016	0.009	0.023	0.009	0.005	0.011
777	0.1	0.042	0.048	0.019	0.012	0.026	0.012	0.008	0.012	-0.015	-0.022	-0.016	0.01	0.003	0.007	0.004	-0.001	0.002		777	0.005	0.005	0.003	0.004	0.004	0.003	0.003	0.003	0.001	0.002	0.005	0.002	-0.022	-0.02	-0.023	0.004	0.004	0.001		777	0.095	0.037	0.045	0.015	0.008	0.023	0.009	0.005	0.011
778	0.099	0.042	0.048	0.019	0.012	0.026	0.012	0.008	0.012	-0.016	-0.022	-0.016	0.009	0.003	0.007	0.004	-0.001	0.002		778	0.005	0.005	0.003	0.004	0.004	0.003	0.003	0.003	0.001	0.002	0.005	0.001	-0.022	-0.02	-0.024	0.004	0.004	0.001		778	0.094	0.037	0.045	0.015	0.008	0.023	0.009	0.005	0.011
779	0.099	0.042	0.048	0.02	0.013	0.026	0.012	0.008	0.012	-0.015	-0.022	-0.016	0.01	0.003	0.008	0.004	-0.001	0.002		779	0.005	0.006	0.003	0.004	0.004	0.003	0.003	0.003	0.002	0.002	0.005	0.002	-0.021	-0.02	-0.023	0.004	0.004	0.001		779	0.094	0.036	0.045	0.016	0.009	0.023	0.009	0.005	0.01
780	0.099	0.042	0.048	0.019	0.012	0.026	0.011	0.008	0.012	-0.015	-0.022	-0.016	0.009	0.003	0.007	0.003	-0.001	0.002		780	0.005	0.005	0.003	0.004	0.004	0.003	0.003	0.003	0.001	0.002	0.005	0.001	-0.021	-0.019	-0.023	0.004	0.004	0.001		780	0.094	0.037	0.045	0.015	0.008	0.023	0.008	0.005	0.011
781	0.098	0.042	0.047	0.019	0.012	0.026	0.011	0.007	0.012	-0.015	-0.021	-0.016	0.009	0.003	0.007	0.004	-0.001	0.002		781	0.005	0.005	0.003	0.004	0.004	0.003	0.003	0.003	0.002	0.002	0.005	0.002	-0.021	-0.019	-0.023	0.004	0.003	0.001		781	0.093	0.037	0.044	0.015	0.008	0.023	0.008	0.004	0.01
782	0.098	0.041	0.047	0.019	0.012	0.026	0.011	0.008	0.012	-0.015	-0.021	-0.015	0.009	0.002	0.007	0.004	-0.001	0.002		782	0.005	0.005	0.003	0.004	0.004	0.003	0.003	0.003	0.002	0.002	0.005	0.002	-0.021	-0.019	-0.023	0.004	0.004	0.001		782	0.093	0.036	0.044	0.015	0.008	0.023	0.008	0.005	0.01
783	0.097	0.041	0.047	0.019	0.012	0.025	0.011	0.007	0.012	-0.015	-0.021	-0.015	0.01	0.003	0.008	0.004	-0.001	0.002		783	0.005	0.005	0.003	0.004	0.004	0.002	0.003	0.003	0.002	0.002	0.005	0.001	-0.02	-0.019	-0.022	0.004	0.003	0.001		783	0.092	0.036	0.044	0.015	0.008	0.023	0.008	0.004	0.01
784	0.097	0.042	0.047	0.019	0.012	0.025	0.011	0.008	0.012	-0.015	-0.021	-0.015	0.009	0.003	0.007	0.003	-0.001	0.001		784	0.005	0.005	0.003	0.004	0.004	0.003	0.003	0.003	0.002	0.002	0.005	0.002	-0.021	-0.019	-0.023	0.004	0.004	0.001		784	0.092	0.037	0.044	0.015	0.008	0.022	0.008	0.005	0.01
785	0.096	0.041	0.047	0.019	0.012	0.025	0.011	0.008	0.011	-0.015	-0.021	-0.016	0.009	0.002	0.007	0.003	-0.001	0.002		785	0.005	0.005	0.003	0.004	0.004	0.003	0.003	0.003	0.002	0.002	0.005	0.001	-0.021	-0.019	-0.023	0.003	0.003	0.001		785	0.091	0.036	0.044	0.015	0.008	0.022	0.008	0.005	0.009
786	0.095	0.041	0.047	0.019	0.012	0.025	0.011	0.007	0.011	-0.015	-0.022	-0.016	0.01	0.003	0.007	0.003	-0.001	0.002		786	0.005	0.005	0.003	0.004	0.004	0.003	0.003	0.003	0.002	0.002	0.005	0.001	-0.021	-0.019	-0.023	0.004	0.003	0.001		786	0.09	0.036	0.044	0.015	0.008	0.022	0.008	0.004	0.009
787	0.095	0.041	0.047	0.019	0.012	0.025	0.011	0.008	0.012	-0.015	-0.021	-0.016	0.01	0.003	0.007	0.003	-0.001	0.002		787	0.005	0.006	0.003	0.004	0.004	0.003	0.003	0.003	0.002	0.002	0.006	0.002	-0.021	-0.019	-0.023	0.004	0.003	0.001		787	0.09	0.035	0.044	0.015	0.008	0.022	0.008	0.005	0.01
788	0.095	0.041	0.047	0.019	0.012	0.025	0.011	0.007	0.011	-0.015	-0.021	-0.015	0.009	0.003	0.007	0.003	-0.001	0.002		788	0.005	0.005	0.003	0.004	0.004	0.003	0.003	0.003	0.001	0.002	0.005	0.002	-0.021	-0.019	-0.023	0.004	0.003	0.001		788	0.09	0.036	0.044	0.015	0.008	0.022	0.008	0.004	0.01
789	0.094	0.041	0.046	0.019	0.012	0.025	0.011	0.007	0.011	-0.015	-0.021	-0.015	0.009	0.002	0.007	0.003	-0.001	0.002		789	0.005	0.005	0.003	0.004	0.004	0.002	0.003	0.003	0.001	0.002	0.005	0.001	-0.021	-0.019	-0.023	0.004	0.003	0		789	0.089	0.036	0.043	0.015	0.008	0.023	0.008	0.004	0.01
790	0.094	0.04	0.046	0.018	0.012	0.025	0.011	0.007	0.011	-0.015	-0.021	-0.015	0.009	0.002	0.007	0.003	-0.001	0.002		790	0.005	0.005	0.003	0.004	0.004	0.003	0.003	0.003	0.001	0.002	0.005	0.001	-0.021	-0.019	-0.023	0.003	0.003	0		790	0.089	0.035	0.043	0.014	0.008	0.022	0.008	0.004	0.01
791	0.093	0.04	0.046	0.019	0.011	0.024	0.011	0.007	0.011	-0.015	-0.022	-0.016	0.009	0.002	0.007	0.003	-0.002	0.001		791	0.005	0.005	0.003	0.004	0.004	0.003	0.003	0.003	0.001	0.002	0.005	0.001	-0.021	-0.019	-0.023	0.003	0.003	0		791	0.088	0.035	0.043	0.015	0.007	0.021	0.008	0.004	0.01
792	0.093	0.04	0.046	0.019	0.012	0.025	0.011	0.007	0.012	-0.015	-0.021	-0.016	0.01	0.003	0.007	0.003	-0.001	0.002		792	0.005	0.005	0.003	0.004	0.004	0.003	0.003	0.003	0.001	0.002	0.005	0.001	-0.021	-0.019	-0.023	0.003	0.003	0		792	0.088	0.035	0.043	0.015	0.008	0.022	0.008	0.004	0.011
793	0.092	0.04	0.046	0.019	0.012	0.025	0.011	0.007	0.011	-0.015	-0.022	-0.016	0.009	0.002	0.007	0.003	-0.001	0.002		793	0.005	0.006	0.003	0.004	0.004	0.003	0.003	0.003	0.001	0.001	0.005	0.001	-0.021	-0.019	-0.023	0.003	0.003	0		793	0.087	0.034	0.043	0.015	0.008	0.022	0.008	0.004	0.01
794	0.092	0.04	0.046	0.019	0.012	0.025	0.011	0.007	0.011	-0.015	-0.022	-0.016	0.009	0.002	0.007	0.003	-0.001	0.001		794	0.005	0.005	0.003	0.004	0.004	0.002	0.003	0.003	0.001	0.002	0.005	0.001	-0.021	-0.019	-0.023	0.003	0.003	0		794	0.087	0.035	0.043	0.015	0.008	0.023	0.008	0.004	0.01
795	0.091	0.04	0.046	0.019	0.012	0.024	0.011	0.007	0.011	-0.015	-0.021	-0.016	0.009	0.002	0.007	0.003	-0.001	0.001		795	0.005	0.005	0.003	0.004	0.004	0.003	0.003	0.003	0.002	0.002	0.005	0.001	-0.021	-0.019	-0.023	0.004	0.003	0.001		795	0.086	0.035	0.043	0.015	0.008	0.021	0.008	0.004	0.009
796	0.091	0.039	0.045	0.018	0.012	0.024	0.011	0.007	0.011	-0.015	-0.021	-0.016	0.009	0.002	0.007	0.003	-0.001	0.002		796	0.004	0.005	0.002	0.003	0.003	0.002	0.003	0.002	0.001	0.001	0.005	0.001	-0.021	-0.019	-0.023	0.003	0.003	0		796	0.087	0.034	0.043	0.015	0.009	0.022	0.008	0.005	0.01
797	0.09	0.04	0.046	0.019	0.012	0.024	0.011	0.007	0.011	-0.015	-0.021	-0.015	0.009	0.002	0.007	0.003	-0.001	0.002		797	0.004	0.005	0.003	0.004	0.004	0.002	0.003	0.002	0.001	0.002	0.005	0.001	-0.021	-0.019	-0.022	0.003	0.003	0		797	0.086	0.035	0.043	0.015	0.008	0.022	0.008	0.005	0.01
798	0.09	0.039	0.045	0.018	0.011	0.024	0.01	0.007	0.011	-0.015	-0.021	-0.015	0.01	0.003	0.007	0.003	-0.001	0.001		798	0.005	0.005	0.003	0.004	0.004	0.003	0.003	0.003	0.002	0.001	0.005	0.001	-0.021	-0.019	-0.023	0.003	0.003	0		798	0.085	0.034	0.042	0.014	0.007	0.021	0.007	0.004	0.009
799	0.09	0.04	0.046	0.018	0.013	0.024	0.011	0.007	0.012	-0.015	-0.021	-0.016	0.009	0.002	0.007	0.003	-0.001	0.001		799	0.005	0.005	0.003	0.004	0.004	0.003	0.003	0.003	0.001	0.002	0.005	0.001	-0.021	-0.019	-0.023	0.003	0.003	0		799	0.085	0.035	0.043	0.014	0.009	0.021	0.008	0.004	0.011
800	0.089	0.039	0.045	0.018	0.011	0.024	0.011	0.007	0.011	-0.015	-0.022	-0.016	0.009	0.003	0.007	0.003	-0.002	0.001		800	0.004	0.005	0.003	0.004	0.004	0.002	0.003	0.003	0.001	0.001	0.006	0.001	-0.021	-0.02	-0.023	0.003	0.003	0		800	0.085	0.034	0.042	0.014	0.007	0.022	0.008	0.004	0.01
[truncated: 22 more columns]

## Sheet: Ag NC 10 MG
sample	3.3	3.3	3.3	3.3	3.3	3.3	3.3	3.3	3.3	3.3	3.3	3.3	3.3	3.3	3.3	3.3	3.3	3.3		sample	2.2	2.2	2.2	2.2	2.2	2.2	2.2	2.2	2.2	2.2	2.2	2.2	2.2	2.2	2.2	2.2	2.2	2.2			Difference
name	Ag 50 nm 10 ppm_MG	Ag 50 nm 10 ppm_MG	Ag 50 nm 10 ppm_MG	Ag 50 nm 10 ppm_MG	Ag 50 nm 10 ppm_MG	Ag 50 nm 10 ppm_MG	Ag 50 nm 10 ppm_MG	Ag 50 nm 10 ppm_MG	Ag 50 nm 10 ppm_MG	Ag 50 nm 10 ppm_MG	Ag 50 nm 10 ppm_MG	Ag 50 nm 10 ppm_MG	Ag 50 nm 10 ppm_MG	Ag 50 nm 10 ppm_MG	Ag 50 nm 10 ppm_MG	Ag 50 nm 10 ppm_MG	Ag 50 nm 10 ppm_MG	Ag 50 nm 10 ppm_MG		name	Reference alle andere	Reference alle andere	Reference alle andere	Reference alle andere	Reference alle andere	Reference alle andere	Reference alle andere	Reference alle andere	Reference alle andere	Reference alle andere	Reference alle andere	Reference alle andere	Reference alle andere	Reference alle andere	Reference alle andere	Reference alle andere	Reference alle andere	Reference alle andere		name	Ag 50 nm 10 ppm_MG	Ag 50 nm 10 ppm_MG	Ag 50 nm 10 ppm_MG	Ag 50 nm 10 ppm_MG	Ag 50 nm 10 ppm_MG	Ag 50 nm 10 ppm_MG	Ag 50 nm 10 ppm_MG	Ag 50 nm 10 ppm_MG	Ag 50 nm 10 ppm_MG
time	0h	0h	0h	1h	1h	1h	4h	4h	4h	24h	24h	24h	48h	48h	48h	168h	168h	168h		time	0h	0h	0h	1h	1h	1h	4h	4h	4h	24h	24h	24h	48h	48h	48h	168h	168h	168h		time	0h	0h	0h	1h	1h	1h	4h	4h	4h
measurement date	21.07.2015	21.07.2015	21.07.2015	21.07.2015	21.07.2015	21.07.2015	21.07.2015	21.07.2015	21.07.2015	22.07.2015	22.07.2015	22.07.2015	23.07.2015	23.07.2015	23.07.2015	28.07.2015	28.07.2015	28.07.2015		measurement date	20.07.2015	20.07.2015	20.07.2015	20.07.2015	20.07.2015	20.07.2015	20.07.2015	20.07.2015	20.07.2015	21.07.2015	21.07.2015	21.07.2015	22.07.2015	22.07.2015	22.07.2015	27.07.2015	27.07.2015	27.07.2015
measurement time	09:50:42	09:52:27	09:54:13	10:43:29	10:45:15	10:46:59	13:34:35	13:36:20	13:38:05	09:38:05	09:39:51	09:41:36	09:45:39	09:47:25	09:49:10	09:44:11	09:45:56	09:47:42		measurement time	08:45:35	08:47:20	08:49:06	09:35:00	09:36:45	09:38:31	12:39:46	12:41:32	12:43:17	08:33:27	08:35:13	08:36:59	08:33:01	08:34:47	08:36:32	08:27:54	08:29:39	08:31:25
wavelength / nm	absorption / -	absorption / -	absorption / -	absorption / -	absorption / -	absorption / -	absorption / -	absorption / -	absorption / -	absorption / -	absorption / -	absorption / -	absorption / -	absorption / -	absorption / -	absorption / -	absorption / -	absorption / -		wavelength / nm	absorption / -	absorption / -	absorption / -	absorption / -	absorption / -	absorption / -	absorption / -	absorption / -	absorption / -	absorption / -	absorption / -	absorption / -	absorption / -	absorption / -	absorption / -	absorption / -	absorption / -	absorption / -		wavelength / nm	absorption / -	absorption / -	absorption / -	absorption / -	absorption / -	absorption / -	absorption / -	absorption / -	absorption / -
300	2.084	2.069	2.069	2.184	2.188	2.164	2.097	2.11	2.122	2.134	2.166	2.138	2.154	2.22	2.169	2.381	2.499	2.398		300	2.213	2.205	2.201	2.165	2.168	2.164	2.122	2.134	2.126	2.118	2.111	2.093	2.17	2.153	2.161	2.25	2.234	2.236		300	-0.129	-0.136	-0.132	0.019	0.02	0	-0.025	-0.024	-0.004
301	2.055	2.036	2.052	2.16	2.149	2.137	2.07	2.074	2.087	2.097	2.126	2.099	2.121	2.178	2.127	2.337	2.477	2.349		301	2.17	2.168	2.169	2.128	2.124	2.13	2.083	2.099	2.089	2.079	2.084	2.06	2.116	2.135	2.116	2.21	2.2	2.202		301	-0.115	-0.132	-0.117	0.032	0.025	0.007	-0.013	-0.025	-0.002
302	2.031	2.011	2.016	2.118	2.104	2.108	2.045	2.054	2.05	2.059	2.097	2.077	2.086	2.154	2.098	2.302	2.433	2.304		302	2.124	2.128	2.118	2.093	2.096	2.095	2.054	2.063	2.055	2.058	2.061	2.03	2.079	2.082	2.077	2.173	2.17	2.156		302	-0.093	-0.117	-0.102	0.025	0.008	0.013	-0.009	-0.009	-0.005
303	1.987	1.98	1.985	2.073	2.077	2.068	1.998	2.016	2.017	2.016	2.049	2.021	2.036	2.113	2.046	2.242	2.366	2.259		303	2.076	2.076	2.07	2.051	2.051	2.048	2.002	2.025	2.024	2.012	2.017	1.987	2.034	2.04	2.031	2.133	2.106	2.11		303	-0.089	-0.096	-0.085	0.022	0.026	0.02	-0.004	-0.009	-0.007
304	1.95	1.943	1.953	2.028	2.031	2.014	1.966	1.965	1.98	1.97	1.999	1.972	1.994	2.057	2.001	2.186	2.336	2.204		304	2.02	2.038	2.027	2.008	1.995	2.009	1.968	1.974	1.98	1.972	1.971	1.948	1.994	1.992	1.992	2.086	2.064	2.06		304	-0.07	-0.095	-0.074	0.02	0.036	0.005	-0.002	-0.009	0
305	1.914	1.907	1.91	1.982	1.978	1.972	1.919	1.923	1.931	1.921	1.953	1.935	1.95	2.01	1.956	2.146	2.261	2.156		305	1.986	1.979	1.981	1.963	1.962	1.965	1.923	1.939	1.938	1.935	1.929	1.91	1.945	1.944	1.943	2.033	2.024	2.01		305	-0.072	-0.072	-0.071	0.019	0.016	0.007	-0.004	-0.016	-0.007
306	1.878	1.872	1.876	1.942	1.943	1.931	1.878	1.892	1.891	1.873	1.912	1.884	1.904	1.968	1.918	2.091	2.228	2.104		306	1.943	1.945	1.936	1.911	1.917	1.916	1.885	1.892	1.889	1.888	1.891	1.873	1.907	1.902	1.889	1.992	1.971	1.969		306	-0.065	-0.073	-0.06	0.031	0.026	0.015	-0.007	0	0.002
307	1.835	1.832	1.837	1.892	1.889	1.883	1.839	1.852	1.85	1.827	1.864	1.838	1.857	1.925	1.868	2.042	2.161	2.052		307	1.892	1.898	1.887	1.874	1.872	1.87	1.846	1.858	1.848	1.839	1.854	1.829	1.851	1.856	1.852	1.946	1.933	1.911		307	-0.057	-0.066	-0.05	0.018	0.017	0.013	-0.007	-0.006	0.002
308	1.795	1.789	1.795	1.835	1.837	1.841	1.792	1.805	1.804	1.777	1.815	1.788	1.81	1.871	1.818	1.986	2.11	1.999		308	1.846	1.845	1.834	1.83	1.822	1.821	1.795	1.805	1.8	1.793	1.798	1.785	1.803	1.8	1.797	1.897	1.874	1.869		308	-0.051	-0.056	-0.039	0.005	0.015	0.02	-0.003	0	0.004
309	1.758	1.754	1.757	1.8	1.803	1.799	1.752	1.77	1.765	1.742	1.767	1.75	1.773	1.834	1.782	1.939	2.056	1.952		309	1.799	1.801	1.794	1.781	1.783	1.781	1.755	1.764	1.765	1.763	1.757	1.746	1.761	1.76	1.758	1.854	1.834	1.823		309	-0.041	-0.047	-0.037	0.019	0.02	0.018	-0.003	0.006	0
310	1.722	1.716	1.725	1.764	1.761	1.761	1.722	1.724	1.725	1.697	1.734	1.705	1.736	1.793	1.739	1.898	2.024	1.906		310	1.764	1.764	1.755	1.741	1.744	1.742	1.723	1.731	1.72	1.719	1.724	1.71	1.718	1.72	1.71	1.811	1.789	1.783		310	-0.042	-0.048	-0.03	0.023	0.017	0.019	-0.001	-0.007	0.005
311	1.69	1.691	1.694	1.727	1.728	1.726	1.685	1.694	1.694	1.659	1.694	1.676	1.698	1.756	1.705	1.863	1.984	1.879		311	1.721	1.727	1.725	1.712	1.714	1.714	1.684	1.699	1.694	1.691	1.69	1.675	1.688	1.688	1.682	1.782	1.759	1.753		311	-0.031	-0.036	-0.031	0.015	0.014	0.012	0.001	-0.005	0
312	1.667	1.658	1.661	1.695	1.695	1.691	1.659	1.666	1.664	1.635	1.667	1.64	1.67	1.724	1.674	1.823	1.955	1.839		312	1.695	1.699	1.689	1.683	1.681	1.685	1.662	1.667	1.663	1.658	1.665	1.649	1.657	1.657	1.651	1.752	1.727	1.713		312	-0.028	-0.041	-0.028	0.012	0.014	0.006	-0.003	-0.001	0.001
313	1.631	1.629	1.631	1.661	1.66	1.662	1.627	1.635	1.633	1.599	1.633	1.608	1.635	1.692	1.642	1.795	1.914	1.802		313	1.661	1.663	1.659	1.653	1.651	1.648	1.63	1.636	1.632	1.627	1.633	1.618	1.626	1.625	1.618	1.717	1.696	1.681		313	-0.03	-0.034	-0.028	0.008	0.009	0.014	-0.003	-0.001	0.001
314	1.624	1.622	1.628	1.653	1.652	1.649	1.617	1.626	1.626	1.598	1.622	1.597	1.627	1.686	1.634	1.78	1.902	1.784		314	1.653	1.655	1.653	1.645	1.645	1.638	1.622	1.627	1.627	1.624	1.624	1.612	1.612	1.615	1.604	1.706	1.683	1.669		314	-0.029	-0.033	-0.025	0.008	0.007	0.011	-0.005	-0.001	-0.001
315	1.485	1.484	1.489	1.584	1.583	1.568	1.518	1.54	1.525	1.631	1.66	1.649	1.574	1.628	1.575	1.75	1.855	1.766		315	1.627	1.621	1.612	1.583	1.579	1.584	1.544	1.55	1.554	1.537	1.534	1.513	1.652	1.65	1.644	1.676	1.656	1.635		315	-0.142	-0.137	-0.123	0.001	0.004	-0.016	-0.026	-0.01	-0.029
316	1.458	1.461	1.453	1.543	1.541	1.537	1.499	1.495	1.498	1.572	1.62	1.596	1.541	1.586	1.54	1.705	1.788	1.723		316	1.569	1.579	1.566	1.546	1.546	1.547	1.488	1.504	1.507	1.497	1.5	1.483	1.606	1.609	1.601	1.632	1.6	1.585		316	-0.111	-0.118	-0.113	-0.003	-0.005	-0.01	0.011	-0.009	-0.009
317	1.445	1.438	1.443	1.537	1.52	1.516	1.474	1.483	1.488	1.566	1.595	1.576	1.514	1.561	1.512	1.67	1.766	1.682		317	1.559	1.557	1.546	1.521	1.516	1.515	1.483	1.493	1.49	1.488	1.482	1.458	1.572	1.58	1.575	1.606	1.581	1.569		317	-0.114	-0.119	-0.103	0.016	0.004	0.001	-0.009	-0.01	-0.002
318	1.43	1.431	1.433	1.52	1.506	1.494	1.453	1.464	1.468	1.536	1.566	1.556	1.499	1.552	1.498	1.65	1.75	1.667		318	1.536	1.533	1.52	1.502	1.502	1.5	1.468	1.474	1.47	1.462	1.464	1.452	1.562	1.561	1.556	1.588	1.553	1.547		318	-0.106	-0.102	-0.087	0.018	0.004	-0.006	-0.015	-0.01	-0.002
319	1.417	1.418	1.42	1.489	1.487	1.483	1.445	1.456	1.439	1.518	1.549	1.526	1.47	1.523	1.474	1.621	1.724	1.625		319	1.515	1.505	1.502	1.483	1.473	1.487	1.448	1.458	1.457	1.452	1.453	1.434	1.541	1.532	1.534	1.557	1.535	1.527		319	-0.098	-0.087	-0.082	0.006	0.014	-0.004	-0.003	-0.002	-0.018
320	1.402	1.41	1.409	1.476	1.47	1.46	1.426	1.433	1.432	1.499	1.526	1.514	1.457	1.507	1.457	1.609	1.691	1.615		320	1.494	1.492	1.478	1.461	1.47	1.466	1.43	1.437	1.445	1.43	1.438	1.421	1.52	1.532	1.511	1.545	1.518	1.51		320	-0.092	-0.082	-0.069	0.015	0	-0.006	-0.004	-0.004	-0.013
321	1.395	1.4	1.399	1.459	1.455	1.451	1.415	1.42	1.416	1.483	1.522	1.504	1.445	1.492	1.446	1.591	1.687	1.596		321	1.468	1.471	1.47	1.441	1.446	1.444	1.425	1.427	1.422	1.414	1.422	1.408	1.506	1.517	1.499	1.516	1.5	1.481		321	-0.073	-0.071	-0.071	0.018	0.009	0.007	-0.01	-0.007	-0.006
322	1.388	1.392	1.395	1.445	1.446	1.437	1.41	1.409	1.414	1.475	1.504	1.483	1.425	1.471	1.427	1.565	1.658	1.582		322	1.458	1.457	1.453	1.436	1.433	1.433	1.403	1.415	1.41	1.408	1.412	1.394	1.488	1.498	1.483	1.502	1.487	1.468		322	-0.07	-0.065	-0.058	0.009	0.013	0.004	0.007	-0.006	0.004
323	1.378	1.384	1.379	1.431	1.431	1.426	1.392	1.396	1.397	1.453	1.486	1.465	1.41	1.465	1.413	1.549	1.648	1.572		323	1.438	1.445	1.438	1.416	1.42	1.429	1.394	1.406	1.401	1.392	1.397	1.386	1.473	1.47	1.469	1.487	1.47	1.452		323	-0.06	-0.061	-0.059	0.015	0.011	-0.003	-0.002	-0.01	-0.004
324	1.378	1.375	1.373	1.421	1.416	1.414	1.379	1.392	1.388	1.444	1.471	1.457	1.402	1.445	1.403	1.542	1.633	1.541		324	1.427	1.429	1.421	1.414	1.403	1.409	1.379	1.385	1.387	1.387	1.39	1.372	1.458	1.462	1.456	1.474	1.453	1.44		324	-0.049	-0.054	-0.048	0.007	0.013	0.005	0	0.007	0.001
325	1.363	1.365	1.362	1.407	1.405	1.399	1.372	1.374	1.373	1.339	1.371	1.344	1.381	1.428	1.388	1.521	1.61	1.52		325	1.41	1.414	1.407	1.393	1.385	1.386	1.365	1.376	1.367	1.37	1.374	1.359	1.362	1.362	1.352	1.459	1.434	1.424		325	-0.047	-0.049	-0.045	0.014	0.02	0.013	0.007	-0.002	0.006
326	1.357	1.357	1.36	1.399	1.393	1.385	1.357	1.365	1.364	1.325	1.352	1.33	1.372	1.417	1.372	1.501	1.594	1.503		326	1.39	1.392	1.384	1.374	1.373	1.37	1.35	1.357	1.357	1.353	1.358	1.347	1.34	1.344	1.334	1.434	1.412	1.402		326	-0.033	-0.035	-0.024	0.025	0.02	0.015	0.007	0.008	0.007
327	1.344	1.346	1.346	1.382	1.379	1.378	1.348	1.351	1.351	1.305	1.334	1.318	1.353	1.395	1.355	1.484	1.568	1.488		327	1.377	1.378	1.37	1.355	1.356	1.363	1.336	1.345	1.339	1.34	1.341	1.33	1.327	1.324	1.324	1.42	1.402	1.387		327	-0.033	-0.032	-0.024	0.027	0.023	0.015	0.012	0.006	0.012
328	1.337	1.339	1.34	1.369	1.366	1.361	1.336	1.34	1.338	1.289	1.314	1.293	1.331	1.381	1.341	1.459	1.56	1.462		328	1.358	1.358	1.351	1.341	1.342	1.341	1.321	1.326	1.326	1.323	1.326	1.318	1.308	1.307	1.305	1.402	1.386	1.369		328	-0.021	-0.019	-0.011	0.028	0.024	0.02	0.015	0.014	0.012
329	1.324	1.324	1.325	1.355	1.351	1.346	1.32	1.321	1.326	1.273	1.301	1.277	1.316	1.364	1.322	1.439	1.534	1.45		329	1.335	1.342	1.332	1.325	1.321	1.324	1.304	1.311	1.305	1.308	1.309	1.302	1.287	1.283	1.287	1.377	1.358	1.346		329	-0.011	-0.018	-0.007	0.03	0.03	0.022	0.016	0.01	0.021
330	1.309	1.309	1.309	1.337	1.331	1.33	1.304	1.304	1.303	1.252	1.28	1.261	1.296	1.34	1.304	1.42	1.512	1.425		330	1.318	1.318	1.315	1.307	1.303	1.304	1.288	1.293	1.288	1.288	1.293	1.279	1.268	1.27	1.264	1.36	1.34	1.329		330	-0.009	-0.009	-0.006	0.03	0.028	0.026	0.016	0.011	0.015
331	1.302	1.301	1.298	1.32	1.318	1.321	1.288	1.287	1.291	1.231	1.258	1.239	1.274	1.317	1.279	1.389	1.484	1.399		331	1.295	1.296	1.292	1.286	1.284	1.284	1.269	1.27	1.269	1.271	1.273	1.249	1.246	1.244	1.245	1.335	1.317	1.305		331	0.007	0.005	0.006	0.034	0.034	0.037	0.019	0.017	0.022
332	1.268	1.271	1.286	1.303	1.3	1.303	1.256	1.259	1.26	1.198	1.239	1.201	1.238	1.302	1.245	1.371	1.461	1.372		332	1.277	1.274	1.276	1.249	1.247	1.251	1.233	1.236	1.237	1.237	1.239	1.238	1.227	1.23	1.207	1.313	1.301	1.286		332	-0.009	-0.003	0.01	0.054	0.053	0.052	0.023	0.023	0.023
333	1.265	1.265	1.256	1.289	1.285	1.288	1.246	1.248	1.248	1.183	1.204	1.191	1.229	1.266	1.234	1.347	1.438	1.357		333	1.239	1.239	1.238	1.235	1.238	1.237	1.22	1.223	1.225	1.223	1.224	1.217	1.198	1.192	1.195	1.297	1.258	1.25		333	0.026	0.026	0.018	0.054	0.047	0.051	0.026	0.025	0.023
334	1.252	1.252	1.251	1.258	1.253	1.251	1.229	1.232	1.233	1.162	1.189	1.17	1.206	1.253	1.211	1.326	1.414	1.334		334	1.225	1.227	1.221	1.217	1.214	1.214	1.2	1.209	1.203	1.206	1.207	1.199	1.177	1.176	1.171	1.255	1.244	1.233		334	0.027	0.025	0.03	0.041	0.039	0.037	0.029	0.023	0.03
335	1.238	1.236	1.237	1.243	1.243	1.243	1.215	1.213	1.214	1.145	1.169	1.15	1.189	1.233	1.192	1.284	1.395	1.288		335	1.206	1.204	1.199	1.195	1.197	1.195	1.184	1.189	1.186	1.187	1.187	1.18	1.16	1.158	1.153	1.241	1.224	1.212		335	0.032	0.032	0.038	0.048	0.046	0.048	0.031	0.024	0.028
336	1.224	1.225	1.219	1.231	1.225	1.224	1.2	1.194	1.194	1.126	1.15	1.127	1.164	1.211	1.172	1.275	1.368	1.274		336	1.188	1.189	1.18	1.177	1.174	1.175	1.165	1.171	1.167	1.169	1.172	1.163	1.136	1.135	1.131	1.221	1.201	1.194		336	0.036	0.036	0.039	0.054	0.051	0.049	0.035	0.023	0.027
337	1.21	1.211	1.207	1.211	1.207	1.21	1.177	1.182	1.182	1.101	1.126	1.104	1.147	1.189	1.151	1.243	1.338	1.25		337	1.159	1.159	1.158	1.157	1.154	1.151	1.143	1.146	1.141	1.146	1.148	1.144	1.114	1.112	1.107	1.193	1.178	1.17		337	0.051	0.052	0.049	0.054	0.053	0.059	0.034	0.036	0.041
338	1.194	1.195	1.191	1.195	1.189	1.192	1.16	1.158	1.165	1.083	1.106	1.082	1.126	1.168	1.131	1.225	1.304	1.225		338	1.143	1.143	1.14	1.137	1.137	1.132	1.126	1.128	1.123	1.128	1.134	1.121	1.091	1.094	1.09	1.176	1.161	1.152		338	0.051	0.052	0.051	0.058	0.052	0.06	0.034	0.03	0.042
339	1.178	1.183	1.178	1.179	1.173	1.174	1.142	1.141	1.144	1.063	1.081	1.067	1.109	1.152	1.11	1.204	1.29	1.206		339	1.124	1.123	1.118	1.116	1.116	1.112	1.106	1.11	1.103	1.11	1.109	1.104	1.072	1.072	1.066	1.155	1.138	1.136		339	0.054	0.06	0.06	0.063	0.057	0.062	0.036	0.031	0.041
340	1.17	1.173	1.167	1.164	1.162	1.165	1.131	1.131	1.13	1.049	1.071	1.049	1.09	1.131	1.095	1.187	1.272	1.184		340	1.109	1.109	1.103	1.1	1.102	1.099	1.092	1.091	1.09	1.095	1.097	1.089	1.058	1.06	1.051	1.139	1.125	1.117		340	0.061	0.064	0.064	0.064	0.06	0.066	0.039	0.04	0.04
341	1.148	1.152	1.146	1.14	1.142	1.142	1.11	1.109	1.11	1.024	1.047	1.027	1.066	1.108	1.072	1.16	1.242	1.16		341	1.085	1.084	1.081	1.077	1.08	1.075	1.068	1.071	1.068	1.068	1.072	1.067	1.032	1.032	1.027	1.113	1.1	1.092		341	0.063	0.068	0.065	0.063	0.062	0.067	0.042	0.038	0.042
342	1.135	1.138	1.136	1.128	1.125	1.125	1.095	1.091	1.098	1.009	1.027	1.01	1.053	1.09	1.059	1.136	1.219	1.143		342	1.064	1.065	1.06	1.057	1.061	1.056	1.05	1.05	1.051	1.053	1.055	1.049	1.015	1.017	1.01	1.096	1.081	1.074		342	0.071	0.073	0.076	0.071	0.064	0.069	0.045	0.041	0.047
343	1.124	1.125	1.12	1.113	1.106	1.113	1.08	1.078	1.081	0.991	1.013	0.993	1.034	1.074	1.039	1.12	1.202	1.12		343	1.048	1.048	1.045	1.044	1.042	1.04	1.032	1.035	1.031	1.036	1.038	1.034	0.998	0.997	0.992	1.076	1.064	1.058		343	0.076	0.077	0.075	0.069	0.064	0.073	0.048	0.043	0.05
344	1.114	1.115	1.111	1.102	1.099	1.101	1.07	1.067	1.067	0.977	0.999	0.981	1.021	1.057	1.025	1.11	1.19	1.114		344	1.034	1.034	1.032	1.029	1.029	1.027	1.019	1.021	1.019	1.022	1.029	1.019	0.986	0.984	0.982	1.064	1.05	1.044		344	0.08	0.081	0.079	0.073	0.07	0.074	0.051	0.046	0.048
345	1.106	1.105	1.101	1.092	1.089	1.091	1.059	1.052	1.06	0.965	0.986	0.966	1.009	1.047	1.014	1.094	1.175	1.097		345	1.022	1.02	1.02	1.015	1.016	1.013	1.007	1.01	1.005	1.013	1.017	1.01	0.974	0.974	0.97	1.051	1.038	1.032		345	0.084	0.085	0.081	0.077	0.073	0.078	0.052	0.042	0.055
346	1.093	1.094	1.087	1.078	1.075	1.079	1.044	1.042	1.046	0.953	0.973	0.956	0.994	1.031	1	1.077	1.154	1.08		346	1.009	1.01	1.007	1.006	1.005	1.003	0.995	0.998	0.994	0.997	0.999	0.995	0.961	0.959	0.954	1.04	1.026	1.016		346	0.084	0.084	0.08	0.072	0.07	0.076	0.049	0.044	0.052
347	1.076	1.081	1.073	1.064	1.057	1.062	1.028	1.024	1.026	0.933	0.953	0.936	0.978	1.013	0.98	1.058	1.135	1.06		347	0.991	0.99	0.989	0.987	0.985	0.984	0.977	0.978	0.978	0.981	0.982	0.977	0.942	0.941	0.936	1.017	1.007	0.996		347	0.085	0.091	0.084	0.077	0.072	0.078	0.051	0.046	0.048
348	1.061	1.063	1.057	1.045	1.042	1.044	1.008	1.008	1.009	0.916	0.934	0.915	0.958	0.995	0.961	1.039	1.111	1.041		348	0.97	0.971	0.968	0.965	0.966	0.964	0.958	0.961	0.958	0.959	0.963	0.957	0.923	0.922	0.918	0.999	0.985	0.978		348	0.091	0.092	0.089	0.08	0.076	0.08	0.05	0.047	0.051
349	1.048	1.049	1.045	1.029	1.026	1.028	0.996	0.988	0.994	0.896	0.915	0.898	0.937	0.974	0.942	1.018	1.093	1.021		349	0.952	0.953	0.948	0.949	0.944	0.946	0.938	0.941	0.938	0.944	0.947	0.944	0.902	0.902	0.898	0.978	0.966	0.958		349	0.096	0.096	0.097	0.08	0.082	0.082	0.058	0.047	0.056
350	1.031	1.032	1.028	1.012	1.007	1.009	0.975	0.973	0.974	0.877	0.893	0.876	0.921	0.955	0.924	0.999	1.071	0.999		350	0.933	0.934	0.929	0.927	0.927	0.925	0.922	0.92	0.919	0.923	0.926	0.923	0.883	0.883	0.879	0.959	0.944	0.937		350	0.098	0.098	0.099	0.085	0.08	0.084	0.053	0.053	0.055
351	1.014	1.014	1.009	0.993	0.988	0.993	0.956	0.951	0.956	0.857	0.873	0.858	0.892	0.933	0.903	0.972	1.042	0.977		351	0.911	0.911	0.908	0.906	0.906	0.904	0.9	0.9	0.898	0.896	0.906	0.895	0.861	0.859	0.857	0.934	0.924	0.919		351	0.103	0.103	0.101	0.087	0.082	0.089	0.056	0.051	0.058
352	0.996	0.995	0.992	0.971	0.967	0.97	0.934	0.932	0.933	0.828	0.851	0.83	0.874	0.911	0.877	0.949	1.019	0.953		352	0.881	0.882	0.879	0.877	0.878	0.875	0.872	0.87	0.869	0.876	0.876	0.873	0.832	0.831	0.829	0.914	0.896	0.888		352	0.115	0.113	0.113	0.094	0.089	0.095	0.062	0.062	0.064
353	0.977	0.979	0.971	0.953	0.947	0.951	0.916	0.911	0.913	0.809	0.825	0.809	0.851	0.884	0.855	0.928	0.995	0.929		353	0.862	0.861	0.858	0.857	0.856	0.856	0.851	0.851	0.85	0.856	0.856	0.851	0.812	0.812	0.809	0.885	0.872	0.867		353	0.115	0.118	0.113	0.096	0.091	0.095	0.065	0.06	0.063
354	0.961	0.962	0.955	0.936	0.93	0.932	0.891	0.886	0.891	0.789	0.805	0.791	0.832	0.863	0.834	0.904	0.972	0.907		354	0.843	0.841	0.839	0.839	0.839	0.836	0.835	0.834	0.831	0.835	0.836	0.833	0.794	0.793	0.791	0.866	0.856	0.847		354	0.118	0.121	0.116	0.097	0.091	0.096	0.056	0.052	0.06
355	0.948	0.949	0.939	0.918	0.912	0.915	0.874	0.868	0.872	0.771	0.786	0.771	0.814	0.842	0.817	0.879	0.949	0.882		355	0.822	0.821	0.821	0.819	0.819	0.816	0.814	0.813	0.813	0.817	0.819	0.814	0.775	0.774	0.769	0.847	0.835	0.831		355	0.126	0.128	0.118	0.099	0.093	0.099	0.06	0.055	0.059
356	0.929	0.932	0.921	0.892	0.886	0.89	0.853	0.849	0.853	0.749	0.765	0.749	0.792	0.822	0.796	0.859	0.928	0.857		356	0.801	0.801	0.797	0.797	0.799	0.796	0.793	0.791	0.791	0.796	0.799	0.793	0.752	0.753	0.749	0.825	0.814	0.806		356	0.128	0.131	0.124	0.095	0.087	0.094	0.06	0.058	0.062
357	0.91	0.913	0.897	0.876	0.868	0.873	0.837	0.832	0.836	0.73	0.745	0.731	0.775	0.802	0.777	0.837	0.902	0.838		357	0.783	0.783	0.78	0.779	0.781	0.777	0.776	0.775	0.773	0.776	0.779	0.776	0.734	0.733	0.73	0.806	0.793	0.788		357	0.127	0.13	0.117	0.097	0.087	0.096	0.061	0.057	0.063
358	0.893	0.895	0.88	0.857	0.851	0.853	0.818	0.813	0.817	0.712	0.726	0.711	0.754	0.784	0.757	0.814	0.882	0.815		358	0.763	0.763	0.76	0.76	0.761	0.758	0.755	0.755	0.752	0.756	0.76	0.757	0.714	0.714	0.71	0.786	0.775	0.768		358	0.13	0.132	0.12	0.097	0.09	0.095	0.063	0.058	0.065
359	0.874	0.876	0.862	0.838	0.831	0.837	0.8	0.792	0.797	0.691	0.705	0.691	0.734	0.76	0.736	0.792	0.857	0.795		359	0.741	0.741	0.739	0.738	0.738	0.737	0.734	0.735	0.732	0.737	0.738	0.735	0.693	0.692	0.689	0.766	0.754	0.748		359	0.133	0.135	0.123	0.1	0.093	0.1	0.066	0.057	0.065
360	0.861	0.861	0.849	0.823	0.817	0.821	0.785	0.777	0.78	0.677	0.69	0.677	0.719	0.747	0.724	0.776	0.84	0.777		360	0.727	0.726	0.725	0.724	0.725	0.722	0.719	0.72	0.718	0.719	0.722	0.719	0.678	0.678	0.675	0.75	0.737	0.732		360	0.134	0.135	0.124	0.099	0.092	0.099	0.066	0.057	0.062
361	0.845	0.848	0.835	0.808	0.801	0.804	0.768	0.763	0.766	0.66	0.674	0.66	0.702	0.729	0.706	0.757	0.818	0.757		361	0.71	0.709	0.707	0.708	0.707	0.704	0.702	0.703	0.699	0.705	0.707	0.703	0.66	0.66	0.657	0.73	0.719	0.713		361	0.135	0.139	0.128	0.1	0.094	0.1	0.066	0.06	0.067
362	0.837	0.837	0.824	0.797	0.79	0.794	0.758	0.75	0.754	0.648	0.661	0.648	0.689	0.715	0.693	0.743	0.807	0.745		362	0.698	0.698	0.695	0.694	0.695	0.69	0.69	0.69	0.689	0.69	0.693	0.69	0.648	0.648	0.643	0.719	0.707	0.701		362	0.139	0.139	0.129	0.103	0.095	0.104	0.068	0.06	0.065
363	0.822	0.821	0.809	0.78	0.773	0.778	0.74	0.735	0.738	0.628	0.642	0.626	0.672	0.696	0.673	0.722	0.783	0.724		363	0.679	0.677	0.675	0.676	0.674	0.674	0.671	0.672	0.669	0.674	0.676	0.672	0.629	0.627	0.626	0.698	0.688	0.682		363	0.143	0.144	0.134	0.104	0.099	0.104	0.069	0.063	0.069
364	0.807	0.809	0.793	0.767	0.759	0.763	0.726	0.72	0.722	0.615	0.625	0.613	0.655	0.681	0.658	0.708	0.767	0.71		364	0.662	0.661	0.66	0.66	0.66	0.658	0.654	0.655	0.653	0.659	0.66	0.657	0.614	0.614	0.611	0.682	0.671	0.663		364	0.145	0.148	0.133	0.107	0.099	0.105	0.072	0.065	0.069
365	0.795	0.797	0.782	0.753	0.747	0.752	0.713	0.706	0.71	0.601	0.613	0.6	0.643	0.668	0.646	0.692	0.749	0.695		365	0.651	0.65	0.648	0.648	0.649	0.645	0.645	0.645	0.642	0.646	0.648	0.643	0.601	0.6	0.597	0.669	0.659	0.652		365	0.144	0.147	0.134	0.105	0.098	0.107	0.068	0.061	0.068
366	0.787	0.787	0.773	0.744	0.736	0.74	0.703	0.696	0.701	0.589	0.603	0.59	0.631	0.655	0.636	0.679	0.738	0.682		366	0.64	0.639	0.636	0.636	0.635	0.634	0.633	0.632	0.631	0.634	0.637	0.634	0.587	0.589	0.585	0.659	0.647	0.642		366	0.147	0.148	0.137	0.108	0.101	0.106	0.07	0.064	0.07
367	0.776	0.776	0.762	0.73	0.725	0.729	0.69	0.683	0.688	0.577	0.587	0.577	0.618	0.64	0.62	0.666	0.721	0.665		367	0.625	0.623	0.623	0.622	0.622	0.62	0.618	0.618	0.616	0.619	0.622	0.62	0.575	0.575	0.574	0.643	0.633	0.628		367	0.151	0.153	0.139	0.108	0.103	0.109	0.072	0.065	0.072
368	0.766	0.769	0.754	0.723	0.716	0.719	0.682	0.674	0.678	0.568	0.579	0.567	0.608	0.63	0.61	0.655	0.709	0.656		368	0.614	0.613	0.612	0.612	0.611	0.608	0.609	0.606	0.606	0.611	0.612	0.612	0.566	0.566	0.561	0.631	0.622	0.617		368	0.152	0.156	0.142	0.111	0.105	0.111	0.073	0.068	0.072
369	0.756	0.757	0.742	0.712	0.701	0.706	0.67	0.662	0.665	0.557	0.569	0.555	0.595	0.617	0.597	0.64	0.691	0.641		369	0.601	0.601	0.598	0.597	0.598	0.595	0.596	0.595	0.593	0.6	0.6	0.597	0.554	0.554	0.552	0.621	0.612	0.607		369	0.155	0.156	0.144	0.115	0.103	0.111	0.074	0.067	0.072
370	0.746	0.746	0.733	0.7	0.694	0.695	0.658	0.651	0.653	0.544	0.554	0.543	0.58	0.602	0.585	0.624	0.678	0.627		370	0.589	0.587	0.584	0.585	0.583	0.581	0.582	0.58	0.578	0.586	0.586	0.585	0.541	0.542	0.538	0.607	0.596	0.59		370	0.157	0.159	0.149	0.115	0.111	0.114	0.076	0.071	0.075
371	0.736	0.737	0.719	0.684	0.68	0.683	0.642	0.638	0.64	0.532	0.541	0.531	0.57	0.59	0.572	0.612	0.666	0.612		371	0.576	0.575	0.573	0.574	0.574	0.57	0.571	0.57	0.568	0.571	0.573	0.57	0.53	0.529	0.524	0.592	0.582	0.577		371	0.16	0.162	0.146	0.11	0.106	0.113	0.071	0.068	0.072
372	0.711	0.714	0.703	0.669	0.662	0.667	0.626	0.619	0.623	0.517	0.526	0.516	0.549	0.57	0.553	0.594	0.637	0.595		372	0.556	0.555	0.553	0.554	0.554	0.55	0.551	0.549	0.547	0.552	0.555	0.551	0.514	0.513	0.51	0.573	0.563	0.558		372	0.155	0.159	0.15	0.115	0.108	0.117	0.075	0.07	0.076
373	0.7	0.7	0.692	0.657	0.649	0.655	0.612	0.606	0.609	0.502	0.511	0.5	0.536	0.556	0.539	0.578	0.62	0.578		373	0.542	0.543	0.539	0.539	0.54	0.537	0.537	0.537	0.534	0.538	0.54	0.536	0.498	0.499	0.494	0.559	0.549	0.544		373	0.158	0.157	0.153	0.118	0.109	0.118	0.075	0.069	0.075
374	0.687	0.688	0.681	0.643	0.637	0.641	0.6	0.593	0.596	0.489	0.499	0.488	0.524	0.542	0.527	0.563	0.604	0.563		374	0.529	0.529	0.527	0.528	0.527	0.524	0.524	0.523	0.521	0.524	0.525	0.522	0.486	0.485	0.482	0.544	0.536	0.531		374	0.158	0.159	0.154	0.115	0.11	0.117	0.076	0.07	0.075
375	0.678	0.679	0.671	0.634	0.626	0.632	0.589	0.582	0.585	0.478	0.486	0.476	0.511	0.53	0.514	0.548	0.589	0.55		375	0.516	0.516	0.513	0.514	0.514	0.512	0.511	0.512	0.509	0.513	0.515	0.509	0.473	0.473	0.469	0.531	0.523	0.516		375	0.162	0.163	0.158	0.12	0.112	0.12	0.078	0.07	0.076
376	0.67	0.671	0.661	0.624	0.618	0.623	0.579	0.572	0.576	0.467	0.476	0.465	0.501	0.519	0.503	0.537	0.577	0.539		376	0.506	0.506	0.503	0.503	0.504	0.501	0.501	0.5	0.497	0.502	0.504	0.5	0.462	0.462	0.458	0.52	0.511	0.505		376	0.164	0.165	0.158	0.121	0.114	0.122	0.078	0.072	0.079
377	0.661	0.661	0.652	0.615	0.606	0.612	0.568	0.561	0.566	0.457	0.466	0.454	0.49	0.508	0.493	0.526	0.566	0.527		377	0.495	0.495	0.492	0.493	0.493	0.49	0.49	0.49	0.487	0.491	0.493	0.489	0.452	0.452	0.448	0.508	0.501	0.495		377	0.166	0.166	0.16	0.122	0.113	0.122	0.078	0.071	0.079
378	0.652	0.652	0.644	0.605	0.597	0.602	0.558	0.551	0.556	0.446	0.454	0.444	0.479	0.497	0.482	0.515	0.554	0.516		378	0.485	0.484	0.482	0.482	0.482	0.479	0.479	0.478	0.476	0.48	0.483	0.479	0.441	0.44	0.437	0.498	0.49	0.485		378	0.167	0.168	0.162	0.123	0.115	0.123	0.079	0.073	0.08
379	0.644	0.644	0.636	0.596	0.589	0.594	0.549	0.542	0.547	0.438	0.445	0.435	0.471	0.487	0.473	0.504	0.542	0.506		379	0.475	0.474	0.472	0.472	0.472	0.469	0.47	0.469	0.467	0.471	0.472	0.47	0.431	0.432	0.428	0.489	0.48	0.475		379	0.169	0.17	0.164	0.124	0.117	0.125	0.079	0.073	0.08
380	0.634	0.635	0.627	0.587	0.578	0.584	0.538	0.531	0.536	0.427	0.434	0.424	0.459	0.475	0.462	0.492	0.53	0.494		380	0.465	0.463	0.461	0.462	0.461	0.459	0.459	0.458	0.456	0.459	0.461	0.459	0.42	0.419	0.416	0.477	0.468	0.462		380	0.169	0.172	0.166	0.125	0.117	0.125	0.079	0.073	0.08
381	0.626	0.627	0.617	0.578	0.57	0.574	0.53	0.522	0.527	0.415	0.422	0.413	0.447	0.464	0.451	0.481	0.517	0.482		381	0.454	0.453	0.451	0.452	0.451	0.449	0.448	0.448	0.446	0.449	0.451	0.447	0.409	0.409	0.406	0.466	0.458	0.452		381	0.172	0.174	0.166	0.126	0.119	0.125	0.082	0.074	0.081
382	0.62	0.62	0.612	0.57	0.562	0.567	0.522	0.514	0.518	0.409	0.416	0.406	0.442	0.458	0.444	0.473	0.508	0.475		382	0.445	0.446	0.443	0.443	0.443	0.441	0.441	0.441	0.438	0.441	0.443	0.44	0.402	0.402	0.398	0.459	0.45	0.445		382	0.175	0.174	0.169	0.127	0.119	0.126	0.081	0.073	0.08
383	0.614	0.613	0.604	0.562	0.555	0.561	0.514	0.507	0.512	0.402	0.409	0.399	0.433	0.449	0.435	0.465	0.5	0.466		383	0.438	0.437	0.435	0.435	0.436	0.433	0.433	0.433	0.43	0.433	0.436	0.431	0.395	0.394	0.391	0.45	0.442	0.436		383	0.176	0.176	0.169	0.127	0.119	0.128	0.081	0.074	0.082
384	0.606	0.606	0.598	0.556	0.548	0.552	0.506	0.499	0.504	0.392	0.4	0.39	0.424	0.44	0.426	0.454	0.489	0.456		384	0.43	0.43	0.427	0.427	0.427	0.425	0.425	0.424	0.422	0.426	0.427	0.423	0.385	0.386	0.381	0.44	0.432	0.428		384	0.176	0.176	0.171	0.129	0.121	0.127	0.081	0.075	0.082
385	0.599	0.599	0.59	0.549	0.54	0.545	0.498	0.491	0.496	0.386	0.391	0.382	0.418	0.432	0.42	0.446	0.48	0.447		385	0.421	0.421	0.419	0.419	0.419	0.417	0.417	0.415	0.414	0.416	0.418	0.415	0.376	0.378	0.374	0.433	0.425	0.419		385	0.178	0.178	0.171	0.13	0.121	0.128	0.081	0.076	0.082
386	0.593	0.593	0.585	0.542	0.534	0.54	0.492	0.485	0.489	0.378	0.383	0.375	0.41	0.425	0.412	0.437	0.471	0.439		386	0.414	0.413	0.411	0.411	0.412	0.409	0.41	0.408	0.407	0.409	0.411	0.408	0.37	0.369	0.367	0.424	0.417	0.412		386	0.179	0.18	0.174	0.131	0.122	0.131	0.082	0.077	0.082
387	0.589	0.589	0.58	0.538	0.528	0.534	0.487	0.48	0.484	0.372	0.378	0.369	0.403	0.418	0.405	0.431	0.463	0.432		387	0.408	0.408	0.405	0.406	0.405	0.403	0.403	0.403	0.4	0.404	0.405	0.403	0.364	0.364	0.361	0.418	0.411	0.406		387	0.181	0.181	0.175	0.132	0.123	0.131	0.084	0.077	0.084
388	0.584	0.584	0.575	0.533	0.525	0.529	0.482	0.474	0.479	0.368	0.374	0.366	0.399	0.414	0.402	0.428	0.459	0.428		388	0.403	0.403	0.4	0.401	0.401	0.398	0.398	0.397	0.395	0.398	0.4	0.398	0.36	0.36	0.356	0.413	0.406	0.401		388	0.181	0.181	0.175	0.132	0.124	0.131	0.084	0.077	0.084
389	0.581	0.58	0.571	0.528	0.52	0.525	0.478	0.47	0.474	0.363	0.368	0.361	0.394	0.409	0.396	0.42	0.452	0.422		389	0.398	0.398	0.396	0.395	0.396	0.394	0.394	0.393	0.391	0.394	0.395	0.393	0.355	0.354	0.351	0.408	0.4	0.396		389	0.183	0.182	0.175	0.133	0.124	0.131	0.084	0.077	0.083
390	0.575	0.575	0.566	0.523	0.514	0.519	0.472	0.464	0.469	0.357	0.364	0.355	0.389	0.403	0.392	0.415	0.446	0.416		390	0.393	0.392	0.39	0.391	0.391	0.388	0.389	0.387	0.386	0.388	0.389	0.386	0.35	0.349	0.346	0.403	0.395	0.39		390	0.182	0.183	0.176	0.132	0.123	0.131	0.083	0.077	0.083
391	0.57	0.57	0.56	0.517	0.509	0.513	0.466	0.458	0.463	0.35	0.356	0.347	0.382	0.397	0.385	0.407	0.438	0.408		391	0.386	0.385	0.384	0.383	0.383	0.381	0.381	0.381	0.379	0.381	0.383	0.379	0.342	0.342	0.339	0.395	0.388	0.383		391	0.184	0.185	0.176	0.134	0.126	0.132	0.085	0.077	0.084
392	0.563	0.564	0.554	0.511	0.503	0.507	0.459	0.451	0.456	0.343	0.35	0.341	0.373	0.389	0.377	0.401	0.43	0.402		392	0.379	0.379	0.376	0.376	0.376	0.375	0.374	0.373	0.371	0.373	0.375	0.372	0.333	0.334	0.331	0.387	0.38	0.374		392	0.184	0.185	0.178	0.135	0.127	0.132	0.085	0.078	0.085
393	0.557	0.557	0.548	0.504	0.496	0.5	0.453	0.445	0.448	0.336	0.341	0.334	0.368	0.381	0.37	0.393	0.422	0.394		393	0.372	0.372	0.37	0.369	0.37	0.367	0.367	0.366	0.365	0.366	0.368	0.365	0.326	0.327	0.324	0.379	0.372	0.367		393	0.185	0.185	0.178	0.135	0.126	0.133	0.086	0.079	0.083
394	0.551	0.55	0.541	0.496	0.488	0.493	0.445	0.437	0.441	0.329	0.334	0.326	0.358	0.373	0.362	0.384	0.416	0.386		394	0.364	0.363	0.361	0.361	0.361	0.359	0.359	0.358	0.356	0.358	0.36	0.357	0.32	0.32	0.317	0.374	0.366	0.361		394	0.187	0.187	0.18	0.135	0.127	0.134	0.086	0.079	0.085
395	0.545	0.545	0.536	0.491	0.483	0.488	0.439	0.431	0.435	0.322	0.327	0.319	0.353	0.366	0.355	0.375	0.404	0.377		395	0.357	0.356	0.355	0.355	0.354	0.351	0.352	0.351	0.349	0.352	0.354	0.351	0.313	0.312	0.309	0.365	0.358	0.353		395	0.188	0.189	0.181	0.136	0.129	0.137	0.087	0.08	0.086
396	0.537	0.537	0.527	0.483	0.474	0.479	0.431	0.423	0.426	0.313	0.318	0.31	0.345	0.358	0.347	0.367	0.395	0.368		396	0.349	0.348	0.346	0.346	0.345	0.343	0.344	0.343	0.341	0.342	0.344	0.341	0.304	0.304	0.301	0.357	0.349	0.344		396	0.188	0.189	0.181	0.137	0.129	0.136	0.087	0.08	0.085
397	0.531	0.531	0.521	0.476	0.467	0.472	0.423	0.415	0.42	0.306	0.311	0.303	0.337	0.35	0.34	0.359	0.386	0.361		397	0.343	0.342	0.34	0.34	0.339	0.337	0.337	0.336	0.335	0.336	0.338	0.334	0.296	0.297	0.293	0.349	0.342	0.337		397	0.188	0.189	0.181	0.136	0.128	0.135	0.086	0.079	0.085
398	0.526	0.525	0.515	0.47	0.462	0.466	0.417	0.409	0.414	0.299	0.304	0.297	0.33	0.343	0.333	0.351	0.379	0.353		398	0.335	0.334	0.332	0.333	0.332	0.331	0.33	0.329	0.327	0.33	0.331	0.328	0.289	0.289	0.286	0.342	0.336	0.331		398	0.191	0.191	0.183	0.137	0.13	0.135	0.087	0.08	0.087
399	0.52	0.519	0.51	0.465	0.457	0.462	0.41	0.403	0.407	0.293	0.296	0.289	0.325	0.336	0.326	0.344	0.37	0.346		399	0.328	0.327	0.325	0.325	0.325	0.323	0.323	0.322	0.321	0.322	0.324	0.321	0.283	0.282	0.279	0.334	0.328	0.323		399	0.192	0.192	0.185	0.14	0.132	0.139	0.087	0.081	0.086
400	0.514	0.513	0.503	0.458	0.449	0.454	0.405	0.396	0.401	0.286	0.29	0.284	0.318	0.33	0.32	0.338	0.364	0.339		400	0.322	0.321	0.319	0.319	0.319	0.317	0.317	0.316	0.314	0.315	0.317	0.314	0.275	0.276	0.273	0.328	0.321	0.316		400	0.192	0.192	0.184	0.139	0.13	0.137	0.088	0.08	0.087
401	0.507	0.507	0.497	0.452	0.443	0.447	0.398	0.389	0.395	0.28	0.284	0.277	0.311	0.322	0.314	0.33	0.356	0.332		401	0.314	0.314	0.312	0.312	0.311	0.309	0.309	0.308	0.307	0.309	0.31	0.307	0.269	0.269	0.266	0.321	0.314	0.309		401	0.193	0.193	0.185	0.14	0.132	0.138	0.089	0.081	0.088
402	0.502	0.501	0.492	0.446	0.437	0.442	0.392	0.384	0.388	0.274	0.277	0.271	0.305	0.316	0.307	0.324	0.348	0.326		402	0.308	0.307	0.306	0.306	0.306	0.303	0.304	0.302	0.301	0.302	0.304	0.301	0.263	0.263	0.26	0.314	0.308	0.303		402	0.194	0.194	0.186	0.14	0.131	0.139	0.088	0.082	0.087
403	0.496	0.495	0.485	0.439	0.431	0.435	0.385	0.378	0.381	0.268	0.272	0.264	0.298	0.309	0.3	0.315	0.34	0.317		403	0.302	0.302	0.3	0.3	0.299	0.297	0.297	0.296	0.295	0.295	0.298	0.295	0.257	0.257	0.254	0.308	0.301	0.297		403	0.194	0.193	0.185	0.139	0.132	0.138	0.088	0.082	0.086
404	0.491	0.491	0.48	0.435	0.426	0.43	0.381	0.372	0.377	0.263	0.267	0.26	0.294	0.306	0.297	0.31	0.334	0.312		404	0.297	0.296	0.294	0.294	0.294	0.291	0.292	0.291	0.289	0.291	0.292	0.289	0.252	0.252	0.249	0.301	0.296	0.291		404	0.194	0.195	0.186	0.141	0.132	0.139	0.089	0.081	0.088
405	0.485	0.485	0.475	0.43	0.421	0.425	0.375	0.367	0.372	0.258	0.262	0.255	0.289	0.299	0.291	0.305	0.328	0.306		405	0.291	0.291	0.289	0.289	0.289	0.286	0.287	0.285	0.284	0.285	0.287	0.284	0.247	0.247	0.244	0.297	0.291	0.286		405	0.194	0.194	0.186	0.141	0.132	0.139	0.088	0.082	0.088
406	0.478	0.477	0.468	0.421	0.412	0.417	0.367	0.359	0.363	0.252	0.256	0.249	0.283	0.293	0.285	0.298	0.322	0.3		406	0.285	0.284	0.282	0.283	0.282	0.28	0.28	0.279	0.277	0.276	0.278	0.275	0.241	0.241	0.238	0.289	0.282	0.277		406	0.193	0.193	0.186	0.138	0.13	0.137	0.087	0.08	0.086
407	0.476	0.475	0.463	0.417	0.408	0.413	0.363	0.355	0.359	0.247	0.25	0.243	0.277	0.285	0.277	0.292	0.315	0.293		407	0.277	0.277	0.274	0.275	0.274	0.272	0.272	0.274	0.27	0.274	0.274	0.273	0.237	0.236	0.235	0.286	0.28	0.275		407	0.199	0.198	0.189	0.142	0.134	0.141	0.091	0.081	0.089
408	0.471	0.47	0.461	0.415	0.407	0.411	0.361	0.352	0.356	0.245	0.248	0.241	0.273	0.283	0.276	0.287	0.31	0.289		408	0.276	0.275	0.274	0.273	0.273	0.271	0.271	0.269	0.269	0.268	0.271	0.267	0.231	0.233	0.229	0.279	0.273	0.269		408	0.195	0.195	0.187	0.142	0.134	0.14	0.09	0.083	0.087
409	0.467	0.466	0.456	0.41	0.401	0.406	0.355	0.347	0.351	0.24	0.242	0.236	0.269	0.279	0.271	0.283	0.305	0.285		409	0.27	0.27	0.268	0.268	0.267	0.266	0.266	0.265	0.263	0.264	0.266	0.263	0.228	0.228	0.225	0.275	0.27	0.264		409	0.197	0.196	0.188	0.142	0.134	0.14	0.089	0.082	0.088
410	0.464	0.463	0.453	0.407	0.398	0.403	0.352	0.343	0.348	0.238	0.241	0.235	0.266	0.276	0.268	0.28	0.302	0.281		410	0.268	0.267	0.265	0.265	0.265	0.263	0.263	0.262	0.26	0.261	0.263	0.259	0.226	0.227	0.224	0.272	0.266	0.261		410	0.196	0.196	0.188	0.142	0.133	0.14	0.089	0.081	0.088
411	0.458	0.458	0.448	0.401	0.393	0.398	0.347	0.339	0.342	0.231	0.234	0.228	0.261	0.27	0.262	0.275	0.296	0.276		411	0.263	0.262	0.26	0.259	0.259	0.258	0.258	0.256	0.255	0.255	0.258	0.254	0.22	0.22	0.216	0.265	0.26	0.256		411	0.195	0.196	0.188	0.142	0.134	0.14	0.089	0.083	0.087
412	0.454	0.453	0.444	0.398	0.389	0.393	0.343	0.334	0.338	0.228	0.23	0.224	0.257	0.266	0.259	0.27	0.291	0.272		412	0.258	0.258	0.256	0.256	0.255	0.254	0.254	0.253	0.251	0.251	0.253	0.25	0.215	0.216	0.212	0.262	0.256	0.252		412	0.196	0.195	0.188	0.142	0.134	0.139	0.089	0.081	0.087
413	0.449	0.45	0.44	0.393	0.385	0.389	0.338	0.33	0.334	0.223	0.226	0.22	0.253	0.262	0.255	0.267	0.287	0.268		413	0.254	0.254	0.252	0.252	0.251	0.25	0.25	0.248	0.247	0.247	0.249	0.246	0.211	0.212	0.208	0.258	0.252	0.247		413	0.195	0.196	0.188	0.141	0.134	0.139	0.088	0.082	0.087
414	0.446	0.445	0.435	0.389	0.38	0.385	0.334	0.326	0.329	0.219	0.222	0.216	0.249	0.257	0.251	0.261	0.281	0.263		414	0.25	0.25	0.247	0.248	0.247	0.245	0.245	0.244	0.243	0.242	0.245	0.242	0.207	0.207	0.204	0.253	0.248	0.243		414	0.196	0.195	0.188	0.141	0.133	0.14	0.089	0.082	0.086
415	0.442	0.441	0.432	0.385	0.376	0.381	0.33	0.322	0.326	0.215	0.217	0.212	0.244	0.253	0.247	0.256	0.276	0.258		415	0.246	0.245	0.243	0.243	0.243	0.241	0.241	0.24	0.238	0.238	0.24	0.237	0.203	0.203	0.2	0.249	0.243	0.239		415	0.196	0.196	0.189	0.142	0.133	0.14	0.089	0.082	0.088
416	0.437	0.436	0.427	0.38	0.372	0.376	0.325	0.317	0.321	0.211	0.213	0.207	0.24	0.249	0.242	0.252	0.271	0.253		416	0.241	0.24	0.238	0.238	0.238	0.236	0.236	0.236	0.234	0.234	0.236	0.233	0.199	0.199	0.196	0.243	0.238	0.234		416	0.196	0.196	0.189	0.142	0.134	0.14	0.089	0.081	0.087
417	0.432	0.432	0.422	0.376	0.367	0.372	0.321	0.312	0.316	0.206	0.208	0.203	0.236	0.244	0.238	0.246	0.265	0.248		417	0.237	0.236	0.234	0.234	0.234	0.232	0.232	0.231	0.23	0.23	0.232	0.229	0.194	0.194	0.191	0.239	0.234	0.229		417	0.195	0.196	0.188	0.142	0.133	0.14	0.089	0.081	0.086
418	0.429	0.428	0.418	0.372	0.363	0.368	0.317	0.308	0.313	0.203	0.205	0.199	0.231	0.241	0.234	0.243	0.261	0.245		418	0.232	0.231	0.23	0.23	0.229	0.227	0.228	0.227	0.225	0.225	0.227	0.223	0.189	0.19	0.187	0.234	0.229	0.225		418	0.197	0.197	0.188	0.142	0.134	0.141	0.089	0.081	0.088
419	0.425	0.424	0.414	0.368	0.36	0.364	0.314	0.305	0.309	0.198	0.2	0.195	0.227	0.236	0.229	0.238	0.257	0.239		419	0.227	0.228	0.225	0.226	0.225	0.223	0.224	0.223	0.221	0.221	0.223	0.22	0.185	0.186	0.182	0.23	0.225	0.222		419	0.198	0.196	0.189	0.142	0.135	0.141	0.09	0.082	0.088
420	0.421	0.421	0.412	0.366	0.357	0.361	0.311	0.303	0.306	0.194	0.196	0.191	0.223	0.231	0.226	0.234	0.252	0.235		420	0.225	0.224	0.222	0.222	0.222	0.22	0.219	0.219	0.217	0.218	0.22	0.217	0.181	0.182	0.178	0.226	0.221	0.217		420	0.196	0.197	0.19	0.144	0.135	0.141	0.092	0.084	0.089
421	0.419	0.417	0.408	0.362	0.353	0.358	0.308	0.299	0.303	0.192	0.194	0.188	0.22	0.228	0.222	0.23	0.248	0.232		421	0.221	0.221	0.219	0.22	0.219	0.217	0.217	0.216	0.214	0.215	0.217	0.213	0.179	0.18	0.176	0.223	0.219	0.215		421	0.198	0.196	0.189	0.142	0.134	0.141	0.091	0.083	0.089
422	0.414	0.412	0.403	0.358	0.349	0.354	0.304	0.295	0.299	0.189	0.19	0.185	0.216	0.224	0.218	0.226	0.244	0.227		422	0.217	0.217	0.214	0.215	0.214	0.212	0.212	0.211	0.21	0.211	0.213	0.21	0.175	0.176	0.172	0.219	0.215	0.211		422	0.197	0.195	0.189	0.143	0.135	0.142	0.092	0.084	0.089
423	0.41	0.409	0.399	0.354	0.346	0.35	0.301	0.292	0.296	0.185	0.186	0.181	0.213	0.22	0.215	0.222	0.239	0.224		423	0.214	0.213	0.211	0.211	0.211	0.209	0.209	0.208	0.206	0.207	0.209	0.206	0.171	0.171	0.168	0.217	0.212	0.208		423	0.196	0.196	0.188	0.143	0.135	0.141	0.092	0.084	0.09
424	0.407	0.406	0.396	0.352	0.343	0.348	0.298	0.289	0.293	0.181	0.182	0.178	0.21	0.217	0.211	0.218	0.235	0.22		424	0.211	0.21	0.208	0.208	0.208	0.206	0.206	0.205	0.203	0.204	0.207	0.203	0.167	0.168	0.165	0.213	0.209	0.205		424	0.196	0.196	0.188	0.144	0.135	0.142	0.092	0.084	0.09
425	0.403	0.402	0.393	0.349	0.34	0.344	0.295	0.286	0.29	0.178	0.179	0.174	0.206	0.214	0.209	0.215	0.231	0.216		425	0.207	0.207	0.205	0.205	0.205	0.203	0.203	0.202	0.2	0.201	0.203	0.2	0.164	0.164	0.161	0.209	0.205	0.201		425	0.196	0.195	0.188	0.144	0.135	0.141	0.092	0.084	0.09
426	0.401	0.399	0.39	0.346	0.337	0.342	0.293	0.284	0.288	0.175	0.176	0.171	0.203	0.211	0.205	0.211	0.228	0.213		426	0.205	0.205	0.202	0.203	0.202	0.2	0.2	0.199	0.198	0.199	0.201	0.198	0.16	0.161	0.158	0.207	0.203	0.199		426	0.196	0.194	0.188	0.143	0.135	0.142	0.093	0.085	0.09
427	0.398	0.397	0.388	0.344	0.335	0.34	0.291	0.282	0.286	0.173	0.174	0.17	0.201	0.208	0.203	0.209	0.225	0.21		427	0.203	0.202	0.2	0.2	0.2	0.198	0.198	0.197	0.196	0.197	0.199	0.195	0.159	0.16	0.156	0.204	0.2	0.196		427	0.195	0.195	0.188	0.144	0.135	0.142	0.093	0.085	0.09
428	0.395	0.394	0.385	0.341	0.332	0.337	0.288	0.279	0.283	0.17	0.171	0.167	0.198	0.206	0.2	0.206	0.221	0.208		428	0.2	0.199	0.197	0.197	0.197	0.195	0.194	0.194	0.192	0.193	0.196	0.192	0.155	0.157	0.153	0.201	0.197	0.193		428	0.195	0.195	0.188	0.144	0.135	0.142	0.094	0.085	0.091
429	0.392	0.391	0.382	0.339	0.33	0.334	0.286	0.276	0.28	0.168	0.169	0.164	0.195	0.203	0.197	0.203	0.219	0.205		429	0.197	0.197	0.195	0.195	0.195	0.193	0.192	0.191	0.189	0.191	0.194	0.19	0.153	0.155	0.151	0.199	0.195	0.192		429	0.195	0.194	0.187	0.144	0.135	0.141	0.094	0.085	0.091
430	0.39	0.388	0.379	0.336	0.327	0.332	0.283	0.274	0.278	0.165	0.166	0.162	0.192	0.2	0.195	0.2	0.216	0.202		430	0.195	0.194	0.192	0.192	0.192	0.191	0.19	0.189	0.187	0.189	0.191	0.188	0.151	0.152	0.148	0.197	0.193	0.189		430	0.195	0.194	0.187	0.144	0.135	0.141	0.093	0.085	0.091
431	0.388	0.386	0.377	0.334	0.326	0.33	0.282	0.273	0.277	0.164	0.164	0.16	0.192	0.199	0.194	0.198	0.213	0.2		431	0.193	0.192	0.19	0.191	0.19	0.189	0.188	0.187	0.186	0.187	0.19	0.186	0.149	0.15	0.146	0.195	0.191	0.187		431	0.195	0.194	0.187	0.143	0.136	0.141	0.094	0.086	0.091
432	0.386	0.384	0.375	0.333	0.323	0.328	0.28	0.27	0.275	0.162	0.163	0.159	0.19	0.197	0.192	0.197	0.212	0.198		432	0.191	0.191	0.189	0.189	0.189	0.186	0.186	0.185	0.184	0.186	0.188	0.185	0.148	0.149	0.145	0.193	0.189	0.186		432	0.195	0.193	0.186	0.144	0.134	0.142	0.094	0.085	0.091
433	0.384	0.382	0.374	0.331	0.322	0.326	0.279	0.269	0.273	0.16	0.161	0.157	0.188	0.195	0.191	0.195	0.21	0.197		433	0.19	0.189	0.188	0.188	0.187	0.186	0.185	0.184	0.182	0.184	0.187	0.183	0.146	0.147	0.143	0.192	0.188	0.184		433	0.194	0.193	0.186	0.143	0.135	0.14	0.094	0.085	0.091
434	0.381	0.38	0.371	0.328	0.32	0.324	0.276	0.267	0.271	0.158	0.159	0.155	0.186	0.193	0.188	0.192	0.207	0.194		434	0.187	0.187	0.185	0.185	0.185	0.183	0.183	0.181	0.18	0.181	0.184	0.181	0.143	0.144	0.14	0.19	0.186	0.182		434	0.194	0.193	0.186	0.143	0.135	0.141	0.093	0.086	0.091
435	0.379	0.377	0.368	0.326	0.317	0.321	0.274	0.264	0.268	0.156	0.156	0.152	0.183	0.19	0.185	0.189	0.204	0.192		435	0.185	0.185	0.182	0.183	0.182	0.181	0.18	0.179	0.177	0.18	0.182	0.178	0.141	0.142	0.138	0.187	0.183	0.18		435	0.194	0.192	0.186	0.143	0.135	0.14	0.094	0.085	0.091
436	0.376	0.375	0.366	0.324	0.315	0.32	0.272	0.263	0.267	0.153	0.154	0.15	0.182	0.188	0.184	0.188	0.202	0.189		436	0.182	0.182	0.18	0.18	0.179	0.178	0.177	0.177	0.175	0.178	0.18	0.176	0.139	0.14	0.136	0.185	0.181	0.177		436	0.194	0.193	0.186	0.144	0.136	0.142	0.095	0.086	0.092
437	0.373	0.371	0.363	0.321	0.312	0.316	0.269	0.26	0.264	0.151	0.151	0.147	0.179	0.185	0.181	0.185	0.2	0.187		437	0.181	0.181	0.179	0.179	0.179	0.177	0.176	0.175	0.174	0.175	0.177	0.174	0.137	0.137	0.134	0.182	0.179	0.175		437	0.192	0.19	0.184	0.142	0.133	0.139	0.093	0.085	0.09
438	0.37	0.368	0.36	0.318	0.31	0.314	0.267	0.257	0.261	0.149	0.149	0.145	0.176	0.183	0.179	0.182	0.196	0.184		438	0.178	0.177	0.176	0.176	0.175	0.173	0.173	0.172	0.171	0.173	0.175	0.171	0.134	0.135	0.131	0.18	0.176	0.173		438	0.192	0.191	0.184	0.142	0.135	0.141	0.094	0.085	0.09
439	0.367	0.365	0.356	0.315	0.307	0.311	0.264	0.255	0.259	0.146	0.146	0.143	0.174	0.18	0.175	0.179	0.193	0.181		439	0.175	0.175	0.173	0.173	0.173	0.171	0.17	0.17	0.168	0.17	0.172	0.169	0.131	0.132	0.129	0.177	0.174	0.17		439	0.192	0.19	0.183	0.142	0.134	0.14	0.094	0.085	0.091
440	0.363	0.362	0.353	0.312	0.304	0.308	0.262	0.253	0.256	0.143	0.144	0.14	0.171	0.177	0.173	0.176	0.19	0.178		440	0.173	0.172	0.17	0.17	0.17	0.169	0.168	0.167	0.165	0.167	0.17	0.166	0.129	0.13	0.126	0.174	0.17	0.167		440	0.19	0.19	0.183	0.142	0.134	0.139	0.094	0.086	0.091
441	0.36	0.358	0.35	0.31	0.301	0.305	0.259	0.25	0.254	0.141	0.141	0.138	0.169	0.175	0.171	0.174	0.187	0.176		441	0.17	0.17	0.168	0.168	0.168	0.166	0.166	0.164	0.163	0.165	0.167	0.164	0.126	0.127	0.124	0.172	0.169	0.165		441	0.19	0.188	0.182	0.142	0.133	0.139	0.093	0.086	0.091
442	0.357	0.356	0.347	0.307	0.299	0.303	0.257	0.248	0.251	0.139	0.139	0.135	0.166	0.173	0.168	0.171	0.185	0.173		442	0.168	0.168	0.166	0.166	0.166	0.164	0.163	0.162	0.16	0.163	0.165	0.162	0.124	0.125	0.121	0.17	0.166	0.162		442	0.189	0.188	0.181	0.141	0.133	0.139	0.094	0.086	0.091
443	0.353	0.352	0.343	0.304	0.296	0.3	0.254	0.245	0.248	0.136	0.136	0.133	0.164	0.17	0.166	0.168	0.182	0.17		443	0.165	0.165	0.163	0.163	0.163	0.161	0.16	0.159	0.158	0.16	0.163	0.159	0.121	0.122	0.119	0.167	0.164	0.16		443	0.188	0.187	0.18	0.141	0.133	0.139	0.094	0.086	0.09
444	0.35	0.349	0.341	0.301	0.293	0.297	0.251	0.243	0.246	0.134	0.134	0.131	0.162	0.167	0.164	0.166	0.178	0.167		444	0.162	0.162	0.16	0.161	0.16	0.159	0.158	0.157	0.156	0.158	0.161	0.157	0.119	0.12	0.117	0.164	0.161	0.158		444	0.188	0.187	0.181	0.14	0.133	0.138	0.093	0.086	0.09
445	0.347	0.346	0.337	0.299	0.291	0.295	0.249	0.24	0.244	0.132	0.132	0.128	0.159	0.165	0.161	0.164	0.176	0.165		445	0.16	0.16	0.158	0.158	0.158	0.157	0.156	0.155	0.154	0.156	0.158	0.154	0.117	0.118	0.115	0.163	0.159	0.156		445	0.187	0.186	0.179	0.141	0.133	0.138	0.093	0.085	0.09
446	0.343	0.342	0.334	0.296	0.287	0.291	0.246	0.237	0.241	0.13	0.129	0.126	0.156	0.162	0.158	0.16	0.173	0.162		446	0.157	0.157	0.155	0.155	0.155	0.153	0.153	0.152	0.151	0.153	0.155	0.152	0.115	0.115	0.112	0.159	0.156	0.153		446	0.186	0.185	0.179	0.141	0.132	0.138	0.093	0.085	0.09
447	0.34	0.339	0.331	0.293	0.284	0.288	0.244	0.235	0.238	0.128	0.127	0.124	0.154	0.16	0.156	0.158	0.171	0.16		447	0.155	0.156	0.153	0.154	0.154	0.152	0.151	0.15	0.149	0.15	0.153	0.149	0.113	0.114	0.11	0.157	0.154	0.151		447	0.185	0.183	0.178	0.139	0.13	0.136	0.093	0.085	0.089
448	0.337	0.336	0.328	0.291	0.282	0.286	0.241	0.232	0.236	0.126	0.125	0.122	0.152	0.158	0.154	0.156	0.168	0.158		448	0.153	0.153	0.151	0.151	0.151	0.149	0.149	0.148	0.146	0.148	0.151	0.147	0.11	0.111	0.107	0.155	0.152	0.148		448	0.184	0.183	0.177	0.14	0.131	0.137	0.092	0.084	0.09
449	0.335	0.333	0.325	0.289	0.28	0.284	0.24	0.23	0.234	0.125	0.124	0.121	0.15	0.156	0.152	0.154	0.166	0.156		449	0.152	0.151	0.149	0.15	0.149	0.148	0.147	0.146	0.145	0.147	0.149	0.146	0.109	0.11	0.107	0.153	0.15	0.147		449	0.183	0.182	0.176	0.139	0.131	0.136	0.093	0.084	0.089
450	0.332	0.33	0.322	0.286	0.277	0.281	0.237	0.228	0.231	0.122	0.121	0.118	0.148	0.153	0.15	0.152	0.163	0.153		450	0.149	0.149	0.147	0.147	0.147	0.145	0.145	0.144	0.143	0.144	0.146	0.143	0.107	0.108	0.104	0.151	0.148	0.144		450	0.183	0.181	0.175	0.139	0.13	0.136	0.092	0.084	0.088
451	0.329	0.327	0.32	0.284	0.275	0.279	0.235	0.226	0.229	0.12	0.119	0.116	0.146	0.151	0.148	0.149	0.161	0.151		451	0.147	0.147	0.145	0.145	0.145	0.143	0.143	0.142	0.14	0.143	0.145	0.142	0.105	0.106	0.102	0.148	0.145	0.142		451	0.182	0.18	0.175	0.139	0.13	0.136	0.092	0.084	0.089
452	0.326	0.324	0.317	0.281	0.272	0.276	0.233	0.224	0.227	0.118	0.117	0.115	0.144	0.149	0.146	0.147	0.159	0.149		452	0.145	0.145	0.143	0.143	0.143	0.141	0.141	0.14	0.138	0.141	0.142	0.139	0.103	0.104	0.101	0.146	0.143	0.14		452	0.181	0.179	0.174	0.138	0.129	0.135	0.092	0.084	0.089
453	0.324	0.322	0.314	0.279	0.271	0.275	0.231	0.222	0.226	0.117	0.116	0.113	0.143	0.148	0.145	0.146	0.157	0.147		453	0.144	0.144	0.142	0.142	0.142	0.14	0.139	0.139	0.137	0.139	0.141	0.138	0.101	0.102	0.099	0.145	0.142	0.139		453	0.18	0.178	0.172	0.137	0.129	0.135	0.092	0.083	0.089
454	0.321	0.32	0.312	0.277	0.269	0.273	0.23	0.22	0.224	0.115	0.114	0.11	0.14	0.145	0.142	0.144	0.155	0.145		454	0.142	0.141	0.139	0.139	0.14	0.138	0.137	0.136	0.135	0.137	0.14	0.136	0.099	0.1	0.097	0.143	0.141	0.137		454	0.179	0.179	0.173	0.138	0.129	0.135	0.093	0.084	0.089
455	0.318	0.317	0.309	0.274	0.266	0.27	0.227	0.218	0.221	0.113	0.112	0.109	0.14	0.145	0.141	0.142	0.153	0.143		455	0.14	0.14	0.138	0.138	0.138	0.136	0.136	0.135	0.134	0.135	0.138	0.134	0.097	0.098	0.094	0.141	0.139	0.135		455	0.178	0.177	0.171	0.136	0.128	0.134	0.091	0.083	0.087
456	0.316	0.314	0.307	0.272	0.264	0.268	0.226	0.216	0.22	0.111	0.11	0.106	0.138	0.142	0.139	0.14	0.151	0.141		456	0.138	0.137	0.136	0.136	0.136	0.134	0.134	0.133	0.131	0.134	0.136	0.132	0.095	0.096	0.093	0.14	0.137	0.134		456	0.178	0.177	0.171	0.136	0.128	0.134	0.092	0.083	0.089
457	0.313	0.311	0.304	0.27	0.261	0.265	0.223	0.214	0.217	0.108	0.107	0.104	0.135	0.139	0.136	0.137	0.148	0.139		457	0.136	0.136	0.134	0.134	0.134	0.132	0.132	0.132	0.129	0.133	0.134	0.132	0.094	0.093	0.091	0.137	0.135	0.132		457	0.177	0.175	0.17	0.136	0.127	0.133	0.091	0.082	0.088
458	0.31	0.309	0.301	0.267	0.259	0.263	0.221	0.211	0.215	0.107	0.105	0.102	0.134	0.138	0.135	0.136	0.146	0.137		458	0.134	0.134	0.132	0.133	0.133	0.131	0.131	0.129	0.128	0.129	0.133	0.128	0.091	0.093	0.089	0.136	0.133	0.129		458	0.176	0.175	0.169	0.134	0.126	0.132	0.09	0.082	0.087
459	0.307	0.305	0.297	0.264	0.256	0.26	0.218	0.209	0.212	0.105	0.103	0.101	0.131	0.136	0.133	0.133	0.143	0.135		459	0.132	0.132	0.13	0.13	0.13	0.128	0.127	0.126	0.125	0.127	0.13	0.126	0.089	0.09	0.087	0.133	0.13	0.127		459	0.175	0.173	0.167	0.134	0.126	0.132	0.091	0.083	0.087
460	0.304	0.303	0.295	0.263	0.254	0.258	0.217	0.207	0.211	0.104	0.102	0.099	0.129	0.134	0.131	0.131	0.142	0.132		460	0.13	0.13	0.128	0.128	0.128	0.126	0.126	0.125	0.124	0.126	0.128	0.124	0.088	0.089	0.085	0.131	0.128	0.125		460	0.174	0.173	0.167	0.135	0.126	0.132	0.091	0.082	0.087
461	0.301	0.3	0.292	0.26	0.251	0.255	0.214	0.205	0.208	0.101	0.1	0.097	0.127	0.131	0.129	0.129	0.139	0.13		461	0.128	0.127	0.126	0.126	0.126	0.124	0.124	0.123	0.122	0.124	0.126	0.122	0.086	0.087	0.083	0.129	0.127	0.123		461	0.173	0.173	0.166	0.134	0.125	0.131	0.09	0.082	0.086
462	0.298	0.297	0.289	0.257	0.249	0.253	0.212	0.203	0.206	0.099	0.098	0.095	0.125	0.129	0.127	0.126	0.136	0.128		462	0.126	0.126	0.124	0.124	0.124	0.122	0.121	0.121	0.119	0.121	0.124	0.12	0.084	0.085	0.081	0.127	0.124	0.121		462	0.172	0.171	0.165	0.133	0.125	0.131	0.091	0.082	0.087
463	0.296	0.294	0.287	0.255	0.247	0.251	0.21	0.201	0.204	0.097	0.096	0.093	0.123	0.127	0.124	0.125	0.135	0.126		463	0.124	0.124	0.122	0.122	0.122	0.12	0.12	0.118	0.118	0.12	0.122	0.119	0.082	0.083	0.08	0.124	0.122	0.119		463	0.172	0.17	0.165	0.133	0.125	0.131	0.09	0.083	0.086
464	0.293	0.291	0.284	0.253	0.244	0.248	0.208	0.198	0.202	0.095	0.094	0.091	0.121	0.126	0.123	0.123	0.132	0.124		464	0.122	0.122	0.12	0.121	0.12	0.118	0.118	0.117	0.115	0.118	0.12	0.117	0.08	0.081	0.078	0.123	0.121	0.118		464	0.171	0.169	0.164	0.132	0.124	0.13	0.09	0.081	0.087
465	0.29	0.289	0.282	0.251	0.242	0.246	0.206	0.196	0.2	0.094	0.092	0.089	0.119	0.123	0.121	0.121	0.13	0.122		465	0.12	0.12	0.118	0.118	0.118	0.117	0.116	0.116	0.114	0.116	0.118	0.115	0.078	0.079	0.076	0.121	0.119	0.116		465	0.17	0.169	0.164	0.133	0.124	0.129	0.09	0.08	0.086
466	0.288	0.287	0.28	0.249	0.241	0.244	0.204	0.195	0.198	0.092	0.09	0.088	0.118	0.122	0.119	0.119	0.129	0.121		466	0.118	0.118	0.117	0.117	0.116	0.115	0.114	0.113	0.112	0.114	0.117	0.114	0.076	0.078	0.074	0.12	0.117	0.114		466	0.17	0.169	0.163	0.132	0.125	0.129	0.09	0.082	0.086
467	0.285	0.284	0.277	0.246	0.238	0.242	0.202	0.192	0.196	0.09	0.088	0.086	0.116	0.12	0.117	0.116	0.126	0.118		467	0.116	0.116	0.114	0.115	0.115	0.113	0.112	0.111	0.11	0.112	0.115	0.111	0.075	0.076	0.072	0.117	0.115	0.112		467	0.169	0.168	0.163	0.131	0.123	0.129	0.09	0.081	0.086
468	0.283	0.281	0.274	0.244	0.236	0.24	0.2	0.191	0.194	0.088	0.087	0.084	0.114	0.118	0.116	0.115	0.125	0.117		468	0.115	0.115	0.113	0.114	0.113	0.112	0.111	0.11	0.109	0.111	0.113	0.11	0.073	0.074	0.071	0.116	0.114	0.11		468	0.168	0.166	0.161	0.13	0.123	0.128	0.089	0.081	0.085
469	0.281	0.28	0.273	0.242	0.235	0.238	0.199	0.189	0.193	0.087	0.086	0.083	0.113	0.117	0.115	0.114	0.123	0.115		469	0.114	0.114	0.112	0.112	0.112	0.11	0.109	0.109	0.107	0.11	0.112	0.108	0.072	0.073	0.069	0.115	0.112	0.109		469	0.167	0.166	0.161	0.13	0.123	0.128	0.09	0.08	0.086
470	0.278	0.277	0.27	0.24	0.231	0.235	0.196	0.187	0.19	0.086	0.085	0.082	0.112	0.115	0.113	0.112	0.121	0.114		470	0.112	0.112	0.11	0.111	0.11	0.109	0.108	0.107	0.106	0.107	0.109	0.106	0.071	0.072	0.068	0.113	0.11	0.107		470	0.166	0.165	0.16	0.129	0.121	0.126	0.088	0.08	0.084
471	0.276	0.275	0.268	0.238	0.23	0.234	0.195	0.185	0.189	0.084	0.083	0.08	0.11	0.114	0.112	0.111	0.12	0.112		471	0.111	0.11	0.109	0.109	0.109	0.107	0.107	0.106	0.104	0.106	0.109	0.105	0.069	0.07	0.067	0.111	0.109	0.105		471	0.165	0.165	0.159	0.129	0.121	0.127	0.088	0.079	0.085
472	0.274	0.273	0.266	0.237	0.229	0.233	0.193	0.184	0.187	0.083	0.081	0.079	0.109	0.112	0.109	0.108	0.117	0.111		472	0.109	0.109	0.107	0.107	0.106	0.105	0.105	0.104	0.102	0.106	0.107	0.105	0.069	0.069	0.066	0.109	0.108	0.105		472	0.165	0.164	0.159	0.13	0.123	0.128	0.088	0.08	0.085
473	0.273	0.272	0.264	0.235	0.227	0.231	0.192	0.182	0.186	0.083	0.08	0.079	0.108	0.111	0.109	0.107	0.116	0.109		473	0.108	0.108	0.106	0.107	0.106	0.105	0.104	0.103	0.102	0.104	0.107	0.103	0.067	0.068	0.065	0.109	0.106	0.103		473	0.165	0.164	0.158	0.128	0.121	0.126	0.088	0.079	0.084
474	0.272	0.27	0.264	0.235	0.227	0.23	0.19	0.182	0.185	0.081	0.08	0.077	0.107	0.11	0.108	0.107	0.115	0.109		474	0.107	0.107	0.105	0.105	0.105	0.104	0.103	0.102	0.101	0.103	0.105	0.102	0.066	0.067	0.064	0.108	0.106	0.103		474	0.165	0.163	0.159	0.13	0.122	0.126	0.087	0.08	0.084
475	0.27	0.269	0.262	0.233	0.225	0.229	0.19	0.181	0.184	0.08	0.079	0.076	0.106	0.109	0.107	0.106	0.114	0.107		475	0.106	0.106	0.104	0.105	0.104	0.103	0.102	0.101	0.1	0.102	0.105	0.101	0.065	0.066	0.063	0.107	0.104	0.102		475	0.164	0.163	0.158	0.128	0.121	0.126	0.088	0.08	0.084
476	0.269	0.268	0.261	0.232	0.224	0.228	0.189	0.18	0.183	0.08	0.078	0.075	0.105	0.108	0.106	0.105	0.114	0.107		476	0.105	0.105	0.103	0.104	0.104	0.102	0.101	0.101	0.099	0.101	0.103	0.1	0.064	0.065	0.062	0.106	0.104	0.101		476	0.164	0.163	0.158	0.128	0.12	0.126	0.088	0.079	0.084
477	0.268	0.266	0.26	0.231	0.223	0.227	0.188	0.179	0.182	0.079	0.077	0.074	0.104	0.107	0.105	0.103	0.112	0.105		477	0.104	0.104	0.102	0.103	0.102	0.101	0.1	0.099	0.098	0.1	0.102	0.099	0.063	0.064	0.061	0.104	0.102	0.099		477	0.164	0.162	0.158	0.128	0.121	0.126	0.088	0.08	0.084
478	0.266	0.264	0.258	0.229	0.221	0.225	0.186	0.177	0.181	0.077	0.075	0.073	0.102	0.106	0.104	0.102	0.11	0.104		478	0.103	0.102	0.1	0.101	0.101	0.099	0.099	0.097	0.096	0.099	0.101	0.098	0.062	0.063	0.06	0.103	0.101	0.098		478	0.163	0.162	0.158	0.128	0.12	0.126	0.087	0.08	0.085
479	0.264	0.262	0.256	0.228	0.22	0.223	0.185	0.176	0.179	0.076	0.074	0.072	0.101	0.104	0.103	0.101	0.109	0.102		479	0.102	0.102	0.1	0.1	0.1	0.098	0.098	0.097	0.096	0.097	0.1	0.097	0.061	0.062	0.058	0.102	0.1	0.097		479	0.162	0.16	0.156	0.128	0.12	0.125	0.087	0.079	0.083
480	0.262	0.261	0.254	0.226	0.218	0.222	0.184	0.174	0.178	0.075	0.073	0.07	0.1	0.104	0.102	0.099	0.107	0.101		480	0.1	0.1	0.098	0.099	0.098	0.097	0.096	0.095	0.094	0.096	0.098	0.095	0.059	0.061	0.057	0.101	0.099	0.096		480	0.162	0.161	0.156	0.127	0.12	0.125	0.088	0.079	0.084
481	0.26	0.258	0.252	0.224	0.216	0.22	0.182	0.173	0.176	0.073	0.071	0.069	0.098	0.102	0.1	0.098	0.106	0.099		481	0.099	0.099	0.097	0.097	0.097	0.095	0.095	0.094	0.093	0.094	0.097	0.093	0.058	0.059	0.056	0.099	0.097	0.094		481	0.161	0.159	0.155	0.127	0.119	0.125	0.087	0.079	0.083
482	0.258	0.257	0.251	0.223	0.215	0.219	0.181	0.171	0.175	0.072	0.07	0.067	0.097	0.1	0.099	0.096	0.104	0.098		482	0.098	0.097	0.095	0.096	0.096	0.094	0.094	0.093	0.091	0.093	0.096	0.093	0.057	0.058	0.054	0.098	0.096	0.093		482	0.16	0.16	0.156	0.127	0.119	0.125	0.087	0.078	0.084
483	0.256	0.255	0.248	0.221	0.213	0.217	0.179	0.169	0.173	0.071	0.069	0.067	0.096	0.099	0.097	0.095	0.103	0.096		483	0.096	0.096	0.094	0.095	0.094	0.092	0.092	0.092	0.09	0.092	0.094	0.091	0.055	0.056	0.053	0.096	0.094	0.091		483	0.16	0.159	0.154	0.126	0.119	0.125	0.087	0.077	0.083
484	0.255	0.253	0.247	0.219	0.211	0.215	0.177	0.168	0.171	0.07	0.067	0.065	0.094	0.098	0.096	0.093	0.101	0.095		484	0.094	0.094	0.092	0.093	0.092	0.091	0.091	0.09	0.089	0.091	0.093	0.089	0.054	0.055	0.052	0.095	0.093	0.09		484	0.161	0.159	0.155	0.126	0.119	0.124	0.086	0.078	0.082
485	0.252	0.25	0.244	0.217	0.209	0.212	0.175	0.166	0.169	0.068	0.066	0.064	0.093	0.096	0.094	0.092	0.099	0.093		485	0.093	0.093	0.091	0.091	0.091	0.089	0.089	0.088	0.087	0.089	0.091	0.088	0.053	0.054	0.05	0.093	0.091	0.088		485	0.159	0.157	0.153	0.126	0.118	0.123	0.086	0.078	0.082
486	0.25	0.248	0.242	0.215	0.207	0.211	0.173	0.164	0.167	0.066	0.064	0.062	0.091	0.095	0.093	0.09	0.098	0.092		486	0.091	0.091	0.089	0.089	0.089	0.088	0.087	0.086	0.085	0.087	0.089	0.086	0.051	0.052	0.048	0.091	0.089	0.086		486	0.159	0.157	0.153	0.126	0.118	0.123	0.086	0.078	0.082
487	0.249	0.247	0.24	0.214	0.206	0.209	0.171	0.163	0.166	0.065	0.063	0.061	0.09	0.094	0.092	0.089	0.096	0.091		487	0.09	0.09	0.088	0.088	0.088	0.086	0.086	0.085	0.084	0.086	0.088	0.085	0.05	0.051	0.048	0.09	0.088	0.085		487	0.159	0.157	0.152	0.126	0.118	0.123	0.085	0.078	0.082
488	0.246	0.245	0.239	0.212	0.204	0.207	0.17	0.161	0.164	0.064	0.062	0.06	0.089	0.092	0.09	0.088	0.095	0.089		488	0.089	0.089	0.087	0.087	0.087	0.085	0.085	0.084	0.083	0.084	0.087	0.083	0.049	0.05	0.046	0.089	0.086	0.084		488	0.157	0.156	0.152	0.125	0.117	0.122	0.085	0.077	0.081
489	0.245	0.243	0.237	0.21	0.202	0.206	0.169	0.16	0.163	0.063	0.06	0.058	0.087	0.09	0.088	0.086	0.093	0.088		489	0.087	0.087	0.085	0.086	0.085	0.084	0.083	0.083	0.081	0.083	0.086	0.082	0.047	0.048	0.045	0.087	0.085	0.082		489	0.158	0.156	0.152	0.124	0.117	0.122	0.086	0.077	0.082
490	0.244	0.242	0.236	0.209	0.201	0.205	0.168	0.159	0.162	0.061	0.059	0.057	0.086	0.089	0.088	0.085	0.092	0.086		490	0.086	0.086	0.084	0.085	0.084	0.082	0.083	0.081	0.08	0.082	0.084	0.081	0.046	0.047	0.044	0.086	0.084	0.081		490	0.158	0.156	0.152	0.124	0.117	0.123	0.085	0.078	0.082
491	0.242	0.24	0.235	0.208	0.2	0.204	0.167	0.158	0.161	0.061	0.058	0.057	0.085	0.088	0.087	0.083	0.091	0.085		491	0.085	0.085	0.083	0.084	0.083	0.082	0.082	0.08	0.08	0.081	0.084	0.081	0.046	0.047	0.044	0.085	0.083	0.081		491	0.157	0.155	0.152	0.124	0.117	0.122	0.085	0.078	0.081
492	0.241	0.239	0.233	0.207	0.199	0.202	0.165	0.156	0.16	0.06	0.057	0.055	0.084	0.087	0.085	0.082	0.089	0.084		492	0.084	0.084	0.082	0.082	0.082	0.081	0.08	0.079	0.078	0.08	0.082	0.079	0.045	0.046	0.042	0.084	0.082	0.079		492	0.157	0.155	0.151	0.125	0.117	0.121	0.085	0.077	0.082
493	0.239	0.237	0.231	0.205	0.198	0.201	0.164	0.155	0.159	0.059	0.057	0.055	0.083	0.085	0.084	0.081	0.087	0.082		493	0.083	0.082	0.08	0.081	0.081	0.079	0.079	0.078	0.077	0.079	0.081	0.078	0.044	0.045	0.041	0.082	0.081	0.078		493	0.156	0.155	0.151	0.124	0.117	0.122	0.085	0.077	0.082
494	0.238	0.236	0.23	0.204	0.196	0.2	0.163	0.154	0.158	0.058	0.056	0.054	0.082	0.084	0.083	0.08	0.086	0.081		494	0.082	0.081	0.079	0.08	0.08	0.078	0.078	0.077	0.075	0.078	0.08	0.077	0.043	0.044	0.04	0.081	0.08	0.077		494	0.156	0.155	0.151	0.124	0.116	0.122	0.085	0.077	0.083
495	0.237	0.235	0.229	0.203	0.195	0.199	0.162	0.153	0.156	0.057	0.055	0.053	0.081	0.083	0.082	0.079	0.085	0.08		495	0.081	0.081	0.079	0.079	0.079	0.077	0.077	0.076	0.075	0.077	0.079	0.076	0.042	0.043	0.04	0.08	0.079	0.076		495	0.156	0.154	0.15	0.124	0.116	0.122	0.085	0.077	0.081
496	0.236	0.234	0.228	0.202	0.194	0.198	0.161	0.152	0.156	0.056	0.054	0.052	0.08	0.083	0.081	0.078	0.085	0.08		496	0.08	0.08	0.078	0.078	0.078	0.077	0.076	0.076	0.074	0.076	0.078	0.075	0.041	0.042	0.039	0.08	0.078	0.076		496	0.156	0.154	0.15	0.124	0.116	0.121	0.085	0.076	0.082
497	0.235	0.233	0.227	0.201	0.193	0.197	0.16	0.151	0.154	0.055	0.053	0.051	0.079	0.082	0.08	0.076	0.083	0.078		497	0.079	0.079	0.077	0.077	0.077	0.075	0.075	0.074	0.073	0.075	0.078	0.074	0.04	0.041	0.037	0.078	0.077	0.074		497	0.156	0.154	0.15	0.124	0.116	0.122	0.085	0.077	0.081
498	0.234	0.232	0.226	0.2	0.192	0.196	0.16	0.15	0.154	0.054	0.052	0.05	0.078	0.081	0.079	0.075	0.082	0.077		498	0.078	0.078	0.076	0.077	0.076	0.075	0.074	0.074	0.072	0.074	0.077	0.073	0.039	0.04	0.036	0.078	0.076	0.074		498	0.156	0.154	0.15	0.123	0.116	0.121	0.086	0.076	0.082
499	0.232	0.231	0.225	0.199	0.191	0.195	0.158	0.149	0.152	0.053	0.05	0.049	0.077	0.08	0.078	0.075	0.081	0.076		499	0.077	0.077	0.075	0.075	0.075	0.074	0.073	0.073	0.071	0.073	0.076	0.072	0.038	0.039	0.035	0.077	0.075	0.072		499	0.155	0.154	0.15	0.124	0.116	0.121	0.085	0.076	0.081
500	0.231	0.229	0.224	0.198	0.19	0.194	0.157	0.148	0.152	0.052	0.049	0.048	0.076	0.078	0.077	0.074	0.08	0.075		500	0.076	0.076	0.074	0.074	0.074	0.073	0.072	0.071	0.07	0.072	0.075	0.071	0.036	0.038	0.034	0.075	0.074	0.071		500	0.155	0.153	0.15	0.124	0.116	0.121	0.085	0.077	0.082
501	0.23	0.228	0.222	0.197	0.189	0.192	0.156	0.147	0.15	0.05	0.048	0.046	0.075	0.077	0.076	0.073	0.079	0.074		501	0.075	0.074	0.073	0.073	0.073	0.071	0.071	0.07	0.069	0.071	0.074	0.07	0.035	0.036	0.033	0.075	0.073	0.07		501	0.155	0.154	0.149	0.124	0.116	0.121	0.085	0.077	0.081
502	0.228	0.227	0.221	0.195	0.187	0.191	0.154	0.145	0.149	0.05	0.047	0.045	0.074	0.076	0.075	0.071	0.077	0.073		502	0.073	0.073	0.071	0.072	0.072	0.07	0.07	0.069	0.068	0.07	0.072	0.069	0.034	0.035	0.032	0.073	0.071	0.069		502	0.155	0.154	0.15	0.123	0.115	0.121	0.084	0.076	0.081
503	0.227	0.225	0.219	0.193	0.186	0.189	0.153	0.144	0.147	0.048	0.045	0.044	0.073	0.075	0.074	0.07	0.076	0.072		503	0.072	0.072	0.07	0.071	0.07	0.069	0.069	0.068	0.067	0.068	0.071	0.067	0.033	0.034	0.031	0.071	0.07	0.067		503	0.155	0.153	0.149	0.122	0.116	0.12	0.084	0.076	0.08
504	0.224	0.223	0.217	0.191	0.183	0.187	0.15	0.141	0.145	0.047	0.044	0.043	0.071	0.074	0.073	0.069	0.075	0.07		504	0.071	0.07	0.069	0.069	0.069	0.067	0.067	0.066	0.065	0.066	0.069	0.065	0.032	0.034	0.03	0.069	0.068	0.065		504	0.153	0.153	0.148	0.122	0.114	0.12	0.083	0.075	0.08
505	0.223	0.222	0.216	0.19	0.182	0.186	0.149	0.141	0.144	0.047	0.044	0.042	0.071	0.073	0.072	0.068	0.073	0.069		505	0.07	0.07	0.068	0.068	0.068	0.067	0.067	0.066	0.064	0.065	0.068	0.064	0.031	0.033	0.029	0.068	0.067	0.064		505	0.153	0.152	0.148	0.122	0.114	0.119	0.082	0.075	0.08
506	0.223	0.221	0.216	0.19	0.182	0.186	0.149	0.14	0.144	0.046	0.043	0.041	0.07	0.072	0.071	0.067	0.073	0.069		506	0.069	0.069	0.067	0.068	0.068	0.066	0.066	0.065	0.064	0.065	0.067	0.064	0.031	0.032	0.028	0.068	0.067	0.064		506	0.154	0.152	0.149	0.122	0.114	0.12	0.083	0.075	0.08
507	0.223	0.221	0.215	0.19	0.182	0.186	0.149	0.14	0.143	0.045	0.042	0.041	0.068	0.071	0.07	0.066	0.071	0.067		507	0.068	0.068	0.066	0.067	0.066	0.065	0.065	0.064	0.063	0.065	0.067	0.064	0.029	0.031	0.027	0.068	0.066	0.064		507	0.155	0.153	0.149	0.123	0.116	0.121	0.084	0.076	0.08
508	0.222	0.22	0.215	0.189	0.181	0.185	0.148	0.139	0.143	0.044	0.041	0.04	0.068	0.07	0.069	0.065	0.07	0.067		508	0.068	0.068	0.066	0.066	0.066	0.064	0.064	0.063	0.062	0.064	0.066	0.063	0.029	0.03	0.026	0.067	0.065	0.063		508	0.154	0.152	0.149	0.123	0.115	0.121	0.084	0.076	0.081
509	0.221	0.219	0.213	0.188	0.179	0.184	0.147	0.138	0.141	0.043	0.04	0.039	0.067	0.069	0.068	0.064	0.069	0.066		509	0.067	0.066	0.065	0.065	0.065	0.063	0.063	0.062	0.061	0.063	0.065	0.062	0.028	0.029	0.026	0.066	0.065	0.062		509	0.154	0.153	0.148	0.123	0.114	0.121	0.084	0.076	0.08
510	0.22	0.219	0.212	0.187	0.179	0.183	0.146	0.137	0.141	0.042	0.039	0.038	0.066	0.068	0.067	0.063	0.068	0.065		510	0.066	0.066	0.064	0.064	0.064	0.062	0.062	0.061	0.06	0.062	0.064	0.061	0.027	0.028	0.025	0.065	0.063	0.061		510	0.154	0.153	0.148	0.123	0.115	0.121	0.084	0.076	0.081
511	0.219	0.217	0.211	0.186	0.178	0.182	0.145	0.136	0.14	0.041	0.039	0.037	0.065	0.067	0.066	0.062	0.067	0.064		511	0.065	0.065	0.063	0.063	0.063	0.061	0.061	0.06	0.059	0.061	0.064	0.06	0.026	0.027	0.024	0.064	0.062	0.06		511	0.154	0.152	0.148	0.123	0.115	0.121	0.084	0.076	0.081
512	0.218	0.216	0.21	0.185	0.177	0.181	0.144	0.135	0.139	0.041	0.038	0.036	0.064	0.066	0.066	0.061	0.066	0.062		512	0.064	0.064	0.062	0.063	0.062	0.061	0.061	0.06	0.058	0.06	0.062	0.059	0.026	0.027	0.023	0.063	0.061	0.059		512	0.154	0.152	0.148	0.122	0.115	0.12	0.083	0.075	0.081
513	0.217	0.216	0.21	0.184	0.177	0.18	0.144	0.135	0.138	0.04	0.037	0.036	0.064	0.066	0.065	0.061	0.066	0.062		513	0.063	0.063	0.061	0.062	0.061	0.06	0.06	0.059	0.058	0.059	0.062	0.058	0.025	0.026	0.023	0.062	0.061	0.058		513	0.154	0.153	0.149	0.122	0.116	0.12	0.084	0.076	0.08
514	0.217	0.215	0.209	0.184	0.175	0.179	0.142	0.133	0.137	0.04	0.036	0.035	0.063	0.065	0.064	0.059	0.064	0.061		514	0.062	0.062	0.06	0.061	0.06	0.059	0.059	0.058	0.057	0.058	0.061	0.057	0.024	0.025	0.022	0.061	0.06	0.058		514	0.155	0.153	0.149	0.123	0.115	0.12	0.083	0.075	0.08
515	0.216	0.214	0.208	0.183	0.175	0.178	0.142	0.133	0.136	0.039	0.036	0.034	0.062	0.064	0.063	0.059	0.064	0.06		515	0.062	0.061	0.06	0.06	0.06	0.058	0.058	0.057	0.056	0.058	0.06	0.056	0.023	0.025	0.021	0.061	0.059	0.057		515	0.154	0.153	0.148	0.123	0.115	0.12	0.084	0.076	0.08
516	0.215	0.213	0.207	0.182	0.174	0.178	0.141	0.132	0.136	0.038	0.035	0.034	0.062	0.064	0.063	0.058	0.063	0.06		516	0.061	0.061	0.059	0.06	0.059	0.057	0.058	0.057	0.055	0.057	0.059	0.056	0.023	0.024	0.02	0.06	0.059	0.056		516	0.154	0.152	0.148	0.122	0.115	0.121	0.083	0.075	0.081
517	0.215	0.213	0.207	0.182	0.174	0.177	0.141	0.132	0.135	0.038	0.034	0.033	0.061	0.063	0.062	0.057	0.062	0.059		517	0.061	0.06	0.058	0.059	0.059	0.057	0.057	0.056	0.055	0.057	0.059	0.055	0.022	0.024	0.02	0.059	0.058	0.055		517	0.154	0.153	0.149	0.123	0.115	0.12	0.084	0.076	0.08
518	0.214	0.212	0.207	0.181	0.173	0.177	0.14	0.131	0.135	0.037	0.034	0.033	0.061	0.063	0.062	0.057	0.062	0.059		518	0.06	0.06	0.058	0.059	0.058	0.057	0.056	0.056	0.054	0.056	0.058	0.055	0.022	0.023	0.02	0.059	0.057	0.055		518	0.154	0.152	0.149	0.122	0.115	0.12	0.084	0.075	0.081
519	0.214	0.212	0.206	0.18	0.173	0.176	0.139	0.13	0.134	0.037	0.033	0.032	0.06	0.062	0.061	0.056	0.061	0.058		519	0.06	0.059	0.057	0.058	0.058	0.056	0.056	0.055	0.054	0.055	0.058	0.054	0.021	0.022	0.019	0.058	0.057	0.054		519	0.154	0.153	0.149	0.122	0.115	0.12	0.083	0.075	0.08
520	0.213	0.211	0.205	0.18	0.172	0.175	0.138	0.13	0.133	0.035	0.033	0.031	0.06	0.061	0.061	0.055	0.061	0.057		520	0.059	0.059	0.057	0.057	0.057	0.055	0.055	0.054	0.053	0.055	0.057	0.053	0.02	0.022	0.018	0.057	0.056	0.053		520	0.154	0.152	0.148	0.123	0.115	0.12	0.083	0.076	0.08
521	0.212	0.21	0.205	0.179	0.171	0.175	0.138	0.129	0.132	0.035	0.032	0.03	0.059	0.061	0.06	0.055	0.06	0.057		521	0.058	0.058	0.056	0.056	0.056	0.054	0.054	0.053	0.052	0.054	0.056	0.053	0.019	0.021	0.017	0.057	0.055	0.053		521	0.154	0.152	0.149	0.123	0.115	0.121	0.084	0.076	0.08
522	0.212	0.209	0.204	0.178	0.17	0.174	0.137	0.128	0.132	0.034	0.031	0.03	0.058	0.06	0.059	0.054	0.059	0.056		522	0.057	0.057	0.055	0.055	0.055	0.054	0.054	0.053	0.052	0.053	0.055	0.052	0.019	0.02	0.017	0.056	0.055	0.052		522	0.155	0.152	0.149	0.123	0.115	0.12	0.083	0.075	0.08
523	0.211	0.209	0.203	0.177	0.169	0.173	0.136	0.127	0.131	0.033	0.03	0.029	0.057	0.059	0.058	0.053	0.058	0.055		523	0.056	0.056	0.054	0.055	0.054	0.053	0.053	0.052	0.051	0.052	0.054	0.051	0.018	0.019	0.015	0.055	0.054	0.051		523	0.155	0.153	0.149	0.122	0.115	0.12	0.083	0.075	0.08
524	0.21	0.208	0.203	0.177	0.169	0.172	0.135	0.127	0.13	0.032	0.029	0.028	0.056	0.058	0.058	0.053	0.057	0.054		524	0.055	0.055	0.053	0.054	0.053	0.052	0.052	0.051	0.05	0.052	0.054	0.05	0.017	0.018	0.015	0.054	0.052	0.05		524	0.155	0.153	0.15	0.123	0.116	0.12	0.083	0.076	0.08
525	0.209	0.207	0.201	0.176	0.167	0.171	0.134	0.125	0.129	0.032	0.029	0.027	0.056	0.057	0.057	0.052	0.056	0.053		525	0.055	0.055	0.053	0.053	0.053	0.051	0.051	0.051	0.049	0.05	0.053	0.049	0.017	0.018	0.014	0.052	0.051	0.049		525	0.154	0.152	0.148	0.123	0.114	0.12	0.083	0.074	0.08
526	0.209	0.206	0.201	0.175	0.167	0.171	0.133	0.124	0.128	0.031	0.028	0.027	0.055	0.057	0.056	0.051	0.056	0.053		526	0.054	0.054	0.052	0.052	0.052	0.05	0.05	0.05	0.048	0.05	0.052	0.049	0.016	0.017	0.014	0.052	0.051	0.048		526	0.155	0.152	0.149	0.123	0.115	0.121	0.083	0.074	0.08
527	0.208	0.206	0.2	0.174	0.166	0.17	0.132	0.124	0.127	0.03	0.027	0.026	0.054	0.056	0.055	0.05	0.054	0.052		527	0.053	0.053	0.051	0.051	0.051	0.05	0.05	0.049	0.048	0.048	0.051	0.048	0.015	0.016	0.013	0.052	0.05	0.048		527	0.155	0.153	0.149	0.123	0.115	0.12	0.082	0.075	0.079
528	0.207	0.205	0.199	0.173	0.165	0.169	0.131	0.123	0.126	0.03	0.026	0.025	0.054	0.055	0.055	0.049	0.054	0.051		528	0.053	0.052	0.05	0.051	0.05	0.049	0.049	0.048	0.047	0.048	0.05	0.047	0.014	0.016	0.012	0.05	0.049	0.047		528	0.154	0.153	0.149	0.122	0.115	0.12	0.082	0.075	0.079
529	0.206	0.204	0.198	0.173	0.164	0.168	0.13	0.122	0.125	0.029	0.025	0.025	0.053	0.054	0.054	0.049	0.053	0.05		529	0.051	0.051	0.049	0.05	0.049	0.048	0.048	0.047	0.046	0.047	0.049	0.046	0.014	0.015	0.011	0.05	0.048	0.046		529	0.155	0.153	0.149	0.123	0.115	0.12	0.082	0.075	0.079
530	0.206	0.204	0.198	0.172	0.164	0.167	0.129	0.121	0.125	0.028	0.025	0.024	0.052	0.054	0.053	0.048	0.052	0.049		530	0.05	0.051	0.048	0.049	0.048	0.047	0.047	0.046	0.045	0.046	0.049	0.045	0.013	0.014	0.01	0.049	0.048	0.045		530	0.156	0.153	0.15	0.123	0.116	0.12	0.082	0.075	0.08
531	0.205	0.203	0.197	0.171	0.163	0.166	0.128	0.12	0.124	0.027	0.024	0.023	0.052	0.053	0.052	0.047	0.051	0.049		531	0.05	0.049	0.048	0.048	0.048	0.046	0.046	0.046	0.044	0.045	0.048	0.044	0.012	0.013	0.01	0.048	0.047	0.044		531	0.155	0.154	0.149	0.123	0.115	0.12	0.082	0.074	0.08
532	0.204	0.202	0.196	0.17	0.162	0.166	0.128	0.119	0.123	0.026	0.023	0.022	0.051	0.052	0.052	0.046	0.05	0.048		532	0.049	0.049	0.047	0.047	0.047	0.045	0.045	0.045	0.043	0.044	0.047	0.043	0.011	0.012	0.009	0.047	0.046	0.043		532	0.155	0.153	0.149	0.123	0.115	0.121	0.083	0.074	0.08
533	0.204	0.201	0.195	0.169	0.161	0.165	0.127	0.118	0.122	0.026	0.022	0.021	0.05	0.051	0.051	0.045	0.05	0.047		533	0.048	0.048	0.046	0.046	0.046	0.045	0.045	0.044	0.043	0.043	0.046	0.043	0.01	0.012	0.008	0.046	0.045	0.042		533	0.156	0.153	0.149	0.123	0.115	0.12	0.082	0.074	0.079
534	0.203	0.201	0.195	0.169	0.161	0.165	0.127	0.118	0.122	0.026	0.022	0.021	0.049	0.051	0.05	0.045	0.049	0.047		534	0.048	0.048	0.045	0.046	0.046	0.044	0.044	0.044	0.042	0.043	0.046	0.042	0.01	0.012	0.008	0.046	0.045	0.042		534	0.155	0.153	0.15	0.123	0.115	0.121	0.083	0.074	0.08
535	0.203	0.201	0.195	0.169	0.161	0.164	0.126	0.118	0.121	0.025	0.021	0.021	0.049	0.05	0.05	0.044	0.048	0.046		535	0.047	0.047	0.045	0.045	0.045	0.043	0.044	0.043	0.041	0.042	0.045	0.041	0.01	0.011	0.007	0.045	0.044	0.041		535	0.156	0.154	0.15	0.124	0.116	0.121	0.082	0.075	0.08
536	0.202	0.2	0.194	0.168	0.16	0.164	0.125	0.117	0.121	0.024	0.021	0.02	0.048	0.05	0.049	0.044	0.048	0.045		536	0.046	0.046	0.044	0.045	0.044	0.043	0.043	0.042	0.041	0.042	0.044	0.041	0.009	0.01	0.007	0.044	0.043	0.041		536	0.156	0.154	0.15	0.123	0.116	0.121	0.082	0.075	0.08
537	0.202	0.199	0.194	0.167	0.159	0.163	0.124	0.116	0.12	0.024	0.02	0.019	0.048	0.049	0.049	0.043	0.047	0.045		537	0.045	0.046	0.044	0.044	0.044	0.042	0.042	0.042	0.04	0.041	0.044	0.04	0.008	0.009	0.006	0.043	0.043	0.04		537	0.157	0.153	0.15	0.123	0.115	0.121	0.082	0.074	0.08
538	0.201	0.199	0.193	0.167	0.159	0.162	0.124	0.115	0.119	0.023	0.02	0.019	0.047	0.048	0.048	0.042	0.046	0.044		538	0.045	0.045	0.043	0.043	0.043	0.041	0.042	0.041	0.04	0.04	0.043	0.039	0.008	0.009	0.005	0.043	0.042	0.039		538	0.156	0.154	0.15	0.124	0.116	0.121	0.082	0.074	0.079
539	0.201	0.198	0.193	0.166	0.158	0.162	0.123	0.115	0.119	0.023	0.019	0.019	0.047	0.048	0.048	0.042	0.046	0.044		539	0.044	0.044	0.042	0.042	0.042	0.041	0.041	0.04	0.039	0.039	0.043	0.039	0.008	0.009	0.005	0.042	0.041	0.039		539	0.157	0.154	0.151	0.124	0.116	0.121	0.082	0.075	0.08
540	0.2	0.198	0.192	0.166	0.157	0.161	0.122	0.114	0.118	0.022	0.019	0.018	0.046	0.047	0.047	0.041	0.045	0.043		540	0.044	0.044	0.042	0.042	0.042	0.04	0.041	0.04	0.038	0.039	0.042	0.038	0.007	0.008	0.005	0.042	0.041	0.038		540	0.156	0.154	0.15	0.124	0.115	0.121	0.081	0.074	0.08
541	0.2	0.197	0.192	0.165	0.157	0.161	0.122	0.114	0.117	0.022	0.018	0.018	0.045	0.047	0.047	0.041	0.045	0.043		541	0.043	0.043	0.041	0.041	0.042	0.04	0.04	0.039	0.038	0.038	0.041	0.037	0.007	0.008	0.004	0.041	0.04	0.037		541	0.157	0.154	0.151	0.124	0.115	0.121	0.082	0.075	0.079
542	0.199	0.196	0.191	0.164	0.156	0.16	0.121	0.113	0.116	0.021	0.018	0.017	0.045	0.046	0.046	0.04	0.044	0.042		542	0.043	0.043	0.041	0.041	0.041	0.039	0.04	0.039	0.037	0.037	0.041	0.037	0.006	0.007	0.004	0.04	0.039	0.037		542	0.156	0.153	0.15	0.123	0.115	0.121	0.081	0.074	0.079
543	0.199	0.196	0.191	0.164	0.156	0.16	0.121	0.112	0.116	0.021	0.017	0.016	0.044	0.046	0.046	0.039	0.043	0.041		543	0.042	0.042	0.04	0.04	0.04	0.038	0.039	0.038	0.037	0.037	0.04	0.036	0.005	0.007	0.003	0.04	0.039	0.036		543	0.157	0.154	0.151	0.124	0.116	0.122	0.082	0.074	0.079
544	0.198	0.196	0.19	0.164	0.155	0.159	0.12	0.112	0.116	0.02	0.016	0.016	0.044	0.045	0.045	0.039	0.042	0.041		544	0.041	0.042	0.039	0.04	0.039	0.038	0.038	0.038	0.036	0.036	0.039	0.036	0.005	0.006	0.003	0.039	0.038	0.035		544	0.157	0.154	0.151	0.124	0.116	0.121	0.082	0.074	0.08
545	0.198	0.195	0.19	0.163	0.155	0.159	0.119	0.111	0.115	0.021	0.017	0.016	0.043	0.044	0.044	0.038	0.042	0.04		545	0.041	0.041	0.038	0.039	0.039	0.037	0.038	0.037	0.035	0.036	0.039	0.035	0.005	0.007	0.003	0.038	0.038	0.035		545	0.157	0.154	0.152	0.124	0.116	0.122	0.081	0.074	0.08
546	0.197	0.195	0.189	0.162	0.154	0.158	0.119	0.11	0.114	0.02	0.016	0.016	0.043	0.044	0.044	0.038	0.041	0.04		546	0.04	0.04	0.038	0.038	0.038	0.036	0.037	0.036	0.035	0.035	0.038	0.034	0.004	0.006	0.002	0.037	0.037	0.034		546	0.157	0.155	0.151	0.124	0.116	0.122	0.082	0.074	0.079
547	0.197	0.194	0.189	0.162	0.154	0.158	0.118	0.11	0.114	0.019	0.016	0.015	0.042	0.043	0.043	0.037	0.04	0.039		547	0.039	0.04	0.037	0.038	0.037	0.036	0.036	0.036	0.034	0.034	0.038	0.034	0.004	0.006	0.002	0.037	0.036	0.033		547	0.158	0.154	0.152	0.124	0.117	0.122	0.082	0.074	0.08
548	0.197	0.194	0.189	0.162	0.153	0.157	0.118	0.11	0.114	0.019	0.016	0.015	0.041	0.042	0.042	0.036	0.04	0.038		548	0.039	0.039	0.037	0.037	0.037	0.035	0.036	0.035	0.034	0.034	0.037	0.033	0.004	0.006	0.002	0.037	0.036	0.033		548	0.158	0.155	0.152	0.125	0.116	0.122	0.082	0.075	0.08
549	0.197	0.194	0.189	0.162	0.153	0.157	0.118	0.11	0.114	0.019	0.015	0.015	0.041	0.042	0.042	0.035	0.039	0.038		549	0.039	0.039	0.037	0.037	0.037	0.035	0.035	0.035	0.033	0.034	0.037	0.033	0.004	0.005	0.002	0.036	0.036	0.033		549	0.158	0.155	0.152	0.125	0.116	0.122	0.083	0.075	0.081
550	0.197	0.194	0.189	0.162	0.153	0.157	0.118	0.11	0.113	0.019	0.015	0.015	0.041	0.042	0.042	0.035	0.039	0.037		550	0.038	0.039	0.036	0.037	0.037	0.035	0.035	0.035	0.033	0.034	0.037	0.033	0.003	0.005	0.001	0.036	0.036	0.033		550	0.159	0.155	0.153	0.125	0.116	0.122	0.083	0.075	0.08
551	0.197	0.194	0.189	0.162	0.153	0.157	0.118	0.109	0.113	0.018	0.015	0.014	0.04	0.041	0.041	0.035	0.038	0.036		551	0.038	0.038	0.036	0.036	0.036	0.034	0.035	0.034	0.033	0.033	0.037	0.033	0.003	0.005	0.001	0.036	0.035	0.032		551	0.159	0.156	0.153	0.126	0.117	0.123	0.083	0.075	0.08
552	0.197	0.194	0.189	0.162	0.153	0.157	0.118	0.109	0.113	0.018	0.014	0.014	0.04	0.041	0.041	0.034	0.037	0.036		552	0.037	0.038	0.035	0.036	0.036	0.034	0.034	0.034	0.032	0.033	0.037	0.032	0.002	0.004	0	0.036	0.035	0.032		552	0.16	0.156	0.154	0.126	0.117	0.123	0.084	0.075	0.081
553	0.197	0.194	0.188	0.161	0.153	0.157	0.117	0.109	0.113	0.017	0.014	0.014	0.039	0.04	0.04	0.034	0.037	0.036		553	0.037	0.038	0.035	0.036	0.036	0.034	0.034	0.034	0.032	0.033	0.036	0.032	0.002	0.004	0	0.036	0.035	0.032		553	0.16	0.156	0.153	0.125	0.117	0.123	0.083	0.075	0.081
554	0.197	0.194	0.188	0.162	0.153	0.157	0.117	0.109	0.113	0.017	0.013	0.013	0.038	0.039	0.04	0.033	0.036	0.035		554	0.037	0.037	0.035	0.036	0.035	0.034	0.034	0.034	0.032	0.033	0.036	0.032	0.002	0.003	-0.001	0.035	0.035	0.032		554	0.16	0.157	0.153	0.126	0.118	0.123	0.083	0.075	0.081
555	0.197	0.194	0.189	0.162	0.153	0.157	0.117	0.109	0.113	0.017	0.013	0.013	0.039	0.039	0.04	0.033	0.036	0.035		555	0.037	0.037	0.035	0.035	0.035	0.033	0.033	0.033	0.031	0.033	0.036	0.032	0.001	0.003	-0.001	0.035	0.035	0.032		555	0.16	0.157	0.154	0.127	0.118	0.124	0.084	0.076	0.082
556	0.197	0.194	0.189	0.162	0.153	0.157	0.117	0.109	0.113	0.017	0.013	0.012	0.038	0.039	0.039	0.032	0.035	0.034		556	0.037	0.037	0.034	0.035	0.035	0.033	0.033	0.033	0.031	0.033	0.036	0.031	0.001	0.002	-0.001	0.035	0.034	0.032		556	0.16	0.157	0.155	0.127	0.118	0.124	0.084	0.076	0.082
557	0.197	0.194	0.189	0.162	0.153	0.157	0.117	0.109	0.113	0.016	0.012	0.012	0.038	0.039	0.039	0.032	0.035	0.034		557	0.036	0.037	0.034	0.035	0.035	0.033	0.033	0.033	0.031	0.032	0.036	0.031	0	0.002	-0.002	0.035	0.035	0.031		557	0.161	0.157	0.155	0.127	0.118	0.124	0.084	0.076	0.082
558	0.197	0.194	0.189	0.162	0.153	0.157	0.117	0.109	0.113	0.016	0.012	0.012	0.037	0.039	0.039	0.031	0.035	0.034		558	0.036	0.036	0.034	0.035	0.035	0.033	0.033	0.033	0.031	0.032	0.035	0.031	0	0.002	-0.002	0.035	0.034	0.031		558	0.161	0.158	0.155	0.127	0.118	0.124	0.084	0.076	0.082
559	0.197	0.194	0.189	0.162	0.153	0.157	0.117	0.109	0.113	0.016	0.012	0.012	0.037	0.038	0.038	0.031	0.034	0.033		559	0.036	0.036	0.033	0.034	0.034	0.032	0.032	0.032	0.031	0.032	0.035	0.032	0	0.002	-0.002	0.034	0.034	0.031		559	0.161	0.158	0.156	0.128	0.119	0.125	0.085	0.077	0.082
560	0.197	0.194	0.189	0.161	0.153	0.157	0.117	0.109	0.113	0.016	0.012	0.012	0.037	0.038	0.038	0.031	0.034	0.033		560	0.035	0.036	0.033	0.034	0.034	0.032	0.032	0.032	0.03	0.032	0.035	0.031	0	0.002	-0.002	0.035	0.034	0.031		560	0.162	0.158	0.156	0.127	0.119	0.125	0.085	0.077	0.083
561	0.197	0.194	0.188	0.161	0.153	0.157	0.117	0.109	0.113	0.016	0.012	0.011	0.037	0.038	0.038	0.031	0.034	0.033		561	0.035	0.036	0.033	0.034	0.034	0.032	0.032	0.032	0.03	0.032	0.035	0.031	0	0.001	-0.003	0.034	0.033	0.031		561	0.162	0.158	0.155	0.127	0.119	0.125	0.085	0.077	0.083
562	0.197	0.194	0.188	0.162	0.153	0.157	0.117	0.109	0.113	0.015	0.012	0.011	0.036	0.038	0.038	0.03	0.033	0.032		562	0.035	0.036	0.033	0.034	0.033	0.032	0.032	0.032	0.03	0.032	0.035	0.031	-0.001	0.001	-0.003	0.034	0.033	0.03		562	0.162	0.158	0.155	0.128	0.12	0.125	0.085	0.077	0.083
563	0.196	0.194	0.188	0.161	0.153	0.157	0.117	0.109	0.113	0.015	0.011	0.011	0.036	0.037	0.037	0.03	0.033	0.032		563	0.035	0.035	0.033	0.033	0.034	0.032	0.032	0.031	0.03	0.031	0.034	0.031	-0.001	0.001	-0.003	0.034	0.033	0.03		563	0.161	0.159	0.155	0.128	0.119	0.125	0.085	0.078	0.083
564	0.196	0.193	0.188	0.161	0.152	0.156	0.116	0.108	0.112	0.015	0.011	0.011	0.035	0.037	0.037	0.03	0.033	0.032		564	0.035	0.035	0.033	0.034	0.033	0.031	0.032	0.031	0.03	0.031	0.034	0.03	-0.001	0.001	-0.003	0.033	0.033	0.03		564	0.161	0.158	0.155	0.127	0.119	0.125	0.084	0.077	0.082
565	0.196	0.194	0.188	0.161	0.152	0.156	0.116	0.108	0.112	0.015	0.011	0.011	0.035	0.036	0.036	0.029	0.032	0.032		565	0.034	0.034	0.032	0.033	0.033	0.031	0.031	0.031	0.029	0.031	0.034	0.03	-0.001	0.001	-0.003	0.033	0.033	0.03		565	0.162	0.16	0.156	0.128	0.119	0.125	0.085	0.077	0.083
566	0.196	0.193	0.188	0.161	0.152	0.156	0.116	0.108	0.112	0.015	0.011	0.011	0.035	0.036	0.036	0.029	0.032	0.031		566	0.034	0.034	0.032	0.032	0.032	0.03	0.03	0.03	0.029	0.03	0.034	0.029	-0.001	0	-0.003	0.032	0.032	0.029		566	0.162	0.159	0.156	0.129	0.12	0.126	0.086	0.078	0.083
567	0.196	0.193	0.187	0.16	0.152	0.155	0.115	0.107	0.111	0.015	0.011	0.01	0.034	0.035	0.035	0.028	0.031	0.03		567	0.033	0.033	0.031	0.032	0.032	0.03	0.03	0.03	0.028	0.03	0.033	0.029	-0.001	0	-0.003	0.032	0.032	0.029		567	0.163	0.16	0.156	0.128	0.12	0.125	0.085	0.077	0.083
568	0.196	0.193	0.187	0.16	0.151	0.155	0.115	0.107	0.111	0.014	0.01	0.01	0.034	0.035	0.035	0.028	0.031	0.03		568	0.033	0.033	0.031	0.032	0.032	0.03	0.03	0.029	0.028	0.03	0.033	0.029	-0.002	0	-0.004	0.032	0.031	0.028		568	0.163	0.16	0.156	0.128	0.119	0.125	0.085	0.078	0.083
569	0.195	0.193	0.187	0.16	0.151	0.155	0.115	0.107	0.111	0.014	0.01	0.01	0.034	0.035	0.035	0.027	0.03	0.029		569	0.032	0.033	0.03	0.031	0.031	0.029	0.029	0.029	0.027	0.029	0.032	0.028	-0.002	0	-0.004	0.032	0.031	0.028		569	0.163	0.16	0.157	0.129	0.12	0.126	0.086	0.078	0.084
570	0.196	0.192	0.187	0.16	0.151	0.155	0.114	0.106	0.111	0.014	0.01	0.01	0.033	0.034	0.035	0.027	0.03	0.029		570	0.032	0.033	0.03	0.031	0.031	0.029	0.029	0.029	0.027	0.029	0.032	0.028	-0.002	0	-0.004	0.031	0.03	0.027		570	0.164	0.159	0.157	0.129	0.12	0.126	0.085	0.077	0.084
571	0.195	0.192	0.187	0.16	0.151	0.155	0.114	0.106	0.11	0.013	0.009	0.01	0.033	0.034	0.034	0.027	0.03	0.029		571	0.031	0.032	0.03	0.031	0.03	0.029	0.029	0.028	0.027	0.029	0.031	0.028	-0.003	-0.001	-0.005	0.031	0.03	0.027		571	0.164	0.16	0.157	0.129	0.121	0.126	0.085	0.078	0.083
572	0.195	0.192	0.187	0.16	0.151	0.154	0.114	0.106	0.11	0.013	0.009	0.009	0.033	0.034	0.034	0.026	0.029	0.029		572	0.031	0.032	0.029	0.03	0.03	0.028	0.028	0.028	0.027	0.028	0.031	0.027	-0.003	-0.002	-0.005	0.03	0.03	0.027		572	0.164	0.16	0.158	0.13	0.121	0.126	0.086	0.078	0.083
573	0.195	0.192	0.186	0.159	0.15	0.154	0.113	0.106	0.11	0.013	0.008	0.009	0.032	0.033	0.034	0.026	0.029	0.028		573	0.031	0.031	0.029	0.03	0.03	0.028	0.028	0.028	0.026	0.028	0.031	0.027	-0.004	-0.002	-0.006	0.03	0.029	0.026		573	0.164	0.161	0.157	0.129	0.12	0.126	0.085	0.078	0.084
574	0.195	0.192	0.186	0.159	0.15	0.154	0.113	0.105	0.109	0.012	0.008	0.009	0.032	0.033	0.033	0.026	0.028	0.028		574	0.03	0.031	0.029	0.029	0.029	0.028	0.027	0.028	0.026	0.028	0.031	0.027	-0.004	-0.002	-0.006	0.029	0.029	0.026		574	0.165	0.161	0.157	0.13	0.121	0.126	0.086	0.077	0.083
575	0.195	0.192	0.186	0.159	0.15	0.154	0.112	0.105	0.109	0.012	0.008	0.008	0.032	0.033	0.033	0.025	0.028	0.027		575	0.031	0.031	0.029	0.029	0.029	0.028	0.028	0.027	0.026	0.027	0.03	0.026	-0.004	-0.002	-0.006	0.029	0.028	0.026		575	0.164	0.161	0.157	0.13	0.121	0.126	0.084	0.078	0.083
576	0.194	0.192	0.186	0.158	0.15	0.154	0.112	0.105	0.109	0.011	0.007	0.007	0.031	0.032	0.032	0.025	0.028	0.027		576	0.03	0.03	0.028	0.028	0.028	0.026	0.027	0.026	0.025	0.027	0.03	0.026	-0.005	-0.003	-0.007	0.029	0.028	0.025		576	0.164	0.162	0.158	0.13	0.122	0.128	0.085	0.079	0.084
577	0.195	0.191	0.186	0.158	0.15	0.153	0.112	0.105	0.109	0.011	0.007	0.007	0.031	0.032	0.032	0.025	0.027	0.026		577	0.03	0.03	0.028	0.029	0.028	0.027	0.027	0.026	0.025	0.026	0.03	0.026	-0.005	-0.003	-0.007	0.028	0.028	0.025		577	0.165	0.161	0.158	0.129	0.122	0.126	0.085	0.079	0.084
578	0.194	0.191	0.185	0.158	0.15	0.153	0.112	0.104	0.108	0.011	0.007	0.007	0.031	0.032	0.032	0.024	0.027	0.026		578	0.029	0.03	0.028	0.028	0.028	0.027	0.027	0.026	0.025	0.026	0.029	0.025	-0.005	-0.004	-0.007	0.028	0.027	0.025		578	0.165	0.161	0.157	0.13	0.122	0.126	0.085	0.078	0.083
579	0.194	0.191	0.185	0.158	0.149	0.153	0.112	0.104	0.108	0.011	0.006	0.007	0.03	0.031	0.032	0.024	0.026	0.026		579	0.029	0.03	0.027	0.028	0.028	0.027	0.026	0.026	0.025	0.026	0.029	0.025	-0.006	-0.004	-0.008	0.028	0.027	0.024		579	0.165	0.161	0.158	0.13	0.121	0.126	0.086	0.078	0.083
580	0.194	0.191	0.185	0.158	0.149	0.153	0.111	0.104	0.108	0.011	0.006	0.007	0.029	0.03	0.031	0.024	0.026	0.025		580	0.029	0.029	0.027	0.027	0.027	0.026	0.026	0.025	0.024	0.026	0.028	0.025	-0.006	-0.004	-0.008	0.027	0.027	0.024		580	0.165	0.162	0.158	0.131	0.122	0.127	0.085	0.079	0.084
581	0.194	0.191	0.185	0.158	0.149	0.153	0.11	0.104	0.108	0.011	0.006	0.007	0.03	0.03	0.03	0.023	0.026	0.025		581	0.028	0.028	0.026	0.027	0.026	0.025	0.025	0.025	0.023	0.025	0.028	0.024	-0.006	-0.004	-0.008	0.028	0.027	0.024		581	0.166	0.163	0.159	0.131	0.123	0.128	0.085	0.079	0.085
582	0.194	0.191	0.185	0.158	0.149	0.153	0.11	0.104	0.108	0.01	0.005	0.006	0.029	0.03	0.03	0.022	0.025	0.025		582	0.028	0.028	0.026	0.027	0.027	0.025	0.025	0.025	0.024	0.025	0.028	0.024	-0.007	-0.005	-0.009	0.027	0.026	0.024		582	0.166	0.163	0.159	0.131	0.122	0.128	0.085	0.079	0.084
583	0.194	0.191	0.185	0.157	0.149	0.152	0.11	0.103	0.107	0.009	0.005	0.006	0.029	0.029	0.03	0.023	0.025	0.025		583	0.028	0.028	0.026	0.027	0.026	0.025	0.025	0.025	0.023	0.025	0.027	0.024	-0.007	-0.006	-0.009	0.027	0.026	0.023		583	0.166	0.163	0.159	0.13	0.123	0.127	0.085	0.078	0.084
584	0.193	0.19	0.184	0.157	0.149	0.152	0.11	0.103	0.107	0.008	0.004	0.005	0.029	0.029	0.03	0.022	0.025	0.025		584	0.028	0.028	0.026	0.027	0.026	0.024	0.025	0.024	0.023	0.024	0.027	0.023	-0.008	-0.006	-0.01	0.026	0.025	0.023		584	0.165	0.162	0.158	0.13	0.123	0.128	0.085	0.079	0.084
585	0.194	0.191	0.185	0.157	0.148	0.152	0.109	0.103	0.107	0.008	0.004	0.004	0.028	0.029	0.03	0.022	0.025	0.024		585	0.027	0.027	0.025	0.026	0.026	0.024	0.024	0.024	0.022	0.024	0.027	0.023	-0.008	-0.007	-0.011	0.026	0.026	0.023		585	0.167	0.164	0.16	0.131	0.122	0.128	0.085	0.079	0.085
586	0.193	0.19	0.184	0.157	0.148	0.152	0.109	0.103	0.106	0.008	0.004	0.004	0.028	0.029	0.029	0.022	0.024	0.024		586	0.027	0.027	0.025	0.026	0.025	0.024	0.024	0.023	0.022	0.024	0.026	0.023	-0.008	-0.007	-0.011	0.026	0.025	0.023		586	0.166	0.163	0.159	0.131	0.123	0.128	0.085	0.08	0.084
587	0.193	0.19	0.184	0.157	0.148	0.152	0.109	0.102	0.106	0.008	0.003	0.004	0.027	0.029	0.029	0.022	0.024	0.023		587	0.027	0.027	0.025	0.025	0.025	0.024	0.024	0.023	0.022	0.023	0.026	0.023	-0.009	-0.007	-0.011	0.025	0.025	0.022		587	0.166	0.163	0.159	0.132	0.123	0.128	0.085	0.079	0.084
588	0.193	0.19	0.184	0.157	0.148	0.152	0.109	0.102	0.106	0.008	0.003	0.004	0.027	0.028	0.029	0.021	0.023	0.023		588	0.026	0.026	0.024	0.025	0.025	0.023	0.023	0.023	0.022	0.023	0.026	0.022	-0.009	-0.007	-0.011	0.025	0.025	0.022		588	0.167	0.164	0.16	0.132	0.123	0.129	0.086	0.079	0.084
589	0.193	0.19	0.184	0.157	0.148	0.152	0.109	0.102	0.106	0.007	0.004	0.004	0.027	0.028	0.028	0.021	0.023	0.023		589	0.026	0.026	0.024	0.025	0.024	0.023	0.023	0.023	0.021	0.023	0.026	0.022	-0.009	-0.008	-0.011	0.025	0.024	0.022		589	0.167	0.164	0.16	0.132	0.124	0.129	0.086	0.079	0.085
590	0.193	0.19	0.184	0.157	0.148	0.152	0.108	0.102	0.106	0.008	0.003	0.004	0.027	0.028	0.028	0.021	0.023	0.022		590	0.026	0.026	0.024	0.024	0.024	0.023	0.023	0.023	0.021	0.023	0.025	0.022	-0.009	-0.008	-0.011	0.025	0.024	0.021		590	0.167	0.164	0.16	0.133	0.124	0.129	0.085	0.079	0.085
591	0.193	0.19	0.185	0.157	0.148	0.152	0.108	0.102	0.106	0.007	0.003	0.004	0.026	0.027	0.028	0.02	0.022	0.022		591	0.025	0.026	0.024	0.024	0.024	0.023	0.023	0.022	0.021	0.022	0.025	0.021	-0.009	-0.008	-0.012	0.024	0.024	0.021		591	0.168	0.164	0.161	0.133	0.124	0.129	0.085	0.08	0.085
592	0.193	0.19	0.184	0.157	0.148	0.151	0.108	0.102	0.106	0.007	0.003	0.004	0.026	0.027	0.027	0.02	0.022	0.022		592	0.025	0.025	0.023	0.024	0.024	0.022	0.022	0.022	0.02	0.022	0.025	0.021	-0.009	-0.008	-0.012	0.024	0.023	0.021		592	0.168	0.165	0.161	0.133	0.124	0.129	0.086	0.08	0.086
593	0.193	0.19	0.184	0.156	0.147	0.151	0.108	0.101	0.105	0.007	0.003	0.003	0.026	0.027	0.027	0.02	0.022	0.022		593	0.025	0.025	0.023	0.024	0.024	0.022	0.022	0.022	0.02	0.022	0.024	0.021	-0.01	-0.008	-0.012	0.024	0.023	0.02		593	0.168	0.165	0.161	0.132	0.123	0.129	0.086	0.079	0.085
594	0.193	0.19	0.184	0.156	0.147	0.151	0.107	0.101	0.105	0.007	0.003	0.003	0.025	0.026	0.027	0.019	0.022	0.021		594	0.024	0.025	0.022	0.023	0.023	0.021	0.022	0.021	0.02	0.021	0.024	0.02	-0.01	-0.008	-0.012	0.023	0.022	0.02		594	0.169	0.165	0.162	0.133	0.124	0.13	0.085	0.08	0.085
595	0.193	0.19	0.184	0.156	0.147	0.151	0.107	0.101	0.105	0.007	0.002	0.003	0.025	0.026	0.027	0.019	0.021	0.021		595	0.024	0.025	0.022	0.023	0.023	0.021	0.022	0.021	0.02	0.021	0.024	0.02	-0.01	-0.009	-0.012	0.023	0.022	0.02		595	0.169	0.165	0.162	0.133	0.124	0.13	0.085	0.08	0.085
596	0.193	0.19	0.184	0.156	0.147	0.151	0.107	0.101	0.105	0.006	0.002	0.003	0.025	0.026	0.027	0.019	0.021	0.02		596	0.024	0.024	0.022	0.023	0.023	0.021	0.021	0.021	0.019	0.021	0.024	0.02	-0.01	-0.009	-0.012	0.023	0.022	0.02		596	0.169	0.166	0.162	0.133	0.124	0.13	0.086	0.08	0.086
597	0.193	0.19	0.184	0.156	0.147	0.151	0.107	0.101	0.104	0.006	0.002	0.003	0.025	0.026	0.026	0.019	0.021	0.021		597	0.024	0.024	0.022	0.023	0.023	0.021	0.021	0.021	0.019	0.021	0.023	0.019	-0.01	-0.009	-0.012	0.022	0.022	0.019		597	0.169	0.166	0.162	0.133	0.124	0.13	0.086	0.08	0.085
598	0.193	0.19	0.184	0.156	0.147	0.15	0.106	0.1	0.104	0.006	0.002	0.002	0.025	0.025	0.026	0.018	0.02	0.02		598	0.023	0.024	0.021	0.022	0.022	0.02	0.02	0.02	0.019	0.02	0.023	0.019	-0.011	-0.009	-0.012	0.022	0.022	0.019		598	0.17	0.166	0.163	0.134	0.125	0.13	0.086	0.08	0.085
599	0.193	0.19	0.184	0.156	0.147	0.151	0.106	0.1	0.104	0.006	0.002	0.002	0.024	0.025	0.026	0.018	0.02	0.02		599	0.023	0.023	0.021	0.022	0.021	0.02	0.02	0.02	0.018	0.02	0.023	0.019	-0.011	-0.009	-0.013	0.022	0.021	0.019		599	0.17	0.167	0.163	0.134	0.126	0.131	0.086	0.08	0.086
600	0.193	0.19	0.184	0.156	0.147	0.15	0.106	0.1	0.104	0.006	0.001	0.002	0.025	0.025	0.026	0.018	0.02	0.02		600	0.023	0.023	0.021	0.022	0.022	0.02	0.02	0.02	0.018	0.02	0.023	0.019	-0.011	-0.009	-0.013	0.022	0.021	0.018		600	0.17	0.167	0.163	0.134	0.125	0.13	0.086	0.08	0.086
601	0.193	0.19	0.184	0.156	0.146	0.15	0.106	0.1	0.104	0.005	0.001	0.002	0.024	0.025	0.025	0.018	0.02	0.02		601	0.023	0.023	0.021	0.022	0.022	0.02	0.02	0.02	0.018	0.02	0.022	0.019	-0.011	-0.01	-0.013	0.022	0.021	0.019		601	0.17	0.167	0.163	0.134	0.124	0.13	0.086	0.08	0.086
602	0.193	0.19	0.184	0.155	0.146	0.15	0.106	0.1	0.104	0.005	0.001	0.002	0.024	0.025	0.025	0.018	0.02	0.02		602	0.023	0.023	0.021	0.022	0.021	0.02	0.02	0.019	0.018	0.02	0.022	0.019	-0.011	-0.01	-0.014	0.021	0.021	0.018		602	0.17	0.167	0.163	0.133	0.125	0.13	0.086	0.081	0.086
603	0.193	0.19	0.184	0.156	0.147	0.151	0.106	0.1	0.104	0.005	0.001	0.002	0.024	0.025	0.025	0.017	0.019	0.019		603	0.023	0.023	0.02	0.021	0.021	0.019	0.02	0.019	0.018	0.019	0.022	0.019	-0.012	-0.01	-0.014	0.021	0.021	0.018		603	0.17	0.167	0.164	0.135	0.126	0.132	0.086	0.081	0.086
604	0.193	0.19	0.184	0.156	0.146	0.15	0.106	0.1	0.104	0.005	0.001	0.001	0.024	0.025	0.025	0.017	0.019	0.019		604	0.022	0.022	0.02	0.021	0.021	0.019	0.019	0.019	0.018	0.019	0.022	0.018	-0.012	-0.01	-0.014	0.021	0.02	0.018		604	0.171	0.168	0.164	0.135	0.125	0.131	0.087	0.081	0.086
605	0.193	0.19	0.184	0.156	0.146	0.15	0.106	0.099	0.103	0.005	0	0.001	0.023	0.024	0.024	0.017	0.019	0.019		605	0.022	0.022	0.02	0.021	0.021	0.019	0.019	0.019	0.018	0.019	0.022	0.018	-0.012	-0.01	-0.014	0.021	0.02	0.018		605	0.171	0.168	0.164	0.135	0.125	0.131	0.087	0.08	0.085
606	0.193	0.19	0.184	0.155	0.146	0.15	0.106	0.099	0.103	0.004	0	0.001	0.023	0.024	0.025	0.017	0.019	0.019		606	0.022	0.022	0.02	0.021	0.02	0.019	0.019	0.019	0.017	0.019	0.021	0.018	-0.012	-0.011	-0.014	0.021	0.02	0.017		606	0.171	0.168	0.164	0.134	0.126	0.131	0.087	0.08	0.086
607	0.193	0.19	0.184	0.155	0.146	0.15	0.105	0.099	0.103	0.004	0	0.001	0.023	0.024	0.024	0.016	0.018	0.018		607	0.021	0.022	0.02	0.02	0.02	0.018	0.019	0.018	0.017	0.018	0.021	0.017	-0.012	-0.011	-0.014	0.02	0.02	0.017		607	0.172	0.168	0.164	0.135	0.126	0.132	0.086	0.081	0.086
608	0.193	0.19	0.184	0.155	0.146	0.15	0.105	0.099	0.103	0.004	0	0	0.023	0.023	0.024	0.016	0.018	0.018		608	0.021	0.021	0.019	0.02	0.02	0.018	0.019	0.018	0.017	0.018	0.021	0.017	-0.013	-0.011	-0.015	0.02	0.02	0.017		608	0.172	0.169	0.165	0.135	0.126	0.132	0.086	0.081	0.086
609	0.193	0.19	0.184	0.155	0.146	0.15	0.105	0.098	0.102	0.004	-0.001	0	0.022	0.023	0.024	0.016	0.018	0.018		609	0.021	0.021	0.019	0.02	0.019	0.018	0.018	0.018	0.016	0.018	0.02	0.017	-0.013	-0.012	-0.015	0.02	0.019	0.017		609	0.172	0.169	0.165	0.135	0.127	0.132	0.087	0.08	0.086
610	0.193	0.19	0.184	0.155	0.146	0.15	0.104	0.098	0.102	0.004	-0.001	0	0.022	0.023	0.024	0.016	0.017	0.017		610	0.02	0.021	0.019	0.019	0.019	0.018	0.018	0.017	0.016	0.017	0.02	0.016	-0.013	-0.012	-0.015	0.019	0.019	0.016		610	0.173	0.169	0.165	0.136	0.127	0.132	0.086	0.081	0.086
611	0.193	0.19	0.184	0.155	0.146	0.149	0.104	0.098	0.102	0.003	-0.001	0	0.022	0.023	0.023	0.015	0.017	0.017		611	0.021	0.021	0.019	0.019	0.019	0.017	0.018	0.017	0.016	0.017	0.02	0.016	-0.013	-0.012	-0.015	0.019	0.018	0.016		611	0.172	0.169	0.165	0.136	0.127	0.132	0.086	0.081	0.086
612	0.193	0.19	0.184	0.155	0.146	0.15	0.104	0.098	0.102	0.003	-0.001	0	0.022	0.022	0.023	0.015	0.017	0.017		612	0.02	0.02	0.018	0.019	0.019	0.017	0.018	0.017	0.016	0.017	0.02	0.016	-0.014	-0.012	-0.016	0.019	0.018	0.016		612	0.173	0.17	0.166	0.136	0.127	0.133	0.086	0.081	0.086
613	0.193	0.19	0.184	0.155	0.145	0.149	0.104	0.097	0.102	0.003	-0.002	-0.001	0.022	0.022	0.023	0.015	0.017	0.017		613	0.02	0.02	0.018	0.019	0.018	0.017	0.017	0.017	0.015	0.017	0.019	0.016	-0.014	-0.013	-0.016	0.019	0.018	0.015		613	0.173	0.17	0.166	0.136	0.127	0.132	0.087	0.08	0.087
614	0.193	0.19	0.183	0.155	0.145	0.149	0.104	0.097	0.101	0.003	-0.002	-0.001	0.021	0.022	0.023	0.015	0.016	0.016		614	0.019	0.019	0.018	0.018	0.018	0.016	0.017	0.016	0.015	0.016	0.019	0.015	-0.014	-0.013	-0.016	0.018	0.017	0.015		614	0.174	0.171	0.165	0.137	0.127	0.133	0.087	0.081	0.086
615	0.193	0.189	0.183	0.154	0.145	0.149	0.103	0.097	0.101	0.003	-0.002	-0.001	0.021	0.022	0.023	0.014	0.016	0.016		615	0.019	0.019	0.017	0.018	0.018	0.016	0.016	0.016	0.015	0.015	0.018	0.015	-0.014	-0.013	-0.016	0.018	0.017	0.014		615	0.174	0.17	0.166	0.136	0.127	0.133	0.087	0.081	0.086
616	0.192	0.189	0.183	0.154	0.144	0.148	0.103	0.096	0.1	0.002	-0.002	-0.001	0.021	0.022	0.022	0.014	0.016	0.016		616	0.019	0.019	0.017	0.017	0.017	0.016	0.016	0.016	0.014	0.015	0.018	0.014	-0.015	-0.013	-0.017	0.017	0.016	0.014		616	0.173	0.17	0.166	0.137	0.127	0.132	0.087	0.08	0.086
617	0.192	0.189	0.183	0.153	0.144	0.148	0.102	0.096	0.1	0.002	-0.003	-0.001	0.021	0.021	0.022	0.014	0.016	0.016		617	0.018	0.018	0.016	0.017	0.017	0.015	0.015	0.015	0.014	0.014	0.017	0.014	-0.015	-0.013	-0.017	0.017	0.016	0.013		617	0.174	0.171	0.167	0.136	0.127	0.133	0.087	0.081	0.086
618	0.192	0.188	0.182	0.153	0.143	0.147	0.101	0.095	0.099	0.002	-0.002	-0.001	0.02	0.021	0.022	0.014	0.015	0.016		618	0.018	0.018	0.016	0.017	0.016	0.015	0.015	0.015	0.013	0.014	0.017	0.013	-0.015	-0.013	-0.017	0.016	0.015	0.013		618	0.174	0.17	0.166	0.136	0.127	0.132	0.086	0.08	0.086
619	0.192	0.189	0.183	0.153	0.144	0.148	0.102	0.095	0.099	0.001	-0.003	-0.002	0.02	0.021	0.022	0.014	0.015	0.015		619	0.018	0.018	0.016	0.016	0.016	0.014	0.015	0.015	0.013	0.014	0.017	0.013	-0.015	-0.014	-0.017	0.016	0.015	0.013		619	0.174	0.171	0.167	0.137	0.128	0.134	0.087	0.08	0.086
620	0.192	0.189	0.182	0.153	0.143	0.148	0.101	0.095	0.099	0.001	-0.003	-0.002	0.02	0.021	0.022	0.013	0.015	0.015		620	0.017	0.018	0.016	0.016	0.016	0.014	0.015	0.015	0.013	0.013	0.016	0.012	-0.015	-0.014	-0.017	0.016	0.015	0.012		620	0.175	0.171	0.166	0.137	0.127	0.134	0.086	0.08	0.086
621	0.192	0.189	0.183	0.153	0.144	0.148	0.101	0.095	0.099	0.001	-0.003	-0.002	0.02	0.021	0.021	0.013	0.015	0.015		621	0.017	0.018	0.015	0.016	0.016	0.014	0.015	0.014	0.013	0.013	0.016	0.012	-0.016	-0.014	-0.018	0.015	0.015	0.012		621	0.175	0.171	0.168	0.137	0.128	0.134	0.086	0.081	0.086
622	0.192	0.189	0.183	0.154	0.144	0.148	0.102	0.095	0.099	0.001	-0.003	-0.002	0.02	0.02	0.021	0.013	0.015	0.015		622	0.017	0.017	0.015	0.016	0.016	0.014	0.014	0.014	0.013	0.013	0.016	0.012	-0.016	-0.014	-0.018	0.015	0.015	0.012		622	0.175	0.172	0.168	0.138	0.128	0.134	0.088	0.081	0.086
623	0.193	0.189	0.183	0.154	0.144	0.148	0.102	0.095	0.099	0.001	-0.003	-0.002	0.02	0.02	0.021	0.013	0.014	0.015		623	0.017	0.017	0.015	0.016	0.016	0.014	0.014	0.014	0.013	0.013	0.016	0.012	-0.016	-0.014	-0.018	0.015	0.015	0.012		623	0.176	0.172	0.168	0.138	0.128	0.134	0.088	0.081	0.086
624	0.193	0.19	0.183	0.154	0.144	0.148	0.102	0.095	0.099	0	-0.004	-0.003	0.02	0.02	0.021	0.012	0.014	0.014		624	0.017	0.017	0.015	0.016	0.016	0.014	0.014	0.014	0.013	0.013	0.016	0.012	-0.016	-0.015	-0.018	0.015	0.015	0.012		624	0.176	0.173	0.168	0.138	0.128	0.134	0.088	0.081	0.086
625	0.194	0.19	0.184	0.154	0.145	0.149	0.102	0.096	0.1	0.001	-0.003	-0.003	0.019	0.02	0.021	0.013	0.014	0.015		625	0.017	0.017	0.015	0.016	0.016	0.014	0.015	0.014	0.013	0.014	0.016	0.013	-0.016	-0.014	-0.018	0.015	0.015	0.012		625	0.177	0.173	0.169	0.138	0.129	0.135	0.087	0.082	0.087
626	0.194	0.191	0.185	0.155	0.145	0.149	0.103	0.096	0.1	0.001	-0.004	-0.003	0.019	0.02	0.021	0.012	0.014	0.014		626	0.017	0.018	0.015	0.016	0.016	0.014	0.015	0.014	0.013	0.013	0.017	0.013	-0.017	-0.014	-0.018	0.015	0.015	0.012		626	0.177	0.173	0.17	0.139	0.129	0.135	0.088	0.082	0.087
627	0.194	0.191	0.185	0.155	0.146	0.15	0.103	0.096	0.101	0.001	-0.004	-0.003	0.019	0.02	0.02	0.012	0.013	0.014		627	0.017	0.017	0.015	0.016	0.016	0.014	0.014	0.014	0.013	0.014	0.017	0.013	-0.016	-0.015	-0.018	0.016	0.015	0.012		627	0.177	0.174	0.17	0.139	0.13	0.136	0.089	0.082	0.088
628	0.195	0.192	0.186	0.156	0.146	0.15	0.104	0.097	0.101	0	-0.004	-0.003	0.019	0.019	0.02	0.012	0.013	0.014		628	0.017	0.018	0.015	0.016	0.016	0.014	0.015	0.014	0.013	0.014	0.017	0.013	-0.017	-0.015	-0.019	0.016	0.016	0.013		628	0.178	0.174	0.171	0.14	0.13	0.136	0.089	0.083	0.088
629	0.196	0.192	0.186	0.157	0.147	0.151	0.104	0.098	0.102	0	-0.004	-0.003	0.019	0.019	0.02	0.012	0.013	0.014		629	0.017	0.018	0.015	0.016	0.016	0.015	0.015	0.014	0.013	0.014	0.017	0.013	-0.017	-0.015	-0.019	0.016	0.016	0.013		629	0.179	0.174	0.171	0.141	0.131	0.136	0.089	0.084	0.089
630	0.196	0.193	0.187	0.157	0.147	0.151	0.105	0.098	0.102	0	-0.004	-0.003	0.018	0.019	0.02	0.012	0.013	0.013		630	0.018	0.018	0.016	0.016	0.016	0.014	0.015	0.015	0.013	0.014	0.017	0.013	-0.017	-0.015	-0.019	0.016	0.016	0.013		630	0.178	0.175	0.171	0.141	0.131	0.137	0.09	0.083	0.089
631	0.196	0.193	0.187	0.157	0.147	0.151	0.104	0.098	0.102	0	-0.004	-0.003	0.018	0.019	0.02	0.012	0.013	0.013		631	0.017	0.017	0.015	0.016	0.016	0.014	0.015	0.014	0.013	0.014	0.017	0.013	-0.017	-0.015	-0.019	0.016	0.015	0.013		631	0.179	0.176	0.172	0.141	0.131	0.137	0.089	0.084	0.089
632	0.196	0.193	0.187	0.157	0.147	0.151	0.104	0.098	0.102	0	-0.004	-0.003	0.018	0.019	0.02	0.011	0.012	0.013		632	0.017	0.017	0.015	0.016	0.015	0.014	0.014	0.014	0.012	0.014	0.017	0.013	-0.017	-0.016	-0.019	0.016	0.015	0.013		632	0.179	0.176	0.172	0.141	0.132	0.137	0.09	0.084	0.09
633	0.196	0.193	0.187	0.157	0.147	0.151	0.104	0.097	0.101	0	-0.004	-0.004	0.018	0.019	0.019	0.011	0.012	0.013		633	0.017	0.017	0.015	0.016	0.015	0.014	0.014	0.014	0.013	0.014	0.017	0.013	-0.017	-0.016	-0.019	0.016	0.015	0.012		633	0.179	0.176	0.172	0.141	0.132	0.137	0.09	0.083	0.088
634	0.197	0.193	0.187	0.157	0.147	0.151	0.104	0.097	0.101	0	-0.004	-0.004	0.018	0.019	0.019	0.011	0.012	0.013		634	0.016	0.016	0.014	0.015	0.015	0.013	0.014	0.013	0.012	0.013	0.016	0.013	-0.017	-0.016	-0.019	0.015	0.015	0.012		634	0.181	0.177	0.173	0.142	0.132	0.138	0.09	0.084	0.089
635	0.196	0.193	0.187	0.157	0.147	0.151	0.104	0.097	0.101	0	-0.004	-0.003	0.018	0.018	0.019	0.011	0.012	0.013		635	0.016	0.016	0.014	0.015	0.015	0.013	0.013	0.013	0.012	0.013	0.016	0.012	-0.017	-0.016	-0.019	0.015	0.014	0.012		635	0.18	0.177	0.173	0.142	0.132	0.138	0.091	0.084	0.089
636	0.197	0.193	0.187	0.157	0.147	0.151	0.104	0.097	0.101	-0.001	-0.005	-0.004	0.018	0.018	0.019	0.011	0.012	0.013		636	0.016	0.016	0.014	0.015	0.014	0.013	0.013	0.013	0.011	0.013	0.016	0.012	-0.017	-0.016	-0.02	0.015	0.014	0.012		636	0.181	0.177	0.173	0.142	0.133	0.138	0.091	0.084	0.09
637	0.197	0.193	0.187	0.157	0.147	0.151	0.103	0.097	0.101	-0.001	-0.005	-0.004	0.018	0.018	0.019	0.01	0.012	0.012		637	0.016	0.016	0.014	0.015	0.015	0.013	0.013	0.013	0.012	0.013	0.015	0.012	-0.018	-0.016	-0.02	0.015	0.014	0.012		637	0.181	0.177	0.173	0.142	0.132	0.138	0.09	0.084	0.089
638	0.197	0.194	0.187	0.157	0.147	0.151	0.103	0.097	0.101	0	-0.005	-0.004	0.017	0.018	0.019	0.01	0.012	0.012		638	0.015	0.016	0.014	0.014	0.014	0.013	0.013	0.012	0.011	0.013	0.015	0.012	-0.018	-0.016	-0.019	0.014	0.014	0.011		638	0.182	0.178	0.173	0.143	0.133	0.138	0.09	0.085	0.09
639	0.197	0.194	0.187	0.157	0.147	0.151	0.103	0.097	0.101	-0.001	-0.005	-0.004	0.017	0.018	0.019	0.01	0.011	0.012		639	0.015	0.015	0.013	0.014	0.014	0.012	0.013	0.012	0.011	0.012	0.015	0.012	-0.017	-0.016	-0.02	0.014	0.013	0.011		639	0.182	0.179	0.174	0.143	0.133	0.139	0.09	0.085	0.09
640	0.197	0.194	0.187	0.157	0.147	0.151	0.103	0.096	0.1	-0.001	-0.005	-0.004	0.017	0.018	0.018	0.01	0.011	0.012		640	0.015	0.016	0.013	0.014	0.014	0.012	0.013	0.012	0.011	0.012	0.015	0.011	-0.018	-0.016	-0.02	0.014	0.014	0.011		640	0.182	0.178	0.174	0.143	0.133	0.139	0.09	0.084	0.089
641	0.198	0.194	0.187	0.157	0.147	0.151	0.103	0.097	0.101	-0.001	-0.005	-0.004	0.017	0.018	0.018	0.01	0.011	0.012		641	0.015	0.015	0.013	0.014	0.014	0.012	0.012	0.012	0.011	0.012	0.015	0.011	-0.018	-0.016	-0.02	0.014	0.013	0.011		641	0.183	0.179	0.174	0.143	0.133	0.139	0.091	0.085	0.09
642	0.198	0.194	0.187	0.157	0.147	0.151	0.103	0.096	0.101	-0.001	-0.005	-0.004	0.017	0.017	0.018	0.01	0.011	0.012		642	0.015	0.015	0.013	0.014	0.014	0.012	0.012	0.012	0.011	0.012	0.015	0.011	-0.018	-0.016	-0.02	0.014	0.013	0.011		642	0.183	0.179	0.174	0.143	0.133	0.139	0.091	0.084	0.09
643	0.198	0.194	0.187	0.157	0.147	0.151	0.103	0.097	0.101	-0.001	-0.005	-0.004	0.017	0.017	0.018	0.01	0.011	0.012		643	0.015	0.015	0.013	0.014	0.014	0.012	0.012	0.012	0.011	0.012	0.014	0.011	-0.018	-0.016	-0.02	0.014	0.013	0.011		643	0.183	0.179	0.174	0.143	0.133	0.139	0.091	0.085	0.09
644	0.198	0.194	0.188	0.157	0.147	0.151	0.103	0.097	0.101	-0.001	-0.005	-0.004	0.017	0.017	0.018	0.01	0.011	0.012		644	0.015	0.015	0.013	0.014	0.013	0.012	0.012	0.012	0.011	0.012	0.014	0.011	-0.018	-0.016	-0.02	0.014	0.013	0.01		644	0.183	0.179	0.175	0.143	0.134	0.139	0.091	0.085	0.09
645	0.198	0.194	0.188	0.157	0.147	0.151	0.103	0.096	0.1	-0.001	-0.005	-0.004	0.017	0.017	0.018	0.01	0.011	0.011		645	0.015	0.015	0.013	0.014	0.013	0.012	0.012	0.012	0.01	0.011	0.014	0.011	-0.018	-0.017	-0.02	0.014	0.013	0.01		645	0.183	0.179	0.175	0.143	0.134	0.139	0.091	0.084	0.09
646	0.198	0.194	0.188	0.157	0.147	0.151	0.103	0.096	0.1	-0.002	-0.005	-0.004	0.016	0.017	0.018	0.009	0.011	0.011		646	0.015	0.015	0.013	0.014	0.013	0.012	0.012	0.012	0.011	0.011	0.014	0.011	-0.018	-0.017	-0.02	0.014	0.013	0.01		646	0.183	0.179	0.175	0.143	0.134	0.139	0.091	0.084	0.089
647	0.198	0.195	0.188	0.157	0.147	0.151	0.103	0.096	0.1	-0.002	-0.006	-0.005	0.016	0.017	0.018	0.009	0.01	0.011		647	0.015	0.015	0.013	0.013	0.013	0.012	0.012	0.012	0.01	0.011	0.014	0.01	-0.019	-0.017	-0.021	0.013	0.012	0.01		647	0.183	0.18	0.175	0.144	0.134	0.139	0.091	0.084	0.09
648	0.198	0.195	0.188	0.157	0.147	0.151	0.103	0.096	0.101	-0.002	-0.005	-0.004	0.016	0.017	0.017	0.009	0.01	0.011		648	0.014	0.014	0.012	0.013	0.012	0.011	0.011	0.011	0.01	0.011	0.014	0.01	-0.019	-0.017	-0.02	0.013	0.013	0.01		648	0.184	0.181	0.176	0.144	0.135	0.14	0.092	0.085	0.091
649	0.199	0.195	0.188	0.157	0.147	0.152	0.103	0.096	0.1	-0.002	-0.005	-0.004	0.016	0.017	0.017	0.009	0.01	0.011		649	0.014	0.014	0.012	0.013	0.013	0.011	0.011	0.011	0.01	0.011	0.014	0.01	-0.019	-0.017	-0.02	0.013	0.012	0.01		649	0.185	0.181	0.176	0.144	0.134	0.141	0.092	0.085	0.09
650	0.199	0.195	0.188	0.157	0.147	0.151	0.103	0.096	0.1	-0.002	-0.005	-0.005	0.016	0.016	0.017	0.009	0.01	0.011		650	0.014	0.014	0.012	0.013	0.013	0.011	0.012	0.011	0.01	0.011	0.013	0.01	-0.018	-0.017	-0.021	0.013	0.012	0.01		650	0.185	0.181	0.176	0.144	0.134	0.14	0.091	0.085	0.09
651	0.199	0.195	0.189	0.157	0.147	0.152	0.103	0.096	0.1	-0.002	-0.006	-0.005	0.016	0.016	0.017	0.009	0.01	0.011		651	0.014	0.014	0.012	0.013	0.012	0.011	0.011	0.011	0.01	0.01	0.013	0.01	-0.018	-0.017	-0.02	0.013	0.012	0.009		651	0.185	0.181	0.177	0.144	0.135	0.141	0.092	0.085	0.09
652	0.199	0.195	0.189	0.158	0.147	0.152	0.103	0.096	0.1	-0.002	-0.006	-0.005	0.016	0.016	0.017	0.009	0.01	0.01		652	0.014	0.014	0.012	0.013	0.012	0.011	0.011	0.011	0.01	0.01	0.013	0.01	-0.019	-0.017	-0.021	0.013	0.012	0.01		652	0.185	0.181	0.177	0.145	0.135	0.141	0.092	0.085	0.09
653	0.199	0.195	0.189	0.158	0.147	0.152	0.103	0.096	0.1	-0.002	-0.006	-0.005	0.016	0.016	0.017	0.009	0.01	0.01		653	0.013	0.014	0.012	0.012	0.012	0.011	0.011	0.011	0.009	0.01	0.013	0.009	-0.019	-0.017	-0.021	0.012	0.012	0.009		653	0.186	0.181	0.177	0.146	0.135	0.141	0.092	0.085	0.091
654	0.199	0.196	0.189	0.158	0.148	0.152	0.103	0.096	0.1	-0.002	-0.006	-0.005	0.016	0.016	0.017	0.008	0.009	0.01		654	0.013	0.014	0.011	0.012	0.012	0.01	0.011	0.01	0.009	0.01	0.013	0.009	-0.019	-0.017	-0.021	0.012	0.012	0.009		654	0.186	0.182	0.178	0.146	0.136	0.142	0.092	0.086	0.091
655	0.2	0.196	0.189	0.158	0.148	0.152	0.103	0.096	0.1	-0.003	-0.006	-0.005	0.015	0.016	0.017	0.008	0.009	0.01		655	0.013	0.013	0.011	0.012	0.012	0.01	0.01	0.01	0.009	0.01	0.013	0.009	-0.019	-0.017	-0.021	0.012	0.011	0.009		655	0.187	0.183	0.178	0.146	0.136	0.142	0.093	0.086	0.091
656	0.2	0.196	0.189	0.158	0.148	0.152	0.103	0.096	0.1	-0.003	-0.006	-0.005	0.015	0.016	0.016	0.008	0.009	0.01		656	0.013	0.013	0.011	0.012	0.012	0.01	0.011	0.01	0.009	0.01	0.013	0.009	-0.019	-0.018	-0.021	0.012	0.011	0.009		656	0.187	0.183	0.178	0.146	0.136	0.142	0.092	0.086	0.091
657	0.2	0.196	0.19	0.158	0.148	0.152	0.103	0.096	0.1	-0.003	-0.006	-0.005	0.015	0.015	0.016	0.008	0.009	0.01		657	0.013	0.013	0.011	0.012	0.011	0.01	0.01	0.01	0.009	0.01	0.013	0.009	-0.019	-0.018	-0.021	0.012	0.011	0.008		657	0.187	0.183	0.179	0.146	0.137	0.142	0.093	0.086	0.091
658	0.2	0.196	0.189	0.158	0.148	0.152	0.103	0.096	0.1	-0.003	-0.007	-0.006	0.015	0.015	0.016	0.008	0.009	0.01		658	0.013	0.013	0.011	0.012	0.011	0.01	0.01	0.01	0.009	0.009	0.012	0.009	-0.02	-0.018	-0.022	0.011	0.011	0.008		658	0.187	0.183	0.178	0.146	0.137	0.142	0.093	0.086	0.091
659	0.2	0.196	0.19	0.158	0.148	0.152	0.103	0.096	0.1	-0.003	-0.006	-0.006	0.015	0.015	0.016	0.008	0.009	0.009		659	0.012	0.013	0.011	0.012	0.011	0.01	0.01	0.01	0.009	0.009	0.012	0.008	-0.02	-0.018	-0.022	0.011	0.011	0.008		659	0.188	0.183	0.179	0.146	0.137	0.142	0.093	0.086	0.091
660	0.2	0.197	0.19	0.158	0.148	0.152	0.103	0.096	0.1	-0.003	-0.007	-0.006	0.015	0.015	0.016	0.008	0.009	0.01		660	0.012	0.013	0.011	0.011	0.011	0.009	0.01	0.01	0.008	0.009	0.012	0.008	-0.02	-0.018	-0.022	0.011	0.011	0.008		660	0.188	0.184	0.179	0.147	0.137	0.143	0.093	0.086	0.092
661	0.201	0.197	0.19	0.158	0.148	0.152	0.103	0.096	0.1	-0.003	-0.007	-0.006	0.015	0.015	0.016	0.007	0.008	0.009		661	0.012	0.013	0.011	0.011	0.011	0.009	0.01	0.009	0.008	0.009	0.012	0.008	-0.02	-0.018	-0.022	0.011	0.01	0.008		661	0.189	0.184	0.179	0.147	0.137	0.143	0.093	0.087	0.092
662	0.201	0.197	0.19	0.158	0.148	0.152	0.103	0.096	0.1	-0.003	-0.007	-0.006	0.015	0.015	0.016	0.007	0.008	0.009		662	0.012	0.012	0.01	0.011	0.011	0.009	0.01	0.009	0.008	0.009	0.012	0.008	-0.02	-0.018	-0.022	0.011	0.01	0.008		662	0.189	0.185	0.18	0.147	0.137	0.143	0.093	0.087	0.092
663	0.201	0.197	0.19	0.158	0.148	0.153	0.103	0.096	0.1	-0.003	-0.006	-0.005	0.015	0.015	0.016	0.007	0.008	0.009		663	0.012	0.012	0.01	0.011	0.011	0.009	0.01	0.009	0.008	0.009	0.012	0.008	-0.02	-0.018	-0.022	0.011	0.01	0.007		663	0.189	0.185	0.18	0.147	0.137	0.144	0.093	0.087	0.092
664	0.201	0.197	0.19	0.158	0.148	0.152	0.102	0.095	0.1	-0.003	-0.007	-0.006	0.015	0.015	0.016	0.007	0.008	0.009		664	0.012	0.012	0.01	0.011	0.01	0.009	0.01	0.009	0.008	0.008	0.011	0.008	-0.019	-0.018	-0.022	0.011	0.01	0.007		664	0.189	0.185	0.18	0.147	0.138	0.143	0.092	0.086	0.092
665	0.201	0.197	0.191	0.159	0.148	0.153	0.103	0.096	0.1	-0.003	-0.007	-0.006	0.015	0.015	0.016	0.007	0.008	0.009		665	0.012	0.012	0.01	0.011	0.011	0.009	0.01	0.009	0.008	0.009	0.011	0.008	-0.02	-0.018	-0.022	0.01	0.01	0.007		665	0.189	0.185	0.181	0.148	0.137	0.144	0.093	0.087	0.092
666	0.202	0.198	0.191	0.159	0.148	0.153	0.103	0.096	0.1	-0.003	-0.007	-0.006	0.015	0.015	0.015	0.007	0.008	0.009		666	0.012	0.012	0.01	0.01	0.01	0.009	0.009	0.009	0.008	0.008	0.011	0.008	-0.02	-0.018	-0.022	0.01	0.01	0.007		666	0.19	0.186	0.181	0.149	0.138	0.144	0.094	0.087	0.092
667	0.202	0.197	0.191	0.159	0.148	0.153	0.103	0.095	0.1	-0.004	-0.007	-0.006	0.014	0.015	0.016	0.007	0.008	0.009		667	0.011	0.012	0.01	0.01	0.01	0.009	0.009	0.009	0.007	0.008	0.011	0.007	-0.02	-0.019	-0.022	0.01	0.01	0.007		667	0.191	0.185	0.181	0.149	0.138	0.144	0.094	0.086	0.093
668	0.202	0.197	0.191	0.158	0.148	0.153	0.102	0.095	0.099	-0.004	-0.007	-0.006	0.014	0.015	0.015	0.007	0.007	0.008		668	0.011	0.012	0.009	0.01	0.01	0.008	0.009	0.008	0.007	0.008	0.011	0.007	-0.02	-0.018	-0.022	0.01	0.009	0.007		668	0.191	0.185	0.182	0.148	0.138	0.145	0.093	0.087	0.092
669	0.202	0.198	0.191	0.159	0.148	0.153	0.102	0.095	0.1	-0.004	-0.007	-0.006	0.014	0.014	0.015	0.007	0.007	0.008		669	0.011	0.011	0.009	0.01	0.01	0.008	0.009	0.008	0.007	0.008	0.011	0.007	-0.02	-0.019	-0.022	0.01	0.009	0.006		669	0.191	0.187	0.182	0.149	0.138	0.145	0.093	0.087	0.093
670	0.202	0.198	0.191	0.158	0.148	0.153	0.102	0.095	0.099	-0.004	-0.007	-0.006	0.014	0.014	0.015	0.007	0.007	0.009		670	0.011	0.011	0.009	0.01	0.009	0.008	0.009	0.008	0.007	0.008	0.01	0.006	-0.021	-0.019	-0.023	0.009	0.009	0.006		670	0.191	0.187	0.182	0.148	0.139	0.145	0.093	0.087	0.092
671	0.202	0.197	0.191	0.158	0.148	0.152	0.102	0.095	0.099	-0.004	-0.008	-0.006	0.014	0.014	0.015	0.006	0.007	0.008		671	0.011	0.011	0.009	0.01	0.009	0.008	0.008	0.008	0.007	0.007	0.01	0.006	-0.021	-0.019	-0.023	0.009	0.008	0.006		671	0.191	0.186	0.182	0.148	0.139	0.144	0.094	0.087	0.092
672	0.202	0.198	0.191	0.158	0.148	0.153	0.101	0.094	0.099	-0.005	-0.008	-0.007	0.014	0.014	0.015	0.006	0.007	0.008		672	0.011	0.011	0.008	0.009	0.009	0.007	0.008	0.008	0.006	0.007	0.01	0.006	-0.021	-0.019	-0.023	0.008	0.008	0.005		672	0.191	0.187	0.183	0.149	0.139	0.146	0.093	0.086	0.093
673	0.202	0.197	0.191	0.158	0.148	0.152	0.101	0.094	0.098	-0.005	-0.008	-0.007	0.014	0.014	0.015	0.006	0.007	0.008		673	0.01	0.01	0.008	0.009	0.009	0.007	0.007	0.007	0.006	0.006	0.009	0.005	-0.021	-0.02	-0.023	0.008	0.007	0.005		673	0.192	0.187	0.183	0.149	0.139	0.145	0.094	0.087	0.092
674	0.202	0.198	0.191	0.158	0.148	0.152	0.101	0.094	0.098	-0.005	-0.008	-0.007	0.014	0.014	0.015	0.006	0.007	0.008		674	0.01	0.01	0.008	0.009	0.008	0.007	0.007	0.007	0.006	0.006	0.009	0.005	-0.021	-0.019	-0.023	0.008	0.007	0.005		674	0.192	0.188	0.183	0.149	0.14	0.145	0.094	0.087	0.092
675	0.202	0.198	0.191	0.159	0.148	0.153	0.102	0.094	0.099	-0.005	-0.008	-0.007	0.014	0.014	0.014	0.006	0.007	0.008		675	0.01	0.01	0.008	0.009	0.009	0.007	0.008	0.008	0.006	0.006	0.009	0.005	-0.021	-0.019	-0.023	0.008	0.008	0.005		675	0.192	0.188	0.183	0.15	0.139	0.146	0.094	0.086	0.093
[truncated: 125 more rows]
[truncated: 22 more columns]
