# Supplementary material for: Influence of Different Nanomaterials on Growth and Mycotoxin Production of Penicillium verrucosum
Source: PLoS One. 2016 Mar 14;11(3):e0150855. doi: 10.1371/journal.pone.0150855 (PMC4790900; doi:10.1371/journal.pone.0150855)
Supplement: S5 Data — Specifications of the applied nanomaterials. (XLSX) [file pone.0150855.s005.xlsx]

## Sheet: Tabelle1
manufacturer and product name	used concentrations / ppm	manufacturer information					experiment associated measurements
		"nominal size" / nm	Lot Number	diameter TEM / nm		Z-Average / nm	Z-Average / nm											PDI
							#1	#2	#3	#4	#5	#6	#7	#8	#9	Mean Value	Standard Deviation	#1	#2	#3	#4	#5	#6	#7	#8	#9	Mean Value	Standard Deviation
nanoComposix Non-functionalized NanoXact™ Silica (10000 ppm)	10, 25, 100, 250, 500, 1000, 2500	20	DAC1478	23.2	2.4	24.9	26.75	26.47	26.67	27.27	26.67	26.57	26.75	27.41	27.71	26.9189	0.432217	0.117	0.089	0.103	0.135	0.102	0.108	0.077	0.127	0.156	0.112667	0.0241402
		50	DAC1558	50	5.3	62	61.92	61.53	60.95	61.27	61.05	60.18	61.12	60.66	60.52	61.0222	0.528389	0.043	0.079	0.065	0.051	0.063	0.075	0.045	0.082	0.056	0.0621111	0.0144693
		100	DAC1510	101.7	9	116.6	115.2	115	115.1	115	113.9	113.5	114	112.6	113.6	114.211	0.910281	0.031	0.015	0.006	0.025	0.042	0.036	0.037	0.045	0.038	0.0305556	0.0129529
		200	JMW1149	202.5	10.2	221	217	216.1	215.2	218.5	214.5	216.1	217.3	216.4	216.8	216.433	1.17047	0.024	0.003	0.018	0.033	0.002	0.011	0.016	0.004	0.028	0.0154444	0.011359
nanoComposix Citrate BioPure™ Silver (1000 ppm)	1, 5, 25, 50, 100	5	MGM2206	4.6	0.8	not reported	25.97	24.95	27.86	27.05	25.78	28.71	27.44	26.67	28.87	27.0333	1.33264	0.675	0.503	0.501	0.478	0.664	0.511	0.508	0.706	0.758	0.589333	0.109188
		50	MRL1090	51.6	5.4	56.8	54.36	54	53.79	53.14	54.18	53.56	53.98	53.69	53.74	53.8267	0.35934	0.155	0.145	0.148	0.157	0.159	0.161	0.158	0.167	0.145	0.155	0.00756637
		200	CLF0225A	193.7	21.2	193.8	190.1	188.9	187.9	186.7	189.7	190.7	183	184.8	184.4	187.356	2.77404	0.07	0.091	0.085	0.07	0.063	0.058	0.091	0.097	0.088	0.0792222	0.014087
Purest Colloids Mesosilver® (20 ppm (minimum) total silver))	1, 2, 4, 6, 8	≤ 0.65	13325L131017	not reported		Size Distribution by Volume (not explicit for this LOT) peak 1: 0.62 nm (99,8 %) peak 2: 1.8 nm (0,1 %) peak 3: 4,72 nm (0,1 %) PDI = 0.827	n.a.
